# Supplementary material for: Effect of Ciprofloxacin on the Composition of Intestinal Microbiota in Sarcophaga peregrina (Diptera: Sarcophagidae)
Source: Microorganisms. 2023 Nov 27;11(12):2867. doi: 10.3390/microorganisms11122867 (PMC10745613; doi:10.3390/microorganisms11122867)
Supplement: Supplementary file 1 [file microorganisms-11-02867-s001.zip]

Archive with 2 entries (2 files):
- Supplementary Data File S1.pdf
- Supplementary Data File S2.xlsx
