# Supplementary material for: Effect of Ciprofloxacin on the Composition of Intestinal Microbiota in Sarcophaga peregrina (Diptera: Sarcophagidae)
Source: Microorganisms. 2023 Nov 27;11(12):2867. doi: 10.3390/microorganisms11122867 (PMC10745613; doi:10.3390/microorganisms11122867)
Supplement: Supplementary file 1 [file microorganisms-11-02867-s001.zip › Supplementary Data File S2.xlsx]

## Sheet: Table S1
Sample_ID	clean_tags	valid_tags	valid_percent	valid minLength	valid meanLength	valid maxLength	OTU_counts	Total_OTUs
Z.Larvae3.1	74446	66967	0.8995	259	426.09	443	357	2559
Z.Larvae3.2	74503	65931	0.8849	258	425.09	459	389	2559
Z.Larvae3.3	75177	67054	0.8919	259	426.12	443	299	2559
Z.Pre.pupae.1	76618	71907	0.9385	259	426.44	443	380	2559
Z.Pre.pupae.2	73691	69642	0.9451	259	426.23	443	477	2559
Z.Pre.pupae.3	75188	70186	0.9335	258	426.12	443	508	2559
Z.Pupae.early.1	74102	65822	0.8883	258	417.04	444	497	2559
Z.Pupae.early.2	74968	69242	0.9236	393	423.1	442	740	2559
Z.Pupae.early.3	76565	72011	0.9405	259	420.72	444	576	2559
Z.Pupae.later.1	73278	67548	0.9218	258	418.81	441	649	2559
Z.Pupae.later.2	73865	69913	0.9465	251	420.28	445	584	2559
Z.Pupae.later.3	72870	65297	0.8961	383	418.29	443	545	2559
Z.Adult.1	76613	72108	0.9412	259	424.52	442	534	2559
Z.Adult.2	73981	70401	0.9516	259	423.53	442	630	2559
Z.Adult.3	74749	71023	0.9502	258	424.13	442	561	2559
H1.Larvae3.1	75699	70429	0.9304	258	425.84	443	362	2559
H1.Larvae3.2	75361	72158	0.9575	259	423.15	443	474	2559
H1.Larvae3.3	75545	72387	0.9582	236	424.99	459	427	2559
H1.Pre.pupae.1	72470	67261	0.9281	259	426.63	443	416	2559
H1.Pre.pupae.2	76365	70584	0.9243	259	426.31	443	365	2559
H1.Pre.pupae.3	76232	71191	0.9339	324	426.17	443	344	2559
H1.Pupae.early.1	76167	71865	0.9435	399	419.76	442	464	2559
H1.Pupae.early.2	73633	66692	0.9057	259	419	442	624	2559
H1.Pupae.early.3	76680	70814	0.9235	258	417.12	453	418	2559
H1.Pupae.later.1	74071	69020	0.9318	293	419.74	442	426	2559
H1.Pupae.later.2	76013	71402	0.9393	260	416.51	442	360	2559
H1.Pupae.later.3	74231	70730	0.9528	259	421.62	442	347	2559
H1.Adult.1	72942	67271	0.9223	259	420.17	442	353	2559
H1.Adult.2	77052	69141	0.8973	260	417.27	457	432	2559
H1.Adult.3	73184	67346	0.9202	399	417.46	441	347	2559
H2.Larvae3.1	75101	69146	0.9207	259	426.73	443	229	2559
H2.Larvae3.2	77225	71602	0.9272	259	426.48	442	340	2559
H2.Larvae3.3	74649	70150	0.9397	259	426.58	442	332	2559
H2.Pre.pupae.1	74690	68995	0.9238	258	424.8	443	633	2559
H2.Pre.pupae.2	74194	69055	0.9307	259	426.36	442	313	2559
H2.Pre.pupae.3	75171	65074	0.8657	259	426.23	442	332	2559
H2.Pupae.early.1	76655	70862	0.9244	399	420.77	443	486	2559
H2.Pupae.early.2	76460	69207	0.9051	259	420.62	442	454	2559
H2.Pupae.early.3	75334	70467	0.9354	258	423.48	443	407	2559
H2.Pupae.later.1	74784	69391	0.9279	398	420.88	442	407	2559
H2.Pupae.later.2	72631	68345	0.941	383	420.69	442	408	2559
H2.Pupae.later.3	75425	72037	0.9551	293	419.72	442	384	2559
H2.Adult.1	73405	69159	0.9422	399	422.62	442	333	2559
H2.Adult.2	75371	70849	0.94	387	418.6	453	380	2559
H2.Adult.3	73880	70736	0.9574	258	423.5	442	447	2559

## Sheet: Table S2. (a)
OTU	Test-Statistic	p-value	FDR_P	Bonferroni_P	H1_Pre_pupae_mean	H2_Pre_pupae_mean	Z_Pupae_later_mean	Z_Larvae3_mean	Z_Pupae_early_mean	H2_Larvae3_mean	H1_Pupae_later_mean	Z_Pre_pupae_mean	H1_Adult_mean	H2_Adult_mean	H2_Pupae_early_mean	H1_Larvae3_mean	H2_Pupae_later_mean	Z_Adult_mean	H1_Pupae_early_mean
518	39.338	1.9984e-15	5.10791e-12	5.10791e-12	40389.3	40086.7	1574	19449.7	11621	48156.3	1804.67	39813.3	5227.33	162.667	3234.67	37778	949.667	109	1839.67
516	25.0944	9.38583e-13	1.03076e-09	2.39902e-09	3280	3213.33	123	1310.33	853	3796.67	173.667	2936.33	470.667	16	263.333	2638.67	77.6667	10.6667	158.333
2037	24.6223	1.20981e-12	1.03076e-09	3.09227e-09	253	267.333	13.6667	146.667	109	297.667	20	242.667	37.6667	1.66667	32	250.333	6.33333	2	15
1164	21.6118	6.81022e-12	4.35173e-09	1.74069e-08	9.33333	6.33333	1.33333	1.66667	0.333333	0.666667	0.333333	29.6667	0	0.666667	0	0.666667	0.666667	0	0.333333
1378	18.7704	4.26796e-11	2.18178e-08	1.09089e-07	25.6667	14.3333	1	15.3333	1	53.3333	0.666667	7.66667	5.33333	1	0	42	1	0.333333	1
482	17.6955	9.09768e-11	3.87561e-08	2.32537e-07	4.33333	3	0	14.6667	0	23.3333	0.333333	5	0	0	0	3	0	0	0
560	15.606	4.45936e-10	1.6283e-07	1.13981e-06	0	0.666667	266.667	2	38.6667	0	8	28	0	1.66667	35.3333	1	24.3333	0.666667	0
1925	13.9441	1.79986e-09	5.75057e-07	4.60045e-06	0	0	0	6	0	0	0	0.333333	0	0	0	0.333333	0	0	0
765	13.3684	3.01194e-09	8.5539e-07	7.69851e-06	218.667	59.6667	1	160	47	19.3333	2.66667	442	0.333333	1.66667	7	74.3333	2.33333	0.333333	1
1915	12.2566	8.57751e-09	2.19241e-06	2.19241e-05	1.33333	0	0	8.66667	0	0.666667	0	1	0	0	0	1	0	0	0
705	11.9873	1.11768e-08	2.59708e-06	2.85679e-05	22.6667	12.3333	0.666667	2	15.6667	0	0	106	0	0	0.666667	0	0	0.333333	0
1924	11.7857	1.36677e-08	2.91121e-06	3.49345e-05	0	0	0	2	1	0	0	2	0	0	0	0	0	0	0
484	11.661	1.55e-08	3.04753e-06	3.96179e-05	60.6667	14.3333	5.33333	928.333	9.33333	27	2.33333	51.3333	1	1.33333	8.33333	58.3333	5.33333	2.66667	2.66667
497	11.5051	1.81671e-08	3.30402e-06	4.64352e-05	205.333	23.6667	2.33333	237	3.66667	49.3333	0.666667	233.333	0.666667	0	2	116.333	1	1.33333	4
726	11.4416	1.93898e-08	3.30402e-06	4.95603e-05	0.666667	0	0	0	0	0	0	0	0	2.33333	0.333333	0	5	0	0.333333
181	10.6557	4.44585e-08	6.70757e-06	0.000113636	83.6667	38	1.66667	80	48.6667	37.6667	3	137.333	3	1	10.3333	64.3333	2.33333	1	5.33333
140	10.6042	4.70214e-08	6.70757e-06	0.000120187	2295	1811.67	18.3333	1447	237.667	2880.67	75.3333	932.667	113.667	12.6667	83	3404	24	2.33333	69.3333
1918	10.6	4.72364e-08	6.70757e-06	0.000120736	1	2	0	10.3333	0	0.333333	0	0.333333	0	0	0	0	0	0	0
688	10.2613	6.86274e-08	9.23219e-06	0.000175412	769.333	136	6	1088	10	160	0.666667	942.333	1	2	10.6667	511.333	2.33333	4	11.3333
385	9.95975	9.64473e-08	1.2326e-05	0.000246519	1076.67	156	10.6667	1325.67	17	223	2.33333	1286.67	0.333333	7.33333	11	706.333	7.33333	9	6.33333
666	9.62447	1.4209e-07	1.72943e-05	0.000363181	7.33333	47	0.333333	0.666667	3.33333	0	0.666667	15	0	0.333333	7	0.333333	7	0	0
860	9.42857	1.79008e-07	2.07975e-05	0.000457544	0	0	1.66667	0.333333	1.33333	0	0	0	0	0	0	0	0	2.33333	0.333333
1142	8.23443	7.92521e-07	8.80732e-05	0.00202568	0	1.33333	0	0	0.333333	2.33333	0	0	0	4.66667	1.33333	0	4	0.333333	0
557	8.17012	8.62246e-07	9.18292e-05	0.0022039	0	21.3333	172.667	0.333333	0.333333	0	0.666667	0.333333	0.333333	0	70	0.666667	0.333333	3.33333	0
778	7.93755	1.17415e-06	0.000120046	0.00300114	3	1.33333	0	28.3333	0	0	0	1.33333	0	0	0.333333	2.66667	0	0.333333	0.666667
84	7.81853	1.37845e-06	0.000130709	0.00352331	2638.67	1994.33	7399	26123.7	1172	7422.67	5962.33	1283.33	39.6667	28851.7	5994.33	3206.33	10225	44436.7	13589.3
1771	7.81731	1.38073e-06	0.000130709	0.00352914	0	0	11.3333	0	5.33333	0	0	0	0	0	0	0	0	12.3333	0
801	7.41473	2.4054e-06	0.000214393	0.00614821	0	0	87	0.666667	0.666667	0	0.666667	0	0	0.333333	0.333333	0.333333	0	0.333333	32
160	7.40538	2.4372e-06	0.000214393	0.00622948	70.6667	1722.33	7026	3.66667	1058.33	11.3333	8809	146	7.33333	7.66667	3497.33	1.66667	9567.67	8.33333	416.333
1917	7.38265	2.51635e-06	0.000214393	0.00643179	0	0	0	3.66667	2	0	0	3	0	0	0	0	0	0	0
766	7.20666	3.23005e-06	0.000266323	0.00825601	1.33333	11.3333	0	0	1.33333	0	0	7.33333	0	0	0	0	0.666667	0	0
42	7.16866	3.41074e-06	0.000272433	0.00871785	11.6667	17.3333	1018.67	6.33333	1388	7.66667	1684.67	38.3333	2969	1450	897	63	1105.67	304.667	1717
1202	6.775	6.06247e-06	0.000469566	0.0154957	0	4	0	0	0.333333	2	0	0	0	3.33333	2	0.333333	2.66667	0	0
1167	6.63866	7.43566e-06	0.000558987	0.0190055	0	8	0.666667	0.666667	0	3	0	1	0.333333	8	5	0.333333	11	0.333333	0
661	6.55586	8.42802e-06	0.000615487	0.021542	0	1.33333	23.3333	0.666667	0.666667	0.666667	1.33333	6.33333	0.333333	0.333333	0.666667	1	1	3	141.333
1946	6.5059	9.09405e-06	0.000645678	0.0232444	68.3333	20	0.333333	4.66667	20.3333	0.333333	0.666667	124.333	0	0	2.33333	0.333333	0	0.333333	0
55	6.21905	1.41752e-05	0.000979236	0.0362317	41	27	924.667	36.3333	630.333	15.6667	1507	101.333	4286.67	1471.67	689.667	52.6667	1013.67	567	1610.33
729	6.07079	1.79176e-05	0.00120519	0.0457973	5.66667	7.66667	0	0	3.66667	0	0	48	0	0	0	0	0	0	0
37	5.80141	2.76704e-05	0.00181347	0.0707255	6422.33	721	197	9186	148.667	624.667	332	8208.33	18.6667	36.3333	427.333	7769	230.667	46.3333	77.3333
576	5.45391	4.93325e-05	0.00315235	0.126094	0	0	0	6.66667	0	0	0	0	0	0	0	11.3333	0	0.333333	0.333333
753	5.23844	7.13467e-05	0.00444786	0.182362	5.66667	1.33333	0	0	1.33333	0	0.333333	7.66667	0	0	0	0	0.333333	0	0.333333
858	5.14085	8.45539e-05	0.005095	0.21612	2.33333	42.3333	797.667	0.333333	7	0.666667	828.333	6.33333	1	1	168.667	0	1015.33	1	48
203	5.13306	8.5714e-05	0.005095	0.219085	2.33333	21	208	7.33333	80	7.66667	43	23.3333	4.33333	476.667	17	7.33333	101	26.3333	257.333
185	4.95869	0.000116636	0.00677551	0.298122	83	16.3333	0.666667	366	7.33333	191.667	4.66667	66.3333	19.6667	7.66667	14.3333	1126.67	11.3333	0.333333	5.66667
86	4.93421	0.000121846	0.00692085	0.311438	1.66667	0.666667	66.6667	0.666667	3.33333	1.66667	1.66667	1	56.6667	15.6667	5.33333	0.666667	89	5	216
15	4.91152	0.000126896	0.00705098	0.324345	1.33333	2.66667	155	1	188	1.33333	349.667	6	407	184.667	216.667	8.66667	315.333	35	319
31	4.8735	0.000135859	0.00738841	0.347255	4.66667	13	221	4	153.333	6.66667	182	29.6667	415	309	390.333	10	272.333	26.6667	286.333
1457	4.58634	0.00022955	0.01213	0.586729	13	414.667	704.333	0.333333	65	2.33333	1680	27	1.33333	1.33333	749.333	0.666667	1417.33	1.33333	82.6667
1432	4.57937	0.000232539	0.01213	0.59437	0.666667	3	0	0	0	0	0	0.666667	0	0	0	0	0	0	0.333333
508	4.56122	0.000240509	0.0122948	0.614742	0	0	0	0.333333	0	0	0	0	0	0	0	2.66667	0	0	0
734	4.44405	0.000299467	0.0150086	0.765437	44.6667	6.33333	0	0	7	0	0	44.3333	0	0.333333	1	0	0.666667	0	0.333333
339	4.39972	0.000325604	0.0160047	0.832244	6	0	78	0.666667	2	0.333333	1	1	3.33333	0	0.333333	5	0	12.3333	3.66667
76	4.35159	0.000356724	0.0172035	0.911787	6	4.33333	172.667	4	80	2	52.3333	23.3333	723.667	31	100	8.33333	2	79.6667	143.667
173	4.31476	0.000382662	0.0181126	0.978083	4.33333	0	2.33333	1.66667	1.33333	0.666667	1.66667	1.33333	2.66667	0	0	4	0.333333	1.66667	9.33333
770	4.22739	0.000452474	0.0210277	1	1	26.6667	0	0	0	0	0	3	0	0	0.333333	0	0	0	0
1746	4.13736	0.000538647	0.0245854	1	0	0.333333	1.33333	0	0.666667	0	0	0.333333	0	0	0	0	0	3.33333	0
1296	4.10465	0.00057411	0.0257443	1	0	2.33333	3.33333	0	0	2.66667	0	0	0	5	6.33333	0	5	0	0
1106	4.04525	0.000644953	0.0284224	1	0.666667	0.333333	0	0	0	0	118	1.66667	0.333333	0	0.333333	0	0.333333	0	0.333333
1452	3.98652	0.000724114	0.0313701	1	48	44.3333	0.666667	26	16.3333	55	38.3333	44.3333	8	0	3.33333	50.3333	0.333333	0	13.3333
2077	3.97326	0.000743363	0.0316673	1	0	0.333333	0.333333	0	69.3333	0	0	0.333333	0	0	0	0	0	0	0
1174	3.88095	0.000893261	0.0368386	1	0	0.666667	0	0	0	0.333333	1	0	0	0.333333	0	0.333333	1.33333	0.333333	0
1945	3.88077	0.000893581	0.0368386	1	1.33333	0.333333	0.333333	0.333333	0.333333	0	0	7.66667	0	0.333333	0	0	0	0	0
29	3.83571	0.000978061	0.0392466	1	14	3.33333	135.667	1.66667	20.6667	1.33333	166.333	4.66667	317.333	36.6667	138	5.66667	48.6667	44.3333	10
222	3.83335	0.000982702	0.0392466	1	3	0	0	21	0	1.66667	2.33333	1.33333	0.333333	0.333333	2.66667	150.333	1	0	0.333333
1172	3.80357	0.00104342	0.0410306	1	0	0.333333	0	0	0	0.333333	0	0	0	0.666667	1.33333	0	1.33333	0	0
742	3.78022	0.00109379	0.0423596	1	1	0	0.333333	0	0	0.333333	0	0	0	0.333333	0.333333	0.333333	0.333333	0	150.333
2114	3.75492	0.00115125	0.0439192	1	0	0	0	0.333333	75	0	0	0	0	0	0	0	0	0	0
465	3.68606	0.00132436	0.0497803	1	0.333333	15.6667	158.667	0	0.666667	1	1	1	0.333333	0.666667	1.33333	3.33333	1	1	1.33333
600	3.57143	0.00167589	0.0611941	1	0	0	0	0	0	0	0	0	0	0	0	3.33333	0	0	0
1556	3.57143	0.00167589	0.0611941	1	0	0	0	0	0	0	0	0	0	0	1.66667	0	0	0	0
206	3.56452	0.0017	0.0612	1	1.66667	0	0	4	30.6667	1	17	0	231	0.666667	1.33333	2075.33	2.66667	9.33333	4.66667
130	3.55401	0.00173737	0.0616766	1	3	6.33333	71.3333	4.33333	6.66667	1.33333	6	5	101.333	51.6667	1.66667	5.33333	253	38.3333	2
1770	3.54153	0.00178287	0.0624248	1	0	0	37.3333	0	0.333333	0	0	0	0	0	0	0.666667	0	0.333333	0.333333
286	3.50655	0.00191715	0.0659963	1	8	16.6667	134	1.66667	67	4	100.667	6	97.6667	21.6667	126.667	1.66667	14.6667	20.6667	430
1493	3.50172	0.00193651	0.0659963	1	0	0	0	0.333333	0	0	0	0	0	0	80	0.333333	0	0	0
1137	3.46128	0.00210691	0.0708586	1	0	0	108	0	0	0	0.333333	0.333333	0	0	0	0	0	17.3333	0
664	3.43871	0.00220879	0.0724989	1	5.66667	4.66667	49.6667	1	141.333	2	46.6667	2	0	106.667	261	1	30.6667	52	147.667
589	3.43793	0.00221241	0.0724989	1	0.333333	0.666667	185.667	1	37.3333	0	0.333333	6.33333	0.333333	1	0.666667	1	0.666667	1	159.333
139	3.43157	0.00224209	0.0725416	1	0	0.333333	0	0.666667	144.333	0	0.333333	0	0.333333	0	0	0	0	0.333333	27.3333
127	3.34108	0.00271271	0.0866711	1	2	0	0.666667	0	0.333333	2.66667	6.33333	0.666667	6	0	0	1.66667	0	1.66667	5.33333
483	3.31723	0.00285323	0.0900352	1	127.333	0	1189.33	1	35	0.333333	704.667	71	1.33333	0.333333	1.33333	0.666667	13.6667	2	149.333
7	3.3106	0.00289365	0.0901973	1	27.3333	1679	1387.67	50	1546	22	1956.33	32.3333	4181.33	1594.33	1403	259	3896.33	424.667	2715.33
167	3.29847	0.00296916	0.0914358	1	0	0	0	0	0	0	0	0	1.66667	0	0	0	0	0	4.33333
184	3.22391	0.00348077	0.105915	1	9.33333	25	189.667	5.33333	351	17.3333	93	23.6667	6.33333	167.333	76	6.66667	231.333	94.3333	318.333
1936	3.16508	0.00394926	0.118756	1	0	0	0.666667	0	0.333333	0	0	4	0	0	0	0	0	0.333333	0
136	3.15929	0.00399883	0.118849	1	16.3333	8.33333	1	161.333	1.33333	47.3333	1.33333	33.3333	6.33333	2	4.33333	566.667	2.33333	1	4
38	3.1522	0.00406037	0.119291	1	6.33333	12.6667	680.333	2	644.333	1.66667	1225.33	21	788.667	935.333	445.667	33.3333	672.333	192.333	988.667
137	3.03658	0.00521638	0.149886	1	185.667	3	2.66667	1243.33	6.33333	187	2.33333	43	35	3.66667	5.66667	598	1.33333	4.66667	5.66667
183	3.03635	0.00521904	0.149886	1	2	1.66667	34	1.33333	106.333	0.666667	1	22	2.66667	3.33333	4.33333	1.33333	271	4	2.66667
266	3.00491	0.00558968	0.158747	1	0.333333	0.333333	0	0	5	0	0	0.333333	166.333	0	0	0	0	0	37.3333
207	2.96505	0.00609931	0.171317	1	3.33333	0.666667	0	53	0.666667	16.6667	2	1.33333	0.666667	0.333333	0.666667	461	1.33333	0	0.666667
744	2.95575	0.00622511	0.17295	1	8.33333	1.66667	0.333333	0	2.33333	0	0.333333	10.3333	0	0	0.333333	0	0	0	0
1037	2.9469	0.0063472	0.174446	1	5.66667	7.33333	170.667	2.66667	185	1.66667	1.66667	17	35	315.667	19.3333	1.66667	391.667	16.3333	92.6667
23	2.92624	0.00664221	0.180612	1	13.6667	10.6667	488	4	380.333	4.33333	823.333	21.3333	1864.33	1250.33	348	34	445.667	78	424
106	2.83077	0.00820241	0.220688	1	1	3.33333	118	0.333333	98.3333	0.333333	106	1	114	116.667	78.3333	1.66667	79	20.6667	103.333
545	2.82266	0.00835144	0.220755	1	0.333333	0	0	0.666667	0	0	0	0	0	0	0	3	0	0	0
387	2.82125	0.00837765	0.220755	1	0	0	0	0	0	0	203	0	0.666667	0	0	0	0	0	0.333333
608	2.77213	0.00934545	0.243745	1	0.666667	2.66667	5.66667	0.666667	78	1.33333	74	1.66667	1	273	1.33333	1	1	7	49.6667
1931	2.76623	0.00946907	0.244331	1	0	0	0.666667	1.33333	0.333333	0	0	1.33333	0	0	0	0	0	0.333333	0
472	2.76199	0.00955912	0.244331	1	6.66667	4.66667	13.3333	51.3333	1	3	13	38.3333	0	0.333333	0	29	2.66667	0	0
65	2.75094	0.00979804	0.247958	1	3	1.33333	138.667	2.33333	95	0.333333	2.33333	1.33333	88.6667	34.6667	99.3333	19.6667	0.333333	26.6667	727
98	2.71508	0.0106162	0.263894	1	19	5.33333	315.333	2.66667	629.667	2.33333	498.667	7	947.667	1082	304.333	39.3333	208.667	164	857.333
66	2.712	0.0106898	0.263894	1	7.33333	9.33333	99.3333	2.66667	89	0.666667	2.66667	8	7	62	5	3.33333	151.667	41	227
347	2.71002	0.0107375	0.263894	1	1.33333	2	0.333333	0.666667	0.333333	0.333333	0.333333	0.666667	0.333333	1	0.333333	0.333333	0.333333	30.3333	0.333333
61	2.68909	0.0112534	0.273939	1	18.3333	15.3333	270.333	39.3333	336.333	2.66667	297	43.6667	1185.33	183.667	378.667	79.3333	238	146.667	223
219	2.6791	0.0115088	0.277513	1	2.66667	0	39.3333	1	47	0.333333	167.333	1.66667	3	0	0.333333	1.33333	0.333333	28	2.33333
49	2.62243	0.0130748	0.311806	1	989	3008.67	2124.33	33.6667	7321	27.3333	3865.33	324.333	255.667	14.6667	18047.7	28.3333	5933.67	8677.33	484.667
1459	2.61905	0.0131749	0.311806	1	0.333333	1	0	0	0.333333	0	0	1.66667	0	0	0	0	0	0	0
568	2.61186	0.0133905	0.314002	1	30.6667	427.333	374	11	49	1	570.333	37	1	1.66667	319.333	0.666667	424.333	1	52.3333
43	2.60212	0.0136883	0.318067	1	69.3333	19	0.333333	65.6667	0.333333	33.3333	1.33333	126.333	7.66667	0	1.33333	306.667	0.666667	3	2
159	2.56172	0.0149984	0.345367	1	1.33333	0.333333	45.3333	1	69.6667	0	7.66667	3.33333	2.66667	98.6667	5.66667	1.33333	77	5.66667	163.333
199	2.55102	0.0153665	0.350685	1	0.333333	3.66667	0	0.666667	0.333333	1	0.333333	2	0.666667	0.666667	0.333333	0.333333	42.6667	2.33333	140.333
956	2.54519	0.0155711	0.351831	1	0.333333	2	1	0	22	0	0.333333	0	0	0	0	0.333333	61	0	113.333
702	2.54178	0.015692	0.351831	1	1.33333	1.33333	0	0	0	0	0	0.333333	0	0	0	0.666667	0	0	3.66667
731	2.5243	0.016327	0.361933	1	4.66667	0	0	0	0.333333	0	0	0	0	0	2	0	0	0	15.3333
71	2.52165	0.0164258	0.361933	1	0.333333	1.33333	95.6667	2	65	0.666667	1.66667	0.666667	329.333	0.666667	1.66667	1	45	20.3333	3.66667
2	2.50161	0.0171913	0.371647	1	17	5	42.3333	4.33333	37	0	4.66667	6.66667	437	172	2.33333	11	284	71.6667	38.3333
1512	2.49561	0.0174274	0.371647	1	0.333333	0.333333	3.33333	0.333333	6.66667	0.333333	3	1	10.3333	7.33333	51.6667	1	8.66667	2	6
392	2.4945	0.0174718	0.371647	1	1	0.666667	29.3333	0.666667	4.33333	0.333333	0.333333	0.333333	1.66667	0.333333	1.66667	0.333333	97	28	151.667
116	2.49288	0.0175362	0.371647	1	0	2	63.3333	0.333333	36.6667	0.333333	99	1.33333	100	73	84.3333	4.66667	78.6667	13.3333	36.6667
1057	2.49144	0.0175936	0.371647	1	0	0	10.3333	0.333333	45.3333	0	268.667	0	0	0	3.33333	0	33	0	0
51	2.47994	0.0180607	0.378386	1	1	2.33333	364	3	135.333	1.33333	49.3333	1.66667	108	224.667	128	3.33333	0.666667	47.6667	144
466	2.47389	0.0183111	0.380514	1	1.33333	1	41	2.66667	8	1.33333	1.66667	2	0.666667	1	4	1.66667	1.66667	9.66667	81.6667
674	2.46999	0.0184748	0.38082	1	2.66667	0	0	0	45.3333	0	39	0	0	182	0	0	8.66667	50	5.33333
1446	2.42988	0.0202454	0.413977	1	34.6667	36	3.66667	22.3333	2	0.333333	5.66667	147.667	0.333333	0	10.3333	2	11.3333	0.333333	0.666667
706	2.42041	0.0206882	0.419676	1	1.66667	0	0	0.333333	73.3333	0	0	0	0	0	0	0	0	4.33333	0.666667
511	2.40966	0.0212031	0.426663	1	1.33333	0	0	18.6667	0	3	1.33333	1.66667	0	0	0.666667	163.667	1	0	0
52	2.40566	0.0213981	0.426663	1	4.66667	5	233.333	1.33333	521	1.66667	248.667	3.66667	446	447.667	188.333	12.3333	179.667	23.6667	272
728	2.39286	0.0220342	0.426663	1	1	0	0	0	0	0	0	0	0	0	0	0	0	0	0.333333
857	2.39286	0.0220342	0.426663	1	0	1	0	0	0	0	0	0	0	0	0	0	0	0	0.333333
965	2.39286	0.0220342	0.426663	1	0	0	0	0	0	0	0	0	0	0	0.333333	0	0	0	1
2518	2.39286	0.0220342	0.426663	1	1	0.333333	3	0	0	0	0	0.333333	0.333333	1	0	0	0	0	0
1876	2.37783	0.0228058	0.435033	1	0.333333	3.33333	53.6667	1	0.666667	0	0.333333	0.666667	0.333333	0	0	0.666667	0	18.6667	29.3333
751	2.37781	0.0228069	0.435033	1	46	44.6667	1	0.333333	16.6667	0	1.33333	38	0.333333	0.666667	4.66667	0	0.666667	0	0.666667
212	2.37259	0.0230814	0.437007	1	3.66667	5	185	4.66667	4.66667	0.666667	5	6.66667	3.33333	86.6667	1	4.33333	1.66667	63.3333	43.6667
89	2.35652	0.0239475	0.450072	1	24	5.66667	98	32.6667	703.667	2.66667	193.333	44.6667	871.333	308	516	24	222.333	196	252
1050	2.34921	0.0243526	0.453374	1	0	0	0	0	0	0	0	0	0	0	0.666667	0	0	0.666667	1.33333
1733	2.34697	0.0244779	0.453374	1	0	0	0	0	0	0	0	0	0	0	0	0	0	32.3333	0
1751	2.33783	0.0249969	0.457404	1	0	0	0	0	3.66667	0	0	0	0	0	0	0	0	9.66667	0
164	2.33685	0.0250534	0.457404	1	0.666667	0.333333	48	0	40.3333	0	3	0.333333	187.667	146	23	0	37	41.3333	10.3333
500	2.33084	0.0254011	0.460462	1	1	2.33333	58	1	5	2.33333	2	1.66667	0.666667	42.6667	57.6667	0.666667	32.6667	4	223.333
377	2.30177	0.0271559	0.488806	1	0.666667	0	0.333333	0	145.333	0	0	0	0.333333	0.333333	0.333333	0.333333	73.3333	1	0
33	2.2787	0.028636	0.511844	1	6	4.66667	68.6667	1.33333	131.333	1	69.3333	4.66667	523.333	598.333	62.6667	8.66667	600.333	113	265.667
147	2.27489	0.0288883	0.512768	1	10.6667	57	460	9.33333	60.6667	46.3333	331.333	52	5	346.333	283	27.6667	254	29.3333	127
91	2.24417	0.0310069	0.546576	1	3.66667	184	221	2.33333	215.667	1.33333	302.667	5.66667	113	8.33333	2	6.66667	318.333	36.3333	145.667
328	2.23333	0.0317911	0.556112	1	0.333333	8.33333	57	1	128.333	0	317.333	0.333333	23	64.3333	136	2.66667	0	13.6667	0.333333
491	2.23073	0.0319829	0.556112	1	1.66667	0	0	0	0	0	0	0	0	0	0.333333	37	0	0	0
1304	2.2236	0.0325126	0.561502	1	0.333333	0.666667	0.666667	0	0	1	0	0	0	2	1	0	1.33333	0.666667	0
363	2.21668	0.0330363	0.566718	1	6	6.33333	51.6667	0	88.3333	1.33333	0	3.66667	1	222.667	1.66667	0	1	2	162.667
75	2.21058	0.0335041	0.570909	1	0	1.66667	37	1	88	0	1	0.666667	81.6667	51	0.666667	0.666667	21	34	24.3333
96	2.20228	0.0341525	0.578105	1	1.33333	4	78.3333	0.333333	57.6667	1	68	2.33333	201.333	130.333	27.3333	2.33333	61.6667	21.6667	125
1138	2.17347	0.0365013	0.603763	1	0.333333	0	1	0.333333	0.666667	0	0.666667	0.333333	0.333333	0	0	0.666667	0	1.66667	0
10	2.16658	0.0370872	0.603763	1	4.66667	1.33333	83	6.33333	58.6667	2.33333	96	0	225.333	13.6667	16.3333	1.66667	60.3333	0.666667	70.6667
743	2.16102	0.0375668	0.603763	1	3	6	278.667	1.66667	139	0.333333	0	0	0	14.6667	0.333333	0	4	13.3333	15.6667
278	2.15328	0.0382444	0.603763	1	0.666667	19.6667	277	0.333333	121.333	0.666667	36.6667	6	47.3333	7.66667	0.666667	1.66667	0.333333	21	169.667
772	2.11688	0.0416019	0.603763	1	0.333333	1	0	0	0	0	0	1.33333	0	0	0	0	0	0	0
323	2.10953	0.0423156	0.603763	1	0	0.333333	11.3333	0	2	0	0.666667	0	9.33333	1.66667	0.333333	0.333333	5.33333	0.333333	2.33333
321	2.10661	0.0426021	0.603763	1	1	0	2	4.66667	3.66667	0	107.667	6.33333	193	0	0	4.33333	0.333333	3.66667	3.33333
345	2.10265	0.0429948	0.603763	1	0.666667	4.66667	18.3333	2	48.3333	3	1	7.33333	44	201	110.667	14	4.33333	12.6667	50.3333
119	2.09632	0.0436289	0.603763	1	2	0.666667	10.3333	0	26.3333	0.333333	54.6667	0.333333	152.333	85.6667	8	0.666667	75.3333	23.3333	29.3333
141	2.09524	0.043738	0.603763	1	0	0.666667	1	0	0	0	0	0	0.333333	0	0	0.333333	0	0	0
553	2.09428	0.0438348	0.603763	1	1.33333	1.33333	4	1.33333	71.3333	0.666667	168	1.66667	0.666667	0.666667	72.3333	5.33333	258.667	63.6667	38.3333
1281	2.08844	0.0444318	0.603763	1	0	0.666667	0	0	0	0.666667	0	0	0	2	0.333333	0	1	0	0
333	2.08709	0.0445708	0.603763	1	0.666667	0.333333	55.6667	0	1	0	2	2.33333	2.33333	0.666667	0	0.333333	34.3333	2.33333	0.333333
1951	2.08571	0.0447124	0.603763	1	0	0	0.333333	0.666667	0.666667	0	0	0.666667	0	0	0	0	0	0.333333	0
2036	2.07692	0.0456313	0.603763	1	0	0	0	0	0	0	0	3	0	0	0	0	0	0	0
1706	2.06781	0.0466041	0.603763	1	0	0	0	0	48	0	0	0	0	0	0.333333	0	0	15.6667	0
150	2.05811	0.0476616	0.603763	1	1	0.333333	34.3333	0.666667	37.6667	0	28.3333	1.33333	46	27.3333	3.66667	2.33333	10	11	24
1999	2.05357	0.0481653	0.603763	1	0	0	0	0	0	0	0	1.33333	0	0	0.333333	0	0	0	0
1745	2.03571	0.0501979	0.603763	1	0	0	0.666667	0	0	0	0	0.333333	0	0	0	0	0	0.666667	0.333333
1905	2.03571	0.0501979	0.603763	1	0	0	0.333333	0.666667	0	0	0	0.666667	0	0	0	0	0	0.333333	0
1935	2.03571	0.0501979	0.603763	1	0	0	0	0.333333	0.666667	0	0	0.333333	0	0	0	0	0	0.666667	0
135	2.02169	0.0518537	0.603763	1	1256.67	548.667	3288.67	16	1720.33	5.66667	2787	1266.33	8.33333	1.33333	3822	3	721	5.33333	1412.67
478	2.01534	0.0526217	0.603763	1	7.66667	0	0	27	1.33333	0.666667	0	18.3333	0	0	0.333333	3.33333	0	1	0
533	2.00647	0.0537142	0.603763	1	1.66667	0.333333	13.6667	0.666667	131	0	1	0.333333	0.333333	24.6667	71.3333	1	0	3	1.66667
1563	2	0.0545241	0.603763	1	0	0	0	0	0	0.333333	0	0	0	0	1	0	0.333333	0	0
1989	2	0.0545241	0.603763	1	0	0	0	0	0.333333	0	0	1	0	0	0	0	0	0.333333	0
596	1.9788	0.0572665	0.603763	1	0	0	81.3333	0	110	0	0	0	0	0	0	1	8	0	67.3333
438	1.97738	0.0574549	0.603763	1	1	0.666667	0.666667	2.33333	57.6667	2	118.667	1	1.33333	0	2.33333	1.66667	2	54.3333	235.667
311	1.97143	0.0582516	0.603763	1	1.66667	0	1.33333	1.33333	1	0	0	1	0.666667	0	0	2	0	1	2
2405	1.97143	0.0582516	0.603763	1	0	0	1.33333	0	0.666667	0	0	0.333333	0	0	0.333333	0	0.333333	0.666667	0.333333
5	1.96704	0.0588465	0.603763	1	7.33333	86.3333	88.3333	6	205.667	6	69	14	555.667	660.667	169	15	222.333	101.667	573.667
9	1.94202	0.0623532	0.603763	1	5.33333	102.333	15.6667	6.33333	138	0.666667	50.6667	5.66667	215	46.3333	23.3333	6.33333	49	94.6667	105.333
752	1.94048	0.0625763	0.603763	1	1.33333	0	0	0.666667	0.666667	0	0	0.333333	0	0	0	0	0	0.666667	0.666667
598	1.92308	0.0651458	0.603763	1	0	0	0	0	0	0	0	0	0	0	0	1.66667	0	0	0
1454	1.92075	0.0654978	0.603763	1	6	46	1.66667	63.6667	5.33333	2	0.666667	1.33333	0	1	15.3333	5.33333	3	16	1.66667
74	1.91891	0.0657767	0.603763	1	0.333333	1	0.333333	1	46.3333	0	1	1.33333	486	9.66667	23	0.333333	85.3333	32	126
221	1.9061	0.0677536	0.603763	1	0	0.666667	0	0.666667	61.6667	0.333333	200.667	0.666667	0.666667	0	130	0	119.333	12	0.666667
1476	1.88776	0.0706863	0.603763	1	0	0.333333	116.333	0	0	0	0	0	0	0	30.3333	0.333333	0	0	0
151	1.88423	0.0712661	0.603763	1	0	0	1	0	15.6667	0	4.66667	0	1.33333	4.33333	6.66667	0.666667	9.66667	1.33333	1.33333
783	1.88393	0.0713148	0.603763	1	1.33333	1.66667	20	0.333333	10.3333	0.333333	0	5	0	10	3.33333	0.666667	82.6667	1	41
168	1.88177	0.0716713	0.603763	1	0	0	0	0	0	0	0.333333	0	2.33333	0	0	0	0	0	1
81	1.87942	0.0720613	0.603763	1	0	0	0	0	0	0	0	0	52.6667	0	0	0	75.3333	0	0
368	1.87855	0.0722062	0.603763	1	1.66667	6	64.6667	1	0.333333	1.33333	1	2.66667	0.333333	15	2.33333	0.333333	1	17	177
85	1.87321	0.0731023	0.603763	1	1387.67	1163	1966.67	5.66667	1057	1.33333	528.333	951	4.66667	3	228.333	2	349.667	7	7.66667
713	1.86555	0.074408	0.603763	1	1	0	0	0	0.333333	0	0	1.66667	0	0	0	0	0	0	0
526	1.85762	0.0757812	0.603763	1	0	2.33333	0	0.333333	0	0	0	0	0	0	0	7.66667	0	0	0
515	1.84486	0.0780456	0.603763	1	0.333333	0	51	0.666667	6	0.333333	0	0.333333	0.333333	0	0	4.66667	0	15	2.33333
701	1.84416	0.078173	0.603763	1	0.666667	0	0.666667	0.333333	0.666667	0.333333	0.333333	0	0	0	0	0	0	1.33333	0.333333
2235	1.81612	0.0833912	0.603763	1	0.666667	0	0.333333	0	8	0.333333	0.333333	0	0	0.666667	0	0	0	1	0.666667
384	1.81403	0.0837951	0.603763	1	2.33333	0	62.6667	0	0	0.666667	0	0	0.333333	0.333333	1	1.33333	79.3333	0.666667	153
955	1.81341	0.083914	0.603763	1	0.666667	0	1.66667	0	0	0	0.333333	2.33333	0	0.333333	0	1.66667	0	1.66667	1
834	1.8082	0.0849275	0.603763	1	0	3.66667	109.667	0.666667	159	0.666667	32.3333	1.33333	0.666667	0	155.333	0	0	7	35.3333
107	1.80727	0.0851101	0.603763	1	30.3333	162.667	518.333	7.33333	431.667	11.6667	135.333	7.33333	888.667	737.667	798.667	12.3333	208.333	153.333	451
850	1.80562	0.0854339	0.603763	1	0	0	0	0	0	0.333333	0	0.333333	0.333333	69	0	0	0	0.666667	1.33333
209	1.79756	0.0870333	0.603763	1	2	3.33333	89.6667	0.333333	60	2	17.3333	6.33333	173.333	44.6667	7	1.66667	3.66667	6	2
62	1.79391	0.0877672	0.603763	1	4.33333	30	285.333	0.333333	158.333	1.33333	173	2	72	34	295.667	14.3333	247.333	64.3333	161
41	1.79307	0.0879365	0.603763	1	0.666667	1	319.333	1.66667	178.333	0.333333	61	1	166.333	183.667	361.667	7.33333	222.667	22.3333	303.667
1696	1.78661	0.0892528	0.603763	1	9.66667	1.66667	154.667	4	194.667	1.66667	134	6	428	3.33333	200.333	31	56	32.6667	213.333
83	1.78244	0.0901125	0.603763	1	5	0.666667	30.6667	6	72	0.666667	1.66667	1	120.667	74	19	4	0.666667	14.6667	5
289	1.77392	0.0918953	0.603763	1	4.66667	13	214.667	2.66667	212	5.66667	3	13.3333	63.3333	107	123.333	3.33333	106.667	16.3333	272
587	1.7619	0.0944676	0.603763	1	0	0	0.333333	0	0.333333	0	0	0	0	0	0	0.666667	0	0	0
993	1.7619	0.0944676	0.603763	1	0	0	0	0.333333	0	0	0	0.333333	0	0	0	0	0	0	0.666667
346	1.75764	0.0953981	0.603763	1	6	3.33333	30.3333	3	5	1.66667	122.667	9	2.66667	57	234	3.33333	3.66667	18.3333	111.333
20	1.75139	0.0967761	0.603763	1	0.333333	5.33333	5.33333	0.666667	55.6667	0.333333	37.6667	9.66667	180.667	10.3333	29.3333	0	0	65.6667	83.3333
455	1.75086	0.0968933	0.603763	1	1.66667	4	93.3333	0	222.333	0	0.333333	1.66667	1	15.6667	2	1.66667	0	9.66667	90.3333
1767	1.7479	0.0975537	0.603763	1	0	1.33333	0	0	0	0	0	0	0	0	0	0	0	1.33333	0
1210	1.71489	0.105218	0.603763	1	1.66667	5.33333	38	0	130	0	0	0.333333	0.333333	110.333	15.3333	0.333333	54.3333	18	30.6667
592	1.71429	0.105363	0.603763	1	0	0	0	0.333333	0	0	0	0.333333	0	0	0.333333	0	0	1	0
1595	1.71429	0.105363	0.603763	1	0	0	0	0	0.333333	0	0	0	0	0.333333	0.333333	0	1	0	0
494	1.7106	0.106256	0.603763	1	1	2.66667	2.33333	0	5	0.333333	0.333333	1	0.333333	56	0.666667	1.66667	68.6667	2.33333	0
447	1.70506	0.107611	0.603763	1	0.333333	0.333333	39	0	145.667	0	53.6667	2.33333	0.333333	31	0.666667	0	0	7.33333	20.3333
172	1.70466	0.107708	0.603763	1	6	5.66667	51	1.66667	196.333	3	1	18	6.33333	198.667	20.3333	6.33333	4	9.66667	43.3333
1090	1.70387	0.107903	0.603763	1	0	0	67	0	0	0	24	0	0	0	0	0	14.3333	19	0
435	1.70344	0.108009	0.603763	1	0	11.3333	33.6667	0.666667	0.333333	0	0	1.33333	106	0.333333	0.333333	0.333333	60.3333	5.33333	10.3333
12	1.70311	0.108092	0.603763	1	16.6667	9.33333	512.333	19.3333	724.333	5.33333	1138.33	29	1486.33	671.667	289	30.3333	542.333	297.667	938
640	1.70089	0.108642	0.603763	1	0	0	0	0	6.33333	0	0	0	0	0	53.6667	3.33333	0	0	82.6667
964	1.68719	0.112093	0.603763	1	0	0	0.333333	0.333333	3	0.333333	0	0	0	0	0	0	0	1	1.66667
1333	1.68571	0.112472	0.603763	1	0	1.33333	0.333333	0	0	0	0	0.333333	0	0	0	0	0	0.333333	0
1992	1.68571	0.112472	0.603763	1	0	0.333333	0	0	0	0	0	1.33333	0	0.333333	0	0	0.333333	0	0
448	1.67935	0.114117	0.603763	1	0.333333	0	4.33333	0	23	0.333333	16.3333	1	9.33333	63.6667	3.33333	0.333333	1.66667	2	0.333333
716	1.67711	0.114701	0.603763	1	563.667	181.667	2028	24.6667	2310	2	1069	1578	5	1.33333	393	1.66667	609.667	4	35
767	1.67296	0.115793	0.603763	1	3	3	0	0	0	0	7.33333	11	0	0	0	0	0.333333	0	0
1204	1.66837	0.11701	0.603763	1	0.333333	0.333333	2.33333	0	0.333333	1	0.333333	0.333333	0.666667	0.666667	0	0.333333	1	0	0.333333
2094	1.6603	0.119179	0.603763	1	0	0	0	0	55	0	0	0.333333	0	0	0	0	0	0	0
179	1.65224	0.121387	0.603763	1	9	0.333333	19.3333	7	320.333	3.66667	179.333	4	162	80.3333	37.6667	15.3333	248.667	50.6667	137.667
566	1.64723	0.122776	0.603763	1	0	0	0	0.333333	0	1	0	1	0	0	0	6	0	0	0
768	1.6381	0.125351	0.603763	1	0.333333	0	0.666667	0	0.333333	0	0	0.333333	0	0	0	1	0	0.666667	1.33333
18	1.63735	0.125563	0.603763	1	0	0.333333	0.333333	0	0.333333	0.666667	0	2.33333	54.6667	0	1	2	1	0	97
58	1.63694	0.125681	0.603763	1	0.666667	1.33333	1.33333	0	0.333333	0.333333	0.666667	0.666667	84	0.666667	160.667	1.66667	0.333333	0.333333	25
1434	1.63393	0.126543	0.603763	1	0	0.333333	0	0	0	0.666667	0	0	0	1	1.33333	0	0.666667	0	0
113	1.63253	0.126945	0.603763	1	0	0	49.6667	0.333333	140.333	0	120.667	0	47.3333	101	228.333	9	0.333333	30.6667	0
175	1.62884	0.128012	0.603763	1	12.6667	15.6667	291.667	5.33333	160	3	296.333	13.6667	40.6667	240.667	87.3333	3.66667	196.667	30.3333	441.333
100	1.6288	0.128024	0.603763	1	1	1.33333	105	4.66667	41.6667	0	1.33333	13.3333	402	122	2	0.666667	5	23.3333	1196
799	1.61611	0.131759	0.603763	1	1.33333	4.66667	116.333	1	120.333	1	0	1.66667	0	0.666667	50	0	0.333333	3.33333	98
525	1.6051	0.135084	0.603763	1	0	0	0.666667	0	42	0	0.333333	0.333333	0	0	0	6	0	0	0
1942	1.60408	0.135396	0.603763	1	0.333333	2	0	0	0	0	0	1.66667	0	0	0	0	0	0	0
1123	1.59285	0.138877	0.603763	1	0	1	13.6667	0	5.33333	0	4.33333	0	0	0	13.6667	0	0.333333	0	0
40	1.59012	0.139733	0.603763	1	1.33333	3.66667	113.333	1.66667	94.6667	0	1.33333	3	108.667	91.3333	0	11.3333	211.667	27.6667	2.66667
359	1.58251	0.142154	0.603763	1	4	1.66667	3.33333	3	111	1.33333	2	3.33333	2.33333	3.33333	5.66667	3.33333	91.6667	8.33333	5.66667
1947	1.58065	0.142753	0.603763	1	0	0	0	0	0	0	0	2.33333	0	0	0	0	0	0	0
223	1.58044	0.14282	0.603763	1	0	12	0	0.333333	0	0	179	0	1	21.3333	0	0.333333	0.333333	0	0
14	1.5752	0.144515	0.603763	1	0.666667	2.66667	41	0.666667	13.3333	1.66667	48	27.3333	885	17.6667	0.666667	0.666667	54.6667	37	108
489	1.57145	0.145739	0.603763	1	0	0	0	1.66667	18	0.333333	0.333333	0.333333	0	0	0	26.6667	0.333333	0	0
97	1.57059	0.146024	0.603763	1	0.666667	0	1.66667	0.333333	42.6667	0	67	0	348.667	133.333	40.6667	2	0.666667	33.6667	1
1195	1.55986	0.149589	0.603763	1	0	0	0.666667	0	0	0.333333	9.66667	0	0.333333	10.3333	2.66667	0	4.33333	5.66667	0
2411	1.55906	0.14986	0.603763	1	0.333333	0	7	0.333333	45.6667	1.33333	0	0.333333	0	3	1.33333	0	1.33333	0.666667	0
1340	1.55887	0.149923	0.603763	1	0	4	0.333333	0	0	0	0	0.666667	0	0	0.666667	0	0	0	0.333333
681	1.55541	0.151093	0.603763	1	2.66667	0	99	0	8.66667	0	0	0	0	0	0	0	0	0	86.3333
102	1.55425	0.151488	0.603763	1	0	0	23.6667	0	5	0	0.333333	0.333333	72.3333	7	48	1.33333	2.66667	0	7.33333
1553	1.55357	0.151718	0.603763	1	0	0	0.333333	0	0	0	0.333333	0	0	0.333333	0.333333	0.666667	0	1	0
684	1.54496	0.154679	0.603763	1	15.6667	1	0	0.333333	19.6667	0	0	20.6667	0	0	0	0	0	0	0
70	1.53725	0.157372	0.603763	1	1.33333	6.66667	21.3333	0.666667	2.66667	2.66667	2	3.66667	88.3333	5	113.333	0.333333	75	7.66667	80.6667
6	1.53266	0.158999	0.603763	1	6.66667	7.66667	371.333	3	255.667	1.66667	467.333	8.33333	1432	2268	309	19.3333	1113	201	454
569	1.52824	0.160578	0.603763	1	0	0	0.333333	0	0.666667	0.333333	0.333333	0	1	1.33333	0.666667	2.66667	0.333333	0.333333	0.333333
352	1.52411	0.162066	0.603763	1	0.333333	0	2.33333	0	104.333	0	0.666667	0.666667	1.66667	0	0	3.33333	0	2.66667	1.66667
50	1.51244	0.166343	0.603763	1	1.66667	1.33333	99.3333	1.33333	38	1.66667	0.666667	0.666667	254.333	11.3333	35.3333	12.6667	14	2	3.66667
1603	1.49693	0.17219	0.603763	1	0.666667	1.66667	0	0.333333	0.666667	0	0	7.66667	0	0	1.66667	0	0.333333	0	0
263	1.49293	0.173728	0.603763	1	0.333333	0.333333	0.333333	0	0	0	0	0	195.333	0	0.333333	0	0.333333	0	0
105	1.49183	0.174152	0.603763	1	3.33333	15.3333	73	0.666667	62	0.333333	0.333333	0.666667	38.6667	21	1.33333	0.666667	47.6667	3	1.66667
2045	1.49177	0.174174	0.603763	1	0	0	0	0.333333	39.6667	0	0	0	0	0	0	0	0	0	0
394	1.4898	0.174941	0.603763	1	0	0.333333	1	0.333333	0	0	0	0	0.333333	0	0	0	0.333333	0	0
730	1.48951	0.17505	0.603763	1	12	0	6.33333	0	4.33333	0	7.33333	0	0	0.333333	0	0	0	0	9
1169	1.48571	0.176533	0.603763	1	0	0	0	0	0	0	0	0	0	0.666667	0	0	0.666667	0	0
476	1.48052	0.178578	0.603763	1	0	0	0	0.333333	0	0.333333	0	0	0	0	0	2.33333	0	0	0
132	1.47753	0.179765	0.603763	1	1.33333	10.3333	195.333	1	1.33333	0	78.3333	2	20.3333	2	1	3.66667	130.333	34.3333	2.33333
738	1.46703	0.18399	0.603763	1	2	0	0	0	0	0	0.333333	0	0	0	0.666667	0	0	0	0
21	1.46213	0.185993	0.603763	1	0.333333	0.666667	3	1.33333	29.3333	0.666667	6	0.333333	165.333	0.333333	25.6667	2.33333	2.66667	3.66667	11.6667
104	1.45693	0.188141	0.603763	1	1	1.66667	0	0	90.6667	0.666667	176.333	0.666667	29.6667	113	13.6667	0	163	1	0
803	1.44742	0.192126	0.603763	1	4.66667	5	130.667	2.66667	9	4	161.667	17.3333	2	15.3333	108.333	12.6667	171	40.6667	266.333
1364	1.44361	0.193742	0.603763	1	0	1.66667	0.333333	0	0	0	0	0.666667	0	0	0	0	0	0	0.333333
1726	1.44274	0.194112	0.603763	1	0	0	0	0.666667	11.3333	0	0.333333	0.333333	0	0	0	0	0	38	0.333333
2222	1.44136	0.194701	0.603763	1	0	0	0	0	95.3333	0	0	0	0	0	0	0	0	0	0
1768	1.43649	0.196797	0.603763	1	0	0	1	0	85	0	0	0	0	0	0	0	0	4.66667	0
90	1.43373	0.197993	0.603763	1	25	23	0.333333	9.66667	51	7	0.333333	68.3333	27.6667	0	9	88	1.66667	0	1
1165	1.43197	0.198758	0.603763	1	0	0.666667	0	0	0	0.333333	0	0	0	6.33333	1.66667	0	7.33333	11.3333	0
369	1.43059	0.199364	0.603763	1	0.666667	4.66667	1	0.333333	0.333333	2.33333	0.333333	0.333333	0.666667	0.666667	41.3333	0.333333	0.333333	0.333333	0
639	1.42857	0.200246	0.603763	1	0	0	1.33333	1.66667	0.666667	0	1.66667	0.666667	0	0	0.333333	0.666667	0	1.33333	1.66667
737	1.42857	0.200246	0.603763	1	0.333333	0.333333	0	0.666667	0.333333	0	0	0	0	0	0	0	0	0	0
1464	1.42857	0.200246	0.603763	1	0	0.333333	0.666667	0	0	0	0.333333	0	0.333333	0	0	0	0	0	0
1597	1.42857	0.200246	0.603763	1	0	0	0	0	0	0	0	0.333333	0	0	2.33333	0	0.333333	0	0.333333
434	1.42481	0.201904	0.603763	1	8	2	106.333	7.33333	373.667	0.333333	115.667	9	375	204	179.667	25.3333	145.333	66.3333	152
973	1.42188	0.203205	0.603763	1	0	0	0	0	0	0	0	0	0	0	0	0	0	0	30.3333
1720	1.42105	0.203571	0.603763	1	0	0	0	0	0	0	0	0	0	0	0	0	0	3	0
2138	1.42105	0.203571	0.603763	1	0	0	0	0	3	0	0	0	0	0	0	0	0	0	0
416	1.42026	0.203924	0.603763	1	0	0	0.333333	0	150.333	0.333333	91.6667	0	60.3333	250	0	0.333333	52.6667	0	0.333333
229	1.41967	0.204189	0.603763	1	1.33333	6.33333	31.6667	0	37	1.66667	1	7.33333	243.333	210.667	0.333333	2.66667	87	16	26.3333
1822	1.41475	0.206397	0.603763	1	0	0	0.666667	0	1	0	0	0	0	0	0	0	0	2	0
622	1.41443	0.206539	0.603763	1	18.6667	18.3333	4.33333	0.333333	4.33333	0	56	60.3333	0	0	0	0.333333	0	0	2
290	1.40397	0.211306	0.603763	1	1.66667	1.33333	124.667	0.333333	0	0	0	2.33333	56.3333	0.666667	0	1	0	53.6667	121.333
54	1.40278	0.211858	0.603763	1	3.66667	3	200.333	1	50.3333	3	2.33333	6	70	10	160.333	3.33333	41.6667	24.6667	275
418	1.4002	0.213048	0.603763	1	6.66667	4.33333	29.3333	13	65.6667	3	166.333	5.33333	106.667	1	11.6667	64.6667	44.6667	10.6667	1.66667
46	1.3995	0.213372	0.603763	1	4.33333	6.33333	84.3333	1.33333	2.33333	0.666667	54.3333	3	128.333	108	20.6667	1	146.667	7.33333	156.667
564	1.39858	0.213801	0.603763	1	4	14.6667	106.333	0.666667	188.333	0.333333	0.666667	7	0	1	68.6667	2.33333	0.666667	1.33333	0.333333
445	1.39353	0.216162	0.603763	1	0	0.333333	2	0.666667	1	2	0.666667	0	0.333333	0	0	1	2	1	0.333333
1944	1.39286	0.216479	0.603763	1	0	0	0	0.666667	1	0	0	0.666667	0.666667	0	0	0	0	0	0
757	1.39106	0.217328	0.603763	1	1.66667	2.66667	1	1.33333	0.666667	0.333333	0	2.33333	0	0.333333	83.6667	0.333333	2.33333	0	26
709	1.38914	0.218235	0.603763	1	1.66667	17.6667	15.3333	1.33333	0.333333	0.333333	14	36	0	0	37	0	12.6667	0	0
440	1.384	0.220681	0.603763	1	0.333333	0	5.33333	0	9	0	14.3333	0.333333	7	37.6667	0	1	0.333333	1.33333	0.333333
788	1.38199	0.221646	0.603763	1	0.666667	1	79.3333	0	0.666667	1	343	2.33333	0.333333	13	0	0.333333	43.3333	4.66667	144.333
423	1.38001	0.222596	0.603763	1	5	1.66667	31	1.33333	186	0	92	3.33333	2.66667	58	24	1.66667	2	3	3.66667
218	1.37786	0.223634	0.603763	1	0.666667	0.666667	2.66667	1.66667	6.33333	0	0.666667	1.33333	0.666667	0.666667	0	2.66667	0.666667	39	46
424	1.37645	0.22432	0.603763	1	1.33333	7.66667	87.6667	2.33333	25.3333	1	0	0	71.6667	0.666667	0.333333	1.33333	0.333333	36.6667	1
1119	1.36883	0.228043	0.603763	1	0.333333	0	1.33333	0.333333	7	0	0.666667	0.333333	0.666667	0.666667	0	1.33333	0	6.33333	0
490	1.36643	0.229225	0.603763	1	2	1.33333	52.3333	0.333333	40	2.66667	0.333333	1.66667	0	22.3333	3	2	1	24.3333	1
258	1.36198	0.231437	0.603763	1	0	0.666667	2.33333	0.666667	84	0	0.333333	0.333333	130.667	0.333333	0	1.66667	0	1.33333	81.3333
454	1.35863	0.233115	0.603763	1	2.66667	4	289.333	0	111.667	2.33333	61.3333	8.33333	209.333	0.333333	38.3333	1.33333	64	3.33333	171.667
771	1.35714	0.233861	0.603763	1	0.666667	0	0	0	0.333333	0.333333	0	0	0.333333	0	1.33333	0.333333	0	0.666667	0.333333
586	1.34921	0.237884	0.603763	1	0.333333	0	0.333333	0	0	0.333333	0.333333	1.33333	0	1.66667	0.333333	0.333333	1.66667	0	0
1456	1.34921	0.237884	0.603763	1	0	0.333333	0.666667	0.333333	0.333333	0	0	0	0	0	1	0	0.333333	0.333333	0
1940	1.34719	0.238916	0.603763	1	0	0	0	0.333333	87.3333	0	0	0.333333	0	0.333333	0	0	0	0	0
624	1.33862	0.243342	0.603763	1	0	0	1.33333	0.666667	1	0.333333	0.333333	1.66667	0.333333	0.333333	0.333333	0.333333	0	1	0
774	1.33673	0.244327	0.603763	1	3.66667	0.333333	0	0	0	2	0	0.333333	0	0	0	1.33333	0	0	0
242	1.33455	0.245474	0.603763	1	0	0.333333	49.6667	0.666667	74	1	64.3333	17	248.333	1.33333	17.6667	0.666667	403.667	47	13
620	1.33143	0.247114	0.603763	1	1.66667	1	2.66667	1	5.66667	1.66667	0.666667	3.33333	0.333333	0	2	0.333333	0.333333	4.33333	0.666667
2041	1.31875	0.253882	0.603763	1	0	0	0	0	101.667	0	0	0	0	0	0	0	0	0.333333	0
1	1.31516	0.255826	0.603763	1	2.33333	0.666667	67.3333	1.33333	3.66667	1	21.3333	3.33333	114	36	29.6667	3.33333	16.3333	16.3333	39
954	1.31506	0.255879	0.603763	1	0	0.333333	7.33333	0	18	0	0	0	0	23.6667	0.666667	0	21	0.333333	2.66667
567	1.315	0.255912	0.603763	1	3.33333	27.3333	2.33333	11	11	2.66667	3.66667	107	0	0.666667	7	27.6667	8.66667	0	1.66667
2001	1.30952	0.258905	0.603763	1	0	0	0	0	0.666667	0	0	0.666667	0	0.333333	0	0	0	0	0
692	1.30878	0.259314	0.603763	1	0.666667	0.333333	1.33333	1	78.3333	0	0	0.333333	0	0	0	0	0.666667	0.333333	1.33333
1297	1.30635	0.260653	0.603763	1	0.333333	1.33333	0	0	0.333333	0.666667	0	0.333333	0	2	2.66667	0.333333	1	0.666667	2.66667
480	1.29795	0.265325	0.603763	1	1.66667	11.6667	34	0	3.66667	10.3333	1.66667	2	0.666667	11.6667	16.6667	1.66667	17.6667	1.66667	4
381	1.29175	0.268821	0.603763	1	1	3.33333	0	0.666667	127	0.666667	0.333333	0.666667	1	192	1	0.333333	0.333333	5.66667	1
503	1.28935	0.270184	0.603763	1	4	0.666667	0	0.666667	0	0.666667	0	1.33333	0	0	0.333333	1.66667	0.666667	0	0
473	1.28592	0.272141	0.603763	1	545.333	11.6667	0.333333	1	94	0.333333	0.666667	189.333	0.333333	0	2.33333	2	0	0	50.3333
294	1.28392	0.273283	0.603763	1	0	0.666667	73.6667	0	78.3333	0	0	2.33333	110.667	0	0	0	147	0	0
558	1.28248	0.274114	0.603763	1	0	0	5.33333	3.33333	3.33333	0	0	2.33333	0	0	0	9	0	3	0
808	1.28235	0.274187	0.603763	1	0	0	0	0	0	0	136.333	0	0.666667	0	115.333	0	0	17	268.333
2469	1.27879	0.276248	0.603763	1	0	0	45.6667	0	0	0	0	0	0	0	0	0	27.6667	0.333333	0.666667
571	1.27679	0.27741	0.603763	1	0.333333	2	0	0	0	0	0	2	0	0	0	2.33333	0	0	0
73	1.27641	0.277626	0.603763	1	3	7	72	0.333333	0	0	0	0.333333	163.333	19.3333	0	5.66667	14.3333	28.6667	125.667
599	1.27615	0.27778	0.603763	1	1	0.333333	45.6667	0	75	0.333333	0.333333	0	0	66.3333	0	0.333333	0	7.33333	200
1738	1.26913	0.281892	0.603763	1	0.333333	0	2	0.666667	0.333333	0	0	0.333333	0	0	0	0	0	8.33333	0
1092	1.26757	0.282812	0.603763	1	0	0	0.333333	0.333333	0.333333	0	0.666667	0	0	0	5	0	25.3333	0	0
154	1.26671	0.283323	0.603763	1	0	11.3333	49	0	54.3333	0	11.6667	0.333333	10.3333	74.3333	142.667	3	56.6667	10.3333	20
477	1.26306	0.28549	0.603763	1	0	6.33333	0	2.66667	0	0.666667	1	0.333333	0	0	0	21	17.6667	0.666667	0
64	1.26297	0.285543	0.603763	1	5	2	84.3333	3	92	2	227.333	4.33333	373.667	391.667	73.6667	8.66667	86.3333	45	346.333
186	1.25466	0.290527	0.603763	1	0	0	0.333333	0	0	0	0.333333	0	1.66667	0	0.666667	0	0.666667	0	0
942	1.25363	0.291152	0.603763	1	0	0	0	0	0	0	0	0	0	0	0	0	0	0	18.3333
215	1.25325	0.291381	0.603763	1	1.66667	0	0.666667	0	0	0	0.333333	0	0.666667	0	0	0.333333	0	0.333333	0.333333
510	1.24946	0.293681	0.603763	1	0	0	1.33333	0.333333	22.3333	0.333333	0.333333	0.666667	0	0	1.33333	0.666667	0.333333	2	0.666667
2378	1.24798	0.294585	0.603763	1	0	0	0.333333	0.333333	31.3333	0	0	0	0	0	1	0	0	0.666667	0
679	1.24112	0.298802	0.603763	1	195	18	2	1.66667	192	0	14	287.333	0	0	2.66667	0.333333	0.333333	0	7
561	1.23935	0.299895	0.603763	1	1.33333	0.666667	2	0.666667	2.33333	0	0	0.333333	0.333333	0	0	2	0	11.6667	3
1670	1.23779	0.300865	0.603763	1	0	0	263.333	0	119	0	0.333333	8	0	0	0	0	0.666667	1.33333	0
495	1.23679	0.301485	0.603763	1	52.3333	64	0	4.66667	84	1.66667	0	57	0	0	11	0.333333	22	0	1
412	1.23601	0.301973	0.603763	1	0	0	5.33333	0	23.6667	0	0	0	29.3333	0	10.6667	0.666667	0	0	0.333333
280	1.23479	0.302735	0.603763	1	1.66667	3.33333	38.6667	3.66667	210.333	0.666667	41	2.66667	237.333	83	82.6667	1.66667	146.333	24.6667	166.333
162	1.23291	0.303911	0.603763	1	5.33333	19	78.6667	1.66667	156	6	113.667	13.3333	229	296.333	77	3	40	8	227.333
30	1.22795	0.307031	0.603763	1	3.33333	20	125.333	0.333333	71.6667	3.33333	1	8.33333	155.333	77.6667	42.6667	10.3333	5.66667	5	150
2096	1.22636	0.308032	0.603763	1	0	0	0	0.333333	65.3333	0	0	0.333333	0	0	0	0	0	0	0
449	1.21869	0.31292	0.603763	1	4.33333	5.66667	104.333	2.66667	2.33333	5.33333	1.66667	12.6667	95	2	110.333	12.6667	2	54	142
1448	1.21782	0.313478	0.603763	1	1	0.333333	1.33333	2.33333	5	0	0.666667	0.666667	0.333333	0	0.666667	0.666667	0.666667	0.333333	3
1213	1.21702	0.313993	0.603763	1	0	2.33333	0	0	4.33333	0.666667	0	1	0	1.66667	2.33333	0	3.66667	0.333333	0
464	1.21539	0.315046	0.603763	1	2	2.66667	83.6667	1.33333	8.33333	1.33333	0	1	0.333333	104	1	0.333333	1.33333	15	62.3333
1307	1.21429	0.315755	0.603763	1	0	0	1	1	0.666667	0.666667	0	0.333333	0.666667	0	0	0.333333	0	1	0.333333
1430	1.21429	0.315755	0.603763	1	0	1	0	0	0	0	0	0	0	0.666667	0	0	0	0	0
1604	1.21353	0.316241	0.603763	1	3	2	0	1.33333	0	0	0	1	0	0	0.666667	0	0	0	0
2195	1.21327	0.316412	0.603763	1	0	0	0	0	5.33333	0	0	0	0	0	0	0	0	0	0
499	1.20952	0.318842	0.603763	1	0	0	0.333333	0	1.33333	0	0.333333	0	0	0.333333	0.666667	0.333333	0.333333	0.333333	0.666667
549	1.20857	0.319466	0.603763	1	0	0	0	0.666667	0	0	0.333333	0	0	3.66667	0	8	0	0	0
1021	1.20856	0.31947	0.603763	1	0	2	0.333333	0.333333	0.666667	0.666667	0.333333	0.666667	0.333333	0.333333	172	0.333333	0	0	148
1501	1.20673	0.320666	0.603763	1	0	0	5.66667	0	0	0	0	0	0	0	2	0	4.66667	0.333333	0
60	1.20187	0.323851	0.603763	1	0.333333	0.666667	6.66667	4.66667	148	1.66667	68	1	94.6667	0.333333	41	4	52.6667	5	2.66667
501	1.2	0.325087	0.603763	1	0.333333	0.333333	0	0	0.333333	0.666667	0	0	0	1	1.33333	0.666667	0.666667	0	0.666667
2208	1.19917	0.325636	0.603763	1	0	0	0	0	5.66667	0	0	0	0	0	0	0	0	0	0
1993	1.19048	0.331427	0.603763	1	1.33333	0	0	0	0.666667	0	0	1	0	0	0.333333	0	0	0	0
1698	1.18971	0.331938	0.603763	1	0	0.333333	0	0	5.66667	0	0	1.66667	0	0	0	0	0.333333	0	0
506	1.18902	0.332408	0.603763	1	0.333333	2	3	1.33333	0	1.66667	0	15.3333	0	0	0	5.33333	0	0	0
676	1.18784	0.333197	0.603763	1	1.33333	3	1.33333	0.333333	9.33333	0	0.333333	4.66667	0.666667	0.666667	1.33333	0.333333	0	15.3333	1.66667
1758	1.18732	0.33355	0.603763	1	0.333333	0	0	0	0	0	0	0	0	0	0	0	0	23.6667	0
2270	1.18681	0.333891	0.603763	1	0	0	0	0	6	0	0	0	0	0	0	0	0	0	0
460	1.18345	0.336163	0.603763	1	0	0	9	0.333333	94.6667	0	0	0	0.333333	0	0	0	0	0	0
722	1.17802	0.339862	0.603763	1	6.33333	2	0	0.333333	0.666667	0	0	12	0	0	0	0	0	0	0
1162	1.17422	0.34247	0.603763	1	0	2	0	0	0	0	0	0	0	1.33333	0	0	0.333333	0	0
458	1.17018	0.345251	0.603763	1	0	0	0	0	59.6667	0	61.3333	0.333333	0	0	0	3.66667	0	8.66667	0
1708	1.16618	0.34803	0.603763	1	0	0	0	0	0	0	0	0	0	0	0	0	0	6.66667	0
281	1.16562	0.348418	0.603763	1	5.66667	2.33333	41.3333	0.333333	44.6667	0.333333	0	0.333333	27	9.66667	166.667	0.333333	0.333333	7.66667	32.6667
1044	1.16327	0.350063	0.603763	1	0.333333	0	0	0	0	0	0.666667	0	0	0	0	0	0.333333	0	0.666667
1808	1.16031	0.352137	0.603763	1	3.33333	3.33333	124	2.66667	5	2.66667	105	6.66667	156.333	189	90.3333	6.33333	68.3333	55.6667	75
2312	1.15764	0.354016	0.603763	1	0	0	0	0	1.66667	0	1	0.666667	0	0	0	0	0	0	0
2221	1.15739	0.354188	0.603763	1	0	0	0	0	6.66667	0	0.333333	0	0	0	0	0	0	0	0
1356	1.155	0.355881	0.603763	1	0	1.33333	0	0	0	0	4.33333	0	0	0	0	0	0.666667	0	0
1416	1.15442	0.356287	0.603763	1	1.66667	35	0	1	0	0.333333	0	3.33333	0	0	2.33333	0	0	0	0.333333
485	1.15438	0.356318	0.603763	1	0.333333	0	0	1	1.66667	0	0.333333	2	0	0	0	0.333333	0	4.66667	0.666667
3	1.15098	0.358731	0.603763	1	1	24.3333	281	5.66667	266.333	2.33333	287.667	6.66667	2530.67	338	144.667	27.6667	285.333	133	145
540	1.14964	0.359684	0.603763	1	0	0	0	0	0	0	0	0	0	0	0	7.33333	0	0	0
1205	1.14668	0.3618	0.603763	1	0.666667	0	0	0	5.33333	0.333333	0	0.666667	0	0.666667	0.333333	0.333333	0	2	0.333333
2293	1.14654	0.3619	0.603763	1	0	0	0.333333	0	6.33333	0.333333	0	0	0	0	0	0	0	0.333333	0
535	1.14596	0.362318	0.603763	1	1.66667	1.66667	52	4.66667	58.3333	1.66667	50	2.66667	0	0.333333	1.66667	14	5	3	80
617	1.14458	0.363312	0.603763	1	1.33333	0	41.6667	0.333333	106.667	0	0	1	55.6667	68.3333	1	5.33333	0	0.333333	0
1551	1.14255	0.364771	0.603763	1	0	0	0	0	0	0	0	0	0	0	7.66667	0	0	0	0
410	1.14083	0.366009	0.603763	1	7.33333	12.6667	154.667	1.33333	16.6667	7.33333	90.6667	5	215.333	158	15	1.66667	11.3333	32	202.333
82	1.14074	0.36608	0.603763	1	2.33333	2.66667	78	1	1.33333	2.66667	107.667	6.66667	162	25.6667	3	11.3333	82	18	79.6667
194	1.13393	0.371023	0.603763	1	0	0	0.333333	0.333333	0.666667	0.333333	0.333333	0	0.333333	0	0.333333	0.666667	0	0.666667	1.33333
953	1.13393	0.371023	0.603763	1	0.333333	0	0	0.333333	0	1	0	0.666667	0.333333	0	0	0	0	0	1
2507	1.1317	0.372654	0.603763	1	0	0	7	0	0	0	0	0	0.333333	0.333333	0	0	0.333333	0	0
538	1.13096	0.373196	0.603763	1	0	0	0	0	1	0.666667	56	0	0	0	0	12	0.333333	13.6667	0
111	1.13089	0.373246	0.603763	1	4.33333	3	76	0	1.33333	1	0.333333	1	6.66667	0.333333	2.33333	1.33333	81	5	36.6667
514	1.13046	0.373559	0.603763	1	27.6667	1.66667	0	2.33333	1.33333	0	0	48.6667	0	0	0.333333	0.666667	0	0	0
1593	1.1302	0.373752	0.603763	1	0	0	0	0	0	0	0	0	0	0	16.6667	0	0	0	0
481	1.12892	0.374689	0.603763	1	42.6667	5.33333	1	5	24.6667	0.333333	0	37	0	0	3.33333	1.66667	0	0.666667	0.333333
2004	1.12853	0.374977	0.603763	1	0	0	0	0	0	0	0	0.666667	0	6.66667	0	0	0.333333	0	0.333333
25	1.12781	0.37551	0.603763	1	2.66667	0	66	2.66667	216.333	0.666667	120.333	6	409.667	565	286.333	3	94	46	543
658	1.12733	0.375861	0.603763	1	0	1	85	0.333333	0	0	0.333333	0.333333	0.333333	34.3333	83	1	27.3333	6.66667	31.3333
471	1.12645	0.376511	0.603763	1	1.33333	0.666667	130	1.66667	115	0.333333	93.3333	11.6667	0	1	85.6667	2.66667	0.333333	16.6667	1.33333
69	1.12603	0.376818	0.603763	1	2.33333	12.3333	25	3.33333	2.33333	0.333333	168.667	3.66667	64.3333	0.333333	0.333333	0.666667	295	0.333333	2
182	1.12567	0.377086	0.603763	1	157.667	754.667	270.667	390.667	35.6667	69.3333	288.333	103	1.33333	2.33333	220.333	378	347	1.33333	32
1853	1.11982	0.381425	0.603763	1	0	0	0	0	0	0	0	0	0	0	0	0	0	9	0
1003	1.1148	0.38517	0.603763	1	1	0.333333	3	0.333333	79.6667	0	2.66667	3.66667	0	20.6667	0	0.666667	28.6667	2	137.333
1146	1.11339	0.386232	0.603763	1	0	0	0.333333	0	0	0	0	0	0	119.667	0	0	71.3333	0	0
505	1.1131	0.38645	0.603763	1	0	0	1.33333	0	0	0.666667	0	0	0.666667	0	0.666667	0.666667	0.333333	1	0
1754	1.11289	0.386608	0.603763	1	0	0	0.666667	0	0	0	0	0	0	0	0.333333	0	0.333333	8	0
2144	1.11035	0.388517	0.603763	1	0	0	0	0	7.66667	0	0	1.33333	0	0	0	0	0	0	0
134	1.10843	0.389968	0.603763	1	0	1.66667	1.66667	0	0.333333	0	87.6667	0	10.6667	6.66667	0	0.333333	4.66667	1	14.3333
1013	1.10761	0.390583	0.603763	1	0.333333	21.3333	42	0	119.667	0.333333	0	0.333333	0.333333	0	0	0.333333	33.3333	0.333333	144.667
1094	1.10588	0.391899	0.603763	1	5.66667	2.33333	137	8.33333	5.33333	2.33333	102	8.33333	44.6667	39.6667	124.333	12.6667	112.333	11	43
527	1.10462	0.392857	0.603763	1	0	0.333333	0.333333	0	40	0.333333	0	0	0	0	3	8	0	1.66667	5
1765	1.10283	0.394217	0.603763	1	0.333333	0	0.333333	0	0.333333	0	0	0	0	0	0	0.666667	0	7	0.333333
984	1.10204	0.394817	0.603763	1	1	1.33333	0	0	0	0	0	0	0	0	0	0	0	0.333333	0.333333
133	1.10154	0.395199	0.603763	1	0	0	0	0	0	0	0	0.333333	22.3333	0	0.333333	0	3	3	0
2300	1.10083	0.395743	0.603763	1	0	0	0.666667	0	9	0	0	0	0	0	0	0	0	0	0.333333
2316	1.09971	0.396595	0.603763	1	0	0.333333	0.333333	0.333333	4.33333	0.666667	0.333333	0	0	0.333333	1.66667	0.333333	0.666667	0.333333	0
1020	1.09704	0.398642	0.603763	1	1	2.33333	0	0.333333	53.3333	0	0	0	3.33333	1	1.33333	0.333333	0.333333	0.333333	109.333
1529	1.0936	0.401293	0.603763	1	0	0.333333	1	1.33333	1	0	0	0.333333	1.33333	0	0.333333	0.333333	0.333333	0.666667	1
950	1.09217	0.402397	0.603763	1	0.666667	1	1.66667	0.333333	1	0.333333	0.666667	0.333333	0.666667	0.666667	3.33333	0	0.333333	3	2
1258	1.09083	0.403431	0.603763	1	0	0	0	0	0	0	0	0	0	11.6667	0	0	0	0	0
733	1.08899	0.404853	0.603763	1	8.66667	5.66667	11	0.666667	135.667	0	10	7.33333	0	0	31	0	6.33333	0.333333	0
358	1.08825	0.405429	0.603763	1	0	0.333333	5	0.333333	2.66667	0	24.3333	0.666667	9.33333	7.33333	30.3333	0.333333	0	0.333333	32
1206	1.08565	0.407455	0.603763	1	0	0	0	0	0	0	0	0	0	12.3333	0	0	0	0	0
112	1.08412	0.408645	0.603763	1	3.33333	5.66667	0	9.33333	2.66667	3.33333	21.6667	5	100	40	73.6667	46	39.6667	21.3333	0.666667
1444	1.08373	0.408948	0.603763	1	1	1	48.3333	2	54.3333	0.333333	0.666667	0.333333	3	28.3333	21.6667	1	0	4.33333	4
2412	1.08368	0.408986	0.603763	1	0	0.666667	40	2	5.33333	0.333333	0.666667	0.666667	0.333333	0	0.333333	0.333333	1.33333	0	0.666667
1878	1.08165	0.410576	0.603763	1	0	0	0.333333	0	0	0	0	0	0	0	0	0	0	11.6667	0.333333
148	1.08163	0.41059	0.603763	1	0.666667	0.333333	0.666667	0	0	1	0.333333	1	0.333333	1	0	0	0	2.66667	0
504	1.08043	0.411531	0.603763	1	0	0	0.666667	0	6.66667	0	0.333333	0	0	0	0.333333	1	0	0.333333	0.666667
469	1.08021	0.411707	0.603763	1	0	0.333333	0	0.666667	9	0.333333	0	0	0.333333	0	0	0	0	0	0.333333
1228	1.07949	0.412269	0.603763	1	0	0	0	0	0	0	0	0	0	10.3333	0.333333	0.666667	0	0.666667	0
1783	1.07927	0.412442	0.603763	1	0	0	0	0	0	0.333333	0	0	0	0	0	0.333333	0	12	0
1156	1.07867	0.412913	0.603763	1	0	9.33333	0	0	0	0	0	0	0	16.3333	0	0	0	0	0
1373	1.0764	0.4147	0.603763	1	0.333333	1.33333	37	0	0	0	0	0	0	0	0	0.333333	0	0.333333	0
1567	1.07499	0.415814	0.603763	1	0	0	0.333333	0	0	0	0	0	0	0	13.3333	0	0	0	0
211	1.07255	0.417742	0.603763	1	5	18.6667	38	5.66667	5.66667	2	5.66667	56	1.66667	3.66667	2	1.66667	102.333	2.66667	1.66667
580	1.07143	0.418633	0.603763	1	0	0	0.333333	0.666667	0	0.333333	0	0.666667	0	0.666667	0.333333	1.33333	0.333333	0	0.333333
1671	1.07125	0.418771	0.603763	1	0	0	0	0	0	0	0	0	0	0	0	0	14	0.333333	0
814	1.06709	0.422084	0.603763	1	0	0	29.3333	0	0.333333	0	0	0	0	0	0.333333	0	28.6667	4	83.6667
1558	1.06687	0.422257	0.603763	1	0	0	0.333333	0	26.6667	0	118	0	0	15.6667	135.333	0.666667	67.3333	1	34
13	1.06499	0.423764	0.603763	1	0.666667	2.66667	21.6667	0.666667	0.333333	0	0.333333	2.33333	129	1.33333	1	12.3333	0.333333	20	76
844	1.06267	0.425622	0.603763	1	0.333333	0	0	0	0	0	0	0	0	0	0	0.333333	0	0	31.6667
399	1.05843	0.429026	0.603763	1	0.333333	3	22	0.333333	0.666667	3.66667	0	1.33333	0.333333	4.33333	10	0.333333	4.66667	2	0.666667
39	1.05722	0.430003	0.603763	1	1.33333	0	60.3333	0	76.6667	0	0	0.666667	57.3333	0	39.3333	1	0	36	101.667
1781	1.05658	0.430517	0.603763	1	0	0	0	0	0	0	0	0	0	0	0	0	0	18.3333	0
820	1.05627	0.430773	0.603763	1	0.333333	0	0	0	0	0	0	0	0	0	0	0	0	0	36
2028	1.05556	0.431348	0.603763	1	0	0	0.333333	0	0	0	0	1.33333	0	0	0	0.666667	0	0	0
720	1.05507	0.431745	0.603763	1	1.66667	12.3333	0.666667	0	44.3333	0	0	19.6667	0	0	0.333333	0	0.666667	0.333333	0.333333
1114	1.05323	0.433229	0.603763	1	0	0	32.6667	0	0	0	131	0	0	0.333333	0	0	0	0.666667	0
1157	1.05162	0.43454	0.603763	1	0	0.333333	0	0	0	0	0	0.666667	0	14	1	0	0	0	0
2492	1.05083	0.435178	0.603763	1	0	0	20.3333	0	0	0	0	0	0	0	0	0	0	0	0
1772	1.05054	0.435418	0.603763	1	0	0	23	0	14	0	0	0	0	0	0	0	0	2.33333	0
762	1.04875	0.436876	0.603763	1	0.333333	0.333333	0.333333	0	0	0	0	1	0	14.6667	0	0	0.333333	0	0
342	1.04823	0.437299	0.603763	1	0.333333	0.333333	1.66667	0	5	0	0.333333	0	0	0.333333	0.333333	2.33333	0.333333	0	0.333333
378	1.04762	0.437797	0.603763	1	0.666667	0	0	0	0	0	0	1	0.333333	0.333333	0	0	0	0	0
839	1.04755	0.43785	0.603763	1	0	0	0.333333	0	0	0	0	0	0	0	0	0	0	0	20.6667
493	1.04751	0.437886	0.603763	1	0.666667	0.666667	13	0.666667	0.666667	1.66667	0.333333	1	0.666667	0	0.666667	0.666667	0.333333	0.666667	1.33333
430	1.04738	0.437991	0.603763	1	0.666667	0	2	0.666667	1.66667	0.333333	0.333333	0.333333	1	0	0	0.666667	0	7	0.333333
588	1.04605	0.439077	0.603763	1	0	3.66667	0	0	0	0	0	0	0	0	0	2.33333	0	0	0
2502	1.04529	0.439698	0.603763	1	0	0	21.6667	0	0	0	0	0	0	0	0	0	0	0	0.333333
315	1.04467	0.440211	0.603763	1	0	0	0	0	0	0	0	0.333333	43	0	0.333333	0	0	0.333333	0
843	1.04427	0.44054	0.603763	1	0.333333	0	0	0	0	0.333333	0	0	0.666667	0	0.333333	0	0	1	15.3333
593	1.04369	0.441009	0.603763	1	2.66667	2.33333	136.667	0	45	1	0	0	0.333333	0.333333	66	0.666667	82	33.3333	32.3333
878	1.04296	0.441614	0.603763	1	0.666667	0.666667	45	0.666667	140.667	0.333333	0	2.33333	0.333333	0	143.333	0	0.333333	16.3333	109
685	1.04265	0.441863	0.603763	1	1.66667	0	15.6667	0	0	0	0.666667	0	0	0	0	0	0	0	0
1929	1.04164	0.442693	0.603763	1	0	0	0	0.666667	22.3333	0	0	0	0	0	0	0	0	0	0
2274	1.04158	0.442741	0.603763	1	0	1.66667	1.33333	0	13.6667	0	0	0	0	0	0	0	0	0.333333	0
689	1.04024	0.443848	0.603763	1	0.333333	1	124.667	0.666667	0.333333	0.333333	1.33333	0.666667	0	0.333333	0.666667	0	0	1.66667	0.666667
1220	1.0398	0.444211	0.603763	1	0	0	0	0	0	0	0	0.333333	0	23.3333	0	0.333333	0	0	0
2481	1.03947	0.444484	0.603763	1	0	0	26	0	0	0	0	0	0	0	0	0	0	0	0
11	1.03879	0.445042	0.603763	1	1.66667	24	317.667	2.33333	35.6667	4	285.333	11	225.333	79.3333	235.667	10	171	44.6667	221.667
1282	1.03875	0.445078	0.603763	1	0	0	22.6667	0	0	0	0	0	0	0.666667	0	0	0	0.333333	0
1492	1.03846	0.445318	0.603763	1	0	0	0	0	0	0	0	0	0	0	26.6667	0	0	0	0
1223	1.03806	0.445647	0.603763	1	0	0	0	0	0	0.333333	0	0	0	25.6667	0	0	0	0	0
975	1.03751	0.446095	0.603763	1	0	0	17.3333	1	0	0	0.333333	0.333333	0	0.333333	0	0	0.333333	0	0.333333
851	1.03689	0.446614	0.603763	1	0	0	1	0	0	0	17.3333	0	0	1.33333	0	0.333333	0	0	7.66667
1387	1.03571	0.447583	0.603763	1	0	2.66667	0	1	0.666667	0	0	0	0	0	0	0	0	0	0
748	1.03418	0.448851	0.603763	1	0.666667	0	0.333333	0	0.333333	0	0	0	0	0	0.666667	0	0	20	0.333333
725	1.03374	0.449221	0.603763	1	2	1.66667	0.666667	0	0.333333	1.66667	0	0	0	17.3333	1.33333	0	0.666667	5	0
144	1.03345	0.449458	0.603763	1	3.66667	4	73.3333	0.666667	1	2	2.33333	1.33333	1	2	2	1.66667	2	3.33333	4.33333
2536	1.03296	0.449864	0.603763	1	0	0	31	0	0	0	0	0	0	0	0	0	0	0	0
1964	1.03293	0.449895	0.603763	1	0.666667	5	0.333333	0.666667	0.666667	0	0	3.33333	0.333333	0.333333	0	0	0.333333	0	0
2422	1.03225	0.450453	0.603763	1	0	0	31.6667	0	0	0	0	0	0	0	0	0	0	0	0
220	1.03179	0.450835	0.603763	1	1.33333	0.333333	0	1	10	0	0.333333	0.333333	0.666667	0.666667	1	0.666667	0	1.33333	39.6667
798	1.03115	0.451367	0.603763	1	1.33333	1	82.3333	0.333333	2.33333	1	1.66667	1.33333	0	1.33333	119.333	0.666667	0	11	64
601	1.03113	0.45139	0.603763	1	1.33333	1	4.33333	0.333333	1	1	52.6667	3.33333	0.666667	1.33333	2	1.66667	1.33333	5.66667	0.333333
1874	1.03076	0.451693	0.603763	1	0	0.333333	0.666667	0	26	0	0	0	0	0	0	0	0	0.666667	0
721	1.03002	0.452308	0.603763	1	1	2.66667	62	0	25.6667	0	63.6667	11.3333	0	1	0.666667	0	47.6667	6.66667	0
1661	1.0298	0.452492	0.603763	1	0	1	0	0	0	0	0	0	0	0	0	0	29.3333	0	0
1608	1.02948	0.452758	0.603763	1	0.333333	0.333333	0.333333	0	0.666667	0.333333	0.333333	0.333333	0	0.333333	0.666667	0.333333	49	0	0
1034	1.02931	0.452903	0.603763	1	0	0	0.666667	0	0.333333	0	0.333333	0.333333	0	0	0	0	0.333333	14.3333	7
2466	1.02912	0.453058	0.603763	1	0	0	35	0	0	0	0	0	0	0	0	0	0	0	0
995	1.02894	0.453207	0.603763	1	0.333333	4.66667	1	1	0.666667	0.666667	0	0.666667	0.333333	1.33333	0.666667	0.666667	1.33333	0.666667	1.33333
1688	1.02882	0.453313	0.603763	1	0	0	0	0	0	0	0.333333	0	0	0	0.333333	0	32	0	0
205	1.02845	0.453621	0.603763	1	7.33333	2.33333	56	4.66667	97.6667	1	4.66667	3	2.66667	10.6667	1.33333	17.3333	0	121.667	75.6667
2072	1.0283	0.453746	0.603763	1	0	0	0	0	36	0	0	0	0	0	0	0	0	0	0
123	1.02825	0.453787	0.603763	1	0	14.6667	17.6667	0	29.6667	0.333333	0.333333	1	31.6667	39.6667	58.3333	0.666667	3.66667	3	62.6667
2457	1.02778	0.454183	0.603763	1	0	0	36.6667	0	0	0	0	0	0	0	0	0	0	0	0
2407	1.02682	0.454977	0.603763	1	0	0	34.3333	0	0.333333	0	0	0	0	0	0	0	0	0.333333	0
2468	1.02666	0.455115	0.603763	1	0	0	31.6667	0	0.666667	0	0	0	0	0	0	0.666667	0	0	0
254	1.02665	0.455128	0.603763	1	4.33333	2.66667	127.333	0.666667	1	0	1	0.666667	144	0	0	0	0	1.66667	86.3333
2417	1.02605	0.455623	0.603763	1	0	0	35.3333	0	0	0.333333	0.333333	0	0	0	0	0	0	0	0
2495	1.02602	0.455653	0.603763	1	0	0	27.6667	0	0.333333	0	0	0	0	0	0.333333	0	0.333333	1	0
1331	1.02536	0.456201	0.603763	1	0.333333	0.333333	0.666667	0.333333	1.33333	1	0.333333	0.666667	0	0	0	0	92	0	0
828	1.025	0.456506	0.603763	1	0	0	0	0	0	0	0	0	0	0	0	0	0	0	40.6667
790	1.02462	0.456826	0.603763	1	0	0	0	0	0	0	0	0	0	0	0	0.333333	0	0	39.3333
366	1.02381	0.457502	0.603763	1	1.33333	0	0.666667	0.333333	0	0	0	0.333333	1	0.333333	0	0	0	0.666667	0
546	1.02278	0.458369	0.603763	1	0	3	35.3333	0	15.3333	0.333333	0.333333	0.333333	0	221.333	24	7.33333	39.3333	0.666667	126
871	1.02266	0.458463	0.603763	1	0	0	0	0.333333	0	0	0	0	0	0	0	0	0	0	42.6667
1054	1.0226	0.458518	0.603763	1	0	0	0	0	0	0	90	0	0	0	0	0	0	0	0
2490	1.02259	0.458528	0.603763	1	6	0.333333	50.3333	0	0.666667	0.333333	0	0.333333	0	33.6667	0.333333	3.33333	0.333333	3.33333	76
1619	1.02231	0.45876	0.603763	1	0	0	0	0	0	0	0	0	0	0.333333	0	0	43.3333	0	0
628	1.02229	0.458781	0.603763	1	0	0	0	0	0	0	0	0	0	0	0	1.66667	0	34.6667	0
171	1.02186	0.459138	0.603763	1	0	4.66667	73.6667	0.333333	9.33333	0.666667	0.333333	3.33333	0.666667	28.3333	2.33333	1	1.33333	33.6667	6.66667
1801	1.02174	0.459241	0.603763	1	0	0	0	0	0	0	0	0	0	0	0	0	0	46.6667	0
1513	1.02164	0.459322	0.603763	1	0	0	0	0	0	0	0.666667	0	0	0.333333	36	0.333333	0	0	0.333333
152	1.0216	0.459358	0.603763	1	2.33333	1	93.3333	1.33333	3.66667	2.33333	0.333333	0.666667	1	1	2.33333	3.66667	1.33333	13.6667	3.66667
1638	1.02151	0.45943	0.603763	1	0	0	0	0.333333	0	0	0	0	0	0.333333	0	0	90	0	0
2451	1.02149	0.459447	0.603763	1	0	0	63	0.333333	0.666667	0	0.333333	0.666667	0	0	1	0.666667	0	0.333333	0.666667
2435	1.02131	0.459599	0.603763	1	0	0	45.3333	0.333333	0	0	0	0	0	0	0	0	0	0	0
531	1.021	0.459865	0.603763	1	1	0	22.3333	0.333333	0.666667	0.333333	0.666667	0.666667	0.666667	0.333333	0	2.33333	0	11	1.33333
1084	1.02083	0.460003	0.603763	1	0	0	0	0	0	0	48.6667	0	0	0	0	0	0	0	0
906	1.02069	0.460124	0.603763	1	0	0	0	0	0	0	0	0	0	0	0	0	0	0	49
2042	1.01974	0.460926	0.603763	1	0	0	0	0	51.3333	0	0	0	0	0	0	0	0	0	0
671	1.01874	0.461761	0.603763	1	1	0	0	0.333333	38.3333	0	0	0	0	0.333333	0.333333	0	0	0	0
306	1.01874	0.461769	0.603763	1	0	0	0	0	0	0	0	0.333333	43.6667	0	0.333333	0	0	0.333333	0.333333
1033	1.01733	0.462959	0.603763	1	1.33333	0	42	0	0	0	0	0	0	0	0	0	0	0	0.666667
1120	1.0168	0.463402	0.603763	1	0	0	0	0	0	0	57.3333	0.333333	0	0	0	0	0	0	0
93	1.01641	0.463736	0.603763	1	2.33333	7.33333	4	3	31.6667	0.333333	3	5.66667	115	1.33333	84.6667	5.66667	101	25	31.3333
2051	1.01624	0.463879	0.603763	1	0	0	0	0	56.3333	0	0	0	0.333333	0	0	0	0	0	0.333333
2039	1.01617	0.463934	0.603763	1	1.66667	2.66667	0	0.333333	0	0	0	0.333333	0.666667	0	23.6667	0	0	3.66667	0.333333
1152	1.01614	0.463963	0.603763	1	0	0	0	0	0	0	0	0	0.333333	59.6667	0	0	0	0	0
1614	1.01602	0.464059	0.603763	1	0	0	0.333333	0	0	0	0	0	0	0.333333	0	0	42.6667	1	0.666667
1295	1.01567	0.464358	0.603763	1	0	1	8	0	0	0.333333	0	0	0	0	34.6667	0	0	0.333333	0
1063	1.01523	0.464732	0.603763	1	0	0	0	0	0	0	66.3333	0	0	0	0	0	0	0	0
2467	1.015	0.464925	0.603763	1	0	0.333333	15.6667	0	0	0.333333	0.333333	0	0	0	6.33333	0	0	0	0
750	1.01481	0.465084	0.603763	1	0.666667	0	75.3333	0	0.333333	0	0	0	0	0	0.333333	0	0	6.33333	0
1773	1.01416	0.465638	0.603763	1	0	0	41	0.333333	0.333333	0	0.333333	0.333333	0.333333	0.333333	0	0	0	1	0
793	1.01375	0.46598	0.603763	1	0	0.333333	0	0	0	0	0	0	0.666667	0	0	0	0	0.333333	59.3333
78	1.01347	0.466219	0.603763	1	0	2	4.66667	0	2	0	0	0	57.3333	0	4	0	0.333333	0.333333	2.33333
1465	1.01333	0.466337	0.603763	1	0	0	0	0	0	0	0	0	0	0	75.6667	0	0	0	0
1475	1.01316	0.466482	0.603763	1	0	0	0	0	0	0	0	0	0	0	73	0.333333	0	0	0
856	1.01308	0.466548	0.603763	1	0	0.333333	0.333333	0	1.33333	0	0.333333	0.333333	0	0	0	0	1.66667	0.333333	27.6667
2048	1.01282	0.466772	0.603763	1	0	0	0	0	78.6667	0	0	0	0	0	0	0	0	0	0
2050	1.01247	0.467067	0.603763	1	0	0	0	0	77	0	0	0	0.333333	0	0	0	0	0	0
1075	1.0124	0.467132	0.603763	1	0	0	0	0	0	0	81.3333	0	0	0	0	0	0	0	0
1531	1.0124	0.467132	0.603763	1	0	0	0	0	0	0	0	0	0	0	81.3333	0	0	0	0
1168	1.01226	0.467248	0.603763	1	0	0	0	0	0	0	0	0	0	0.333333	0	0	78.3333	0	0
2416	1.01222	0.467282	0.603763	1	0	0	74.6667	0	0	0	0	0.666667	0	0	0	0	0	0	0
1292	1.01205	0.467424	0.603763	1	0	0	0	0	0.333333	0.333333	0	0	0.333333	0	155.333	0	0	0	0
4	1.01198	0.467488	0.603763	1	0	0	0	0	0.333333	0	0.666667	0	60.3333	0	0	0	0	0.666667	0.333333
362	1.0119	0.46755	0.603763	1	0	0	0.333333	0.333333	0	0	0	0.666667	0.333333	0.333333	0.333333	0	0	1	0
2433	1.01167	0.467749	0.603763	1	0	0.333333	74	0	0	0	0	0	0	0	0	0.333333	0.333333	0	0
420	1.01129	0.468071	0.603763	1	0	0	0	0	0	0	0	0	85	0	0	0.333333	0	0	0
1091	1.01124	0.468118	0.603763	1	0	0	0	0	0	0	89.6667	0	0	0	0	0	0	0	0
2067	1.01103	0.468293	0.603763	1	0	0	0	0	91.3333	0	0	0	0	0	0	0	0	0	0
1462	1.01099	0.468328	0.603763	1	0	0.666667	0	0	0	0	0	2.66667	0	0	0	0	0	0	0
1096	1.01094	0.468365	0.603763	1	0	0	0	0	0	0	87.6667	0	0	0	0	0	0	0	0.333333
2406	1.01091	0.468393	0.603763	1	0.333333	0	65.6667	0	0.333333	0	0	0.666667	0	0.333333	0	0	0	0.333333	0
966	1.0107	0.468571	0.603763	1	0	5	0.333333	0	0.333333	0	107	0	0	0	0	0	0	0	0.333333
248	1.01024	0.468966	0.603763	1	0	0	0	0	0	0	0.333333	0	93.6667	0	0	0	0	0	0
1176	1.00958	0.469528	0.603763	1	0	0.666667	0	0	0	0.333333	0	0	0	85	0	0	0	0.333333	0
1062	1.00952	0.469579	0.603763	1	0	0	0.333333	0	0	0	95.6667	0	0.333333	0	0	0	0	0	0
414	1.00932	0.469751	0.603763	1	0	0	0	0	0	0	0	0	108	0	0	0	0	0	0
1480	1.0093	0.469766	0.603763	1	0	0	0	0	0.333333	0.333333	0	0	0	0	78	0	0.333333	1	0
1170	1.00912	0.469916	0.603763	1	0	0	0	1.33333	0	0	0	0	0	80	0	0.333333	0.333333	0	0
1630	1.00895	0.470059	0.603763	1	0.333333	1.33333	0.666667	0	0.666667	0	1	0.333333	0	0.333333	0	0.666667	92	1	2
789	1.00876	0.470225	0.603763	1	0	0	0	0	8.66667	0	0	0	0	0	0	0	0	0	86.3333
1187	1.00838	0.470549	0.603763	1	0	1	0	0	0	0	0	0	0	103.667	0	0	0	0	0
374	1.0083	0.470613	0.603763	1	0	0	0	0	0	0	0	0	115.333	0	0.333333	0	0	0	0
353	1.00823	0.470674	0.603763	1	0	0	0	0	0	0	0.333333	0	116.333	0	0	0	0	0	0
1149	1.00823	0.470674	0.603763	1	0	0	0.333333	0	0	0	0	0	0	116.333	0	0	0	0	0
1528	1.00767	0.471152	0.603763	1	0	0	0	0	0	0	0	0	0	0	131	0	0	0	0
327	1.0074	0.471384	0.603763	1	0	0	0	0	0	0	0	0	129.333	0	0	0	0	0	0.333333
513	1.00738	0.471404	0.603763	1	0	0	0.333333	0.333333	0	0.666667	0	0.333333	0	0	0.333333	0.333333	83.6667	0.333333	0
19	1.00727	0.471496	0.603763	1	0	0	0	0	0	0	0	0.333333	131.667	0	0	0	0	0	0
355	1.0071	0.471643	0.603763	1	0	0	0	0	0	1	0.666667	0	223.333	0	0	0	0	0.333333	1
577	1.00685	0.471852	0.603763	1	0	0	0	0	0	0	0	0	0	0	0	0.666667	0	0	132.667
1175	1.00629	0.472333	0.603763	1	0	0	0	0	0	0	0	0	0	159.667	0	0	0	0	0
486	1.00621	0.4724	0.603763	1	0.333333	2	0	0	0	2	0	7.33333	0	0.666667	1.66667	1.33333	1.66667	0	0
1166	1.00581	0.472742	0.603763	1	0	0	0	0	0	0	0	0.333333	0	156.333	0	0	0.333333	0	0
1035	1.0056	0.47292	0.603763	1	0.666667	0.333333	0.666667	0.333333	38	0.333333	0.333333	0	0	0.333333	1	0.333333	0.333333	0.333333	0.333333
275	1.00551	0.472999	0.603763	1	1.33333	0.333333	2	0.333333	1.66667	0.333333	1	4.33333	115	0	0.333333	1.66667	0	10.6667	4.33333
863	1.00535	0.473135	0.603763	1	0	0.333333	0.333333	0	0	0	0.666667	0	0	116	0.333333	0	0.333333	0.333333	0.333333
1151	1.00522	0.473243	0.603763	1	0	0	0.666667	0	1.66667	0	0	0	0	90.6667	0	0.666667	0	0.333333	0.333333
784	1.00495	0.473476	0.603763	1	0	0	0	0.333333	0.666667	0	0	0	0	0	0.333333	0	0	0.333333	154.667
103	1.00461	0.473765	0.603763	1	0	1	0.333333	0.333333	0.666667	0	0.333333	0	58.3333	0	0.333333	0.333333	0.333333	1	0.333333
409	1.0045	0.473865	0.603763	1	0	0	0	0	0	0	0	0	223	0	0	0	0	0	0
128	1.00441	0.473944	0.603763	1	0	0	0	0.333333	0	0.333333	0	0	173.333	0	0	0.333333	0	0.666667	0
579	1.00384	0.474424	0.603763	1	0	3	16	0.333333	0	0	0	0	0	18.6667	0.333333	1	0	0.666667	0.333333
200	1.0034	0.474803	0.603763	1	0	0.333333	0	0.333333	0	0	0	1	0.666667	0	140	0.333333	0	0.666667	0.333333
1058	1.00333	0.474864	0.603763	1	0	0	0	0	5.33333	0	70.6667	0	0	0	0	0	0	0	0
439	1.00324	0.474946	0.603763	1	0	0	0	0	0	0	0.333333	0.333333	250.667	0	0.333333	0	0	0.333333	0
190	1.00277	0.475342	0.603763	1	0.333333	0	9.33333	0.333333	0.333333	0.333333	0	0	0.666667	50	1	0	2	0.333333	0
1521	1.00233	0.475725	0.603763	1	0	0	0	0	5.33333	0.333333	0	0	0	0	79.3333	0	0	0	0
59	1.00212	0.475899	0.603763	1	0.666667	0	7.66667	1	12.3333	1	1.33333	2.33333	118.667	0	0	3.66667	0	37.3333	1.66667
547	1.00197	0.476034	0.603763	1	0	0	4.66667	0	0	0	0.333333	0	0.333333	105.667	0	0.333333	0	0	0.333333
1610	1.00158	0.476361	0.603763	1	0	0	0	0	6.33333	0	0	0	0	0	0	0	56.6667	0	0
1109	1.00158	0.476369	0.603763	1	0	0	1	0.333333	0	0	57.6667	2	0	0	1	0.666667	0.666667	0.666667	0
450	1.00082	0.47702	0.603763	1	0	0	22.6667	0	0.333333	0	0.333333	0	0.333333	0	0	11.6667	0.333333	0	1
335	1.00066	0.477156	0.603763	1	0	0	1	0.333333	0.333333	0.666667	140.667	0.333333	0.666667	0	0	1	0	1.66667	0.333333
862	1.00041	0.477372	0.603763	1	0	1.33333	1.66667	0.666667	0.333333	0.333333	1.33333	0	0.333333	0	0	0.666667	31	0	0.333333
121	1.00035	0.477424	0.603763	1	0	0.666667	22	0.333333	0.333333	0.666667	0	2.66667	1.33333	0	2.33333	1.66667	0.333333	1	1
380	1.00027	0.477487	0.603763	1	0.333333	0	1.33333	0	6	0.666667	0.333333	1	0.666667	167	0	0.333333	0.666667	1	1
267	1.00014	0.477603	0.603763	1	0	3.33333	0	0	0	0.333333	0	0.666667	65.3333	0.333333	1.33333	0.333333	0.333333	0	0
8	1	0.477723	0.603763	1	0	0	0	0	0	0	0	0	109.333	0	0	0	0	0	0
17	1	0.477723	0.603763	1	0	0	0	0	0	0	0	0	133	0	0	0	0	0	0
24	1	0.477723	0.603763	1	0	0	0	0	0	0	0	0	62.6667	0	0	0	0	0	0
26	1	0.477723	0.603763	1	0	0	0	0	0	0	0	0	59.3333	0	0	0	0	0	0
56	1	0.477723	0.603763	1	0	0	0	0	0	0	0	0	40	0	0	0	0	0	0
63	1	0.477723	0.603763	1	0	0	0	0	0	0	0	0	54.6667	0	0	0	0	0	0
77	1	0.477723	0.603763	1	0	0	0	0	0	0	0	0	46.6667	0	0	0	0	0	0
110	1	0.477723	0.603763	1	0	0	0	0	0	0	0	0	0.666667	0	0	0	0	0	0
120	1	0.477723	0.603763	1	0	0	0	0	0	0	0	0	63.3333	0	0	0	0	0	0
125	1	0.477723	0.603763	1	0	0	0	0	0	0	0	0	0.666667	0	0	0	0	0	0
155	1	0.477723	0.603763	1	0	0	0	0	0	0	0	0	2.66667	0	0	0	0	0	0
169	1	0.477723	0.603763	1	0	0	0	0	0	0	0	0	0.666667	0	0	0	0	0	0
204	1	0.477723	0.603763	1	0	0	0	0	0	0	0	0	0.666667	0	0	0	0	0	0
236	1	0.477723	0.603763	1	0	0	0	0	0	0	0	0	88.3333	0	0	0	0	0	0
241	1	0.477723	0.603763	1	0	0	0	0	0	0	0	0	194.333	0	0	0	0	0	0
243	1	0.477723	0.603763	1	0	0	0	0	0	0	0	0	48	0	0	0	0	0	0
253	1	0.477723	0.603763	1	0	0	0	0	0	0	0	0	59.3333	0	0	0	0	0	0
255	1	0.477723	0.603763	1	0	0	0	0	0	0	0	0	61.3333	0	0	0	0	0	0
256	1	0.477723	0.603763	1	0	0	0	0	0	0	0	0	60	0	0	0	0	0	0
261	1	0.477723	0.603763	1	0	0	0	0	0	0	0	0	55.3333	0	0	0	0	0	0
273	1	0.477723	0.603763	1	0	0	0	0	0	0	0	0	103.333	0	0	0	0	0	0
285	1	0.477723	0.603763	1	0	0	0	0	0	0	0	0	46.6667	0	0	0	0	0	0
295	1	0.477723	0.603763	1	0	0	0	0	0	0	0	0	28	0	0	0	0	0	0
298	1	0.477723	0.603763	1	0	0	0	0	0	0	0	0	56	0	0	0	0	0	0
300	1	0.477723	0.603763	1	0	0	0	0	0	0	0	0	75.3333	0	0	0	0	0	0
301	1	0.477723	0.603763	1	0	0	0	0	0	0	0	0	59	0	0	0	0	0	0
302	1	0.477723	0.603763	1	0	0	0	0	0	0	0	0	43.6667	0	0	0	0	0	0
312	1	0.477723	0.603763	1	0	0	0	0	0	0	0	0	50	0	0	0	0	0	0
314	1	0.477723	0.603763	1	0	0	0	0	0	0	0	0	52	0	0	0	0	0	0
320	1	0.477723	0.603763	1	0	0	0	0	0	0	0	0	50	0	0	0	0	0	0
324	1	0.477723	0.603763	1	0	0	0	0	0	0	0	0	48	0	0	0	0	0	0
329	1	0.477723	0.603763	1	0	0	0	0	0	0	0	0	2.33333	0	0	0	0	0	0
338	1	0.477723	0.603763	1	0	0	0	0	0	0	0	0	0.666667	0	0	0	0	0	0
340	1	0.477723	0.603763	1	0	0	0	0	0	0	0	0	0.666667	0	0	0	0	0	0
360	1	0.477723	0.603763	1	0	0	0	0	0	0	0	0	0.666667	0	0	0	0	0	0
361	1	0.477723	0.603763	1	0	0	0	0	0	0	0	0	0.666667	0	0	0	0	0	0
379	1	0.477723	0.603763	1	0	0	0	0	0	0	0	0	1	0	0	0	0	0	0
382	1	0.477723	0.603763	1	0	0	0	0	0	0	0	0	0.333333	0	0	0	0	0	0
389	1	0.477723	0.603763	1	0	0	0	0	0	0	0	0	0.666667	0	0	0	0	0	0
404	1	0.477723	0.603763	1	0	0	0	0	0	0	0	0	121.333	0	0	0	0	0	0
406	1	0.477723	0.603763	1	0	0	0	0	0	0	0	0	131	0	0	0	0	0	0
408	1	0.477723	0.603763	1	0	0	0	0	0	0	0	0	119	0	0	0	0	0	0
437	1	0.477723	0.603763	1	0	0	0	0	0	0	0	0	35.3333	0	0	0	0	0	0
444	1	0.477723	0.603763	1	0	0	0	0	0	0	0	0	0.666667	0	0	0	0	0	0
507	1	0.477723	0.603763	1	0	0	0	0	0	0	0	0	0	0	0	0.666667	0	0	0
542	1	0.477723	0.603763	1	0	0	0	0	0	0	0	0	0	0	0	0.666667	0	0	0
543	1	0.477723	0.603763	1	0	0	0	0	0	0	0	0	0	0	0	8.66667	0	0	0
544	1	0.477723	0.603763	1	0	0	0	0	0	0	0	0	0	0	0	4.33333	0	0	0
548	1	0.477723	0.603763	1	0	0	0	0	0	0	0	0	0	0	0	8.33333	0	0	0
551	1	0.477723	0.603763	1	0	0	0	0	0	0	0	0	0	0	0	9	0	0	0
552	1	0.477723	0.603763	1	0	0	0	0	0	0	0	0	0	0	0	6.66667	0	0	0
554	1	0.477723	0.603763	1	0	0	0	0	0	0	0	0	0	0	0	0.333333	0	0	0
565	1	0.477723	0.603763	1	0	0	0	0	0	0	0	0	0	0	0	4	0	0	0
574	1	0.477723	0.603763	1	0	0	0	0	0	0	0	0	0	0	0	1	0	0	0
583	1	0.477723	0.603763	1	0	0	0	0	0	0	0	0	0	0	0	0.666667	0	0	0
604	1	0.477723	0.603763	1	0.666667	0.666667	0.333333	0	0	0	0	0	0	0.333333	0.333333	0.666667	0.333333	0	0
616	1	0.477723	0.603763	1	0	0	0	0	0	0	0	0	0	0	0	0.666667	0	0	0
618	1	0.477723	0.603763	1	0	0	0	0	0	0	0	0	0	0	0	1	0	0	0
629	1	0.477723	0.603763	1	0	0	0	0	0	0	0	0	0	0	0	2	0	0	0
633	1	0.477723	0.603763	1	0	0	0	0	0	0	0	0	0	0	0	2.66667	0	0	0
642	1	0.477723	0.603763	1	0	0	0	0	0	0	0	0	0	0	0	3.33333	0	0	0
645	1	0.477723	0.603763	1	0	0	0	0	0	0	0	0	0	0	0	1.33333	0	0	0
648	1	0.477723	0.603763	1	0	0	0	0	0	0	0	0	0	0	0	0.666667	0	0	0
650	1	0.477723	0.603763	1	0	0	0	0	0	0	0	0	0	0	0	1.66667	0	0	0
657	1	0.477723	0.603763	1	0	0	0	0	0	0	0	0	0	0	0	1	0	0	0
669	1	0.477723	0.603763	1	2	0	0	0	0	0	0	0	0	0	0	0	0	0	0
677	1	0.477723	0.603763	1	1.66667	0	0	0	0	0	0	0	0	0	0	0	0	0	0
683	1	0.477723	0.603763	1	0.666667	0	0	0	0	0	0	0	0	0	0	0	0	0	0
686	1	0.477723	0.603763	1	1.66667	0	0	0	0	0	0	0	0	0	0	0	0	0	0
695	1	0.477723	0.603763	1	1.33333	0	0	0	0	0	0	0	0	0	0	0	0	0	0
697	1	0.477723	0.603763	1	0.666667	0	0	0	0	0	0	0	0	0	0	0	0	0	0
718	1	0.477723	0.603763	1	0.666667	0	0	0	0	0	0	0	0	0	0	0	0	0	0
745	1	0.477723	0.603763	1	1	0	0	0	0	0	0	0	0	0	0	0	0	0	0
796	1	0.477723	0.603763	1	0	0	0	0	0	0	0	0	0	0	0	0	0	0	28.6667
797	1	0.477723	0.603763	1	0	0	0	0	0	0	0	0	0	0	0	0	0	0	33
804	1	0.477723	0.603763	1	0	0	0	0	0	0	0	0	0	0	0	0	0	0	38.6667
812	1	0.477723	0.603763	1	0	0	0	0	0	0	0	0	0	0	0	0	0	0	36
821	1	0.477723	0.603763	1	0	0	0	0	0	0	0	0	0	0	0	0	0	0	36.6667
822	1	0.477723	0.603763	1	0	0	0	0	0	0	0	0	0	0	0	0	0	0	19
823	1	0.477723	0.603763	1	0	0	0	0	0	0	0	0	0	0	0	0	0	0	30
824	1	0.477723	0.603763	1	0	0	0	0	0	0	0	0	0	0	0	0	0	0	39.3333
830	1	0.477723	0.603763	1	0	0	0	0	0	0	0	0	0	0	0	0	0	0	40.6667
838	1	0.477723	0.603763	1	0	0	0	0	0	0	0	0	0	0	0	0	0	0	23.3333
840	1	0.477723	0.603763	1	0	0	0	0	0	0	0	0	0	0	0	0	0	0	53.6667
852	1	0.477723	0.603763	1	0	0	0	0	0	0	0	0	0	0	0	0	0	0	1.33333
853	1	0.477723	0.603763	1	0	0	0	0	0	0	0	0	0	0	0	0	0	0	0.666667
866	1	0.477723	0.603763	1	0	0	0	0	0	0	0	0	0	0	0.666667	0	0	0	0
867	1	0.477723	0.603763	1	0	0	0	0	0	0	0	0	0	0	0	0	0	0	40.6667
868	1	0.477723	0.603763	1	0	0	0	0	0	0	0	0	0	0	0	0	0	0	1
870	1	0.477723	0.603763	1	0	0	0	0	0	0	0	0	0	0	0	0	0	0	17.6667
872	1	0.477723	0.603763	1	0	0	0	0	0	0	0	0	0	0	0	0	0	0	40.6667
876	1	0.477723	0.603763	1	0	0	0	0	0	0	0	0	0	0	0	0	0	0	99
881	1	0.477723	0.603763	1	0	0	0	0	0	0	0	0	0	0	0	0	0	0	40.3333
890	1	0.477723	0.603763	1	0	0	0	0	0	0	0	0	0	0	0	0	0	0	49.3333
892	1	0.477723	0.603763	1	0	0	0	0	0	0	0	0	0	0	0	0	0	0	80
897	1	0.477723	0.603763	1	0	0	0	0	0	0	0	0	0	0	0	0	0	0	57.3333
898	1	0.477723	0.603763	1	0	0	0	0	0	0	0	0	0	0	0	0	0	0	41.6667
899	1	0.477723	0.603763	1	0	0	0	0	0	0	0	0	0	0	0	0	0	0	49.6667
900	1	0.477723	0.603763	1	0	0	0	0	0	0	0	0	0	0	0	0	0	0	46
902	1	0.477723	0.603763	1	0	0	0	0	0	0	0	0	0	0	0	0	0	0	54.3333
904	1	0.477723	0.603763	1	0	0	0	0	0	0	0	0	0	0	0	0	0	0	39.3333
910	1	0.477723	0.603763	1	0	0	0	0	0	0	0	0	0	0	0	0	0	0	46.3333
918	1	0.477723	0.603763	1	0	0	0	0	0	0	0	0	0	0	0	0	0	0	38
919	1	0.477723	0.603763	1	0	0	0	0	0	0	0	0	0	0	0	0	0	0	0.666667
920	1	0.477723	0.603763	1	0	0	0	0	0	0	0	0	0	0	0	0	0	0	48.3333
922	1	0.477723	0.603763	1	0	0	0	0	0	0	0	0	0	0	0	0	0	0	34.6667
925	1	0.477723	0.603763	1	0	0	0	0	0	0	0	0	0	0	0	0	0	0	37.6667
928	1	0.477723	0.603763	1	0	0	0	0	0	0	0	0	0	0	0	0	0	0	42.3333
929	1	0.477723	0.603763	1	0	0	0	0	0	0	0	0	0	0	0	0	0	0	44.3333
930	1	0.477723	0.603763	1	0	0	0	0	0	0	0	0	0	0	0	0	0	0	48.6667
931	1	0.477723	0.603763	1	0	0	0	0	0	0	0	0	0	0	0	0	0	0	43.3333
933	1	0.477723	0.603763	1	0	0	0	0	0	0	0	0	0	0	0	0	0	0	29.3333
934	1	0.477723	0.603763	1	0	0	0	0	0	0	0	0	0	0	0	0	0	0	0.666667
937	1	0.477723	0.603763	1	0	0	0	0	0	0	0	0	0	0	0	0	0	0	1
938	1	0.477723	0.603763	1	0	0	0	0	0	0	0	0	0	0	0	0	0	0	5.33333
940	1	0.477723	0.603763	1	0	0	0	0	0	0	0	0	0	0	0	0	0	0	18.6667
943	1	0.477723	0.603763	1	0	0	0	0	0	0	0	0	0	0	0	0	0	0	13.6667
946	1	0.477723	0.603763	1	0	0	0	0	0	0	0	0	0	0	0	0	0	0	24
947	1	0.477723	0.603763	1	0	0	0	0	0	0	0	0	0	0	0	0	0	0	0.666667
951	1	0.477723	0.603763	1	0	0	0	0	0	0	0	0	0	0	0	0	0	0	0.666667
952	1	0.477723	0.603763	1	0	0	0	0	0	0	0	0	0	0	0	0	0	0	43.3333
958	1	0.477723	0.603763	1	0	0	0	0	0	0	0	0	0	0	0	0	0	0	1
959	1	0.477723	0.603763	1	0	0	0	0	0	0	0	0	0	0	0	0	0	0	2
961	1	0.477723	0.603763	1	0	0	0	0	0	0	0	0	0	0	0	0	0	0	6
962	1	0.477723	0.603763	1	0	0	0	0	0	0	0	0	0	0	0	0	0	0	0.666667
963	1	0.477723	0.603763	1	0	0	0	0	0	0	0	0	0	0	0	0	0	0	1.33333
969	1	0.477723	0.603763	1	0	0	0	0	0	0	0	0	0	0	0	0	0	0	0.666667
971	1	0.477723	0.603763	1	0	0	0	0	0	0	0	0	0	0	0	0	0	0	0.666667
974	1	0.477723	0.603763	1	0	0	0	0	0	0	0	0	0	0	0	0	0	0	0.666667
976	1	0.477723	0.603763	1	0	0	0	0	0	0	0	0	0	0	0	0	0	0	1
978	1	0.477723	0.603763	1	0	0	0	0	0	0	0	0	0	0	0	0	0	0	0.666667
979	1	0.477723	0.603763	1	0	0	0	0	0	0	0	0	0	0	0	0	0	0	0.666667
983	1	0.477723	0.603763	1	0	0	0	0	0	0	0	0	0	0	0	0	0	0	1
987	1	0.477723	0.603763	1	0	0	0	0	0	0	0	0	0	0	0	0	0	0	0.666667
989	1	0.477723	0.603763	1	0	0	0	0	0	0	0	0	0	0	0	0	0	0	1
994	1	0.477723	0.603763	1	0	0	0	0	0	0	0	0	0	0	0	0	0	0	0.666667
997	1	0.477723	0.603763	1	0	0	0	0	0	0	0	0	0	0	0	0	0	0	0.666667
999	1	0.477723	0.603763	1	0	0	0	0	0	0	0	0	0	0	0	0	0	0	84
1001	1	0.477723	0.603763	1	0	0	0	0	0	0	0	0	0	0	0	0	0	0	75
1004	1	0.477723	0.603763	1	0	0	0	0	0	0	0	0	0	0	0	0	0	0	75.3333
1007	1	0.477723	0.603763	1	0	0	0	0	0	0	0	0	0	0	0	0	0	0	71.6667
1016	1	0.477723	0.603763	1	0	0	0	0	0	0	0	0	0	0	0	0	0	0	93.3333
1030	1	0.477723	0.603763	1	0	0	0	0	0	0	0	0	0	0	0	0	0	0	57
1032	1	0.477723	0.603763	1	0	0	0	0	0	0	0	0	0	0	0	0	0	0	0.666667
1041	1	0.477723	0.603763	1	0	0	0	0	0	0	0	0	0	0	0	0	0	0	0.333333
1046	1	0.477723	0.603763	1	0	0	0	0	0	0	0	0	0	0	0	0	0	0	0.666667
1047	1	0.477723	0.603763	1	0	0	0	0	0	0	0	0	0	0	0	0	0	0	0.333333
1048	1	0.477723	0.603763	1	0	0	0	0	0	0	0	0	0	0	0	0	0	0	84.3333
1056	1	0.477723	0.603763	1	0	0	0	0	0	0	94.6667	0	0	0	0	0	0	0	0
1061	1	0.477723	0.603763	1	0	0	0	0	0	0	75.3333	0	0	0	0	0	0	0	0
1064	1	0.477723	0.603763	1	0	0	0	0	0	0	59.3333	0	0	0	0	0	0	0	0
1065	1	0.477723	0.603763	1	0	0	0	0	0	0	84.3333	0	0	0	0	0	0	0	0
1066	1	0.477723	0.603763	1	0	0	0	0	0	0	69	0	0	0	0	0	0	0	0
1067	1	0.477723	0.603763	1	0	0	0	0	0	0	159.667	0	0	0	0	0	0	0	0
1068	1	0.477723	0.603763	1	0	0	0	0	0	0	91.6667	0	0	0	0	0	0	0	0
1069	1	0.477723	0.603763	1	0	0	0	0	0	0	124	0	0	0	0	0	0	0	0
1074	1	0.477723	0.603763	1	0	0	0	0	0	0	63.3333	0	0	0	0	0	0	0	0
1076	1	0.477723	0.603763	1	0	0	0	0	0	0	43	0	0	0	0	0	0	0	0
1078	1	0.477723	0.603763	1	0	0	0	0	0	0	76.3333	0	0	0	0	0	0	0	0
1079	1	0.477723	0.603763	1	0	0	0	0	0	0	25	0	0	0	0	0	0	0	0
1081	1	0.477723	0.603763	1	0	0	0	0	0	0	77	0	0	0	0	0	0	0	0
1082	1	0.477723	0.603763	1	0	0	0	0	0	0	12	0	0	0	0	0	0	0	0
1089	1	0.477723	0.603763	1	0	0	0	0	0	0	1	0	0	0	0	0	0	0	0
1099	1	0.477723	0.603763	1	0	0	0	0	0	0	10.3333	0	0	0	0	0	0	0	0
1100	1	0.477723	0.603763	1	0	0	0	0	0	0	32.3333	0	0	0	0	0	0	0	0
1116	1	0.477723	0.603763	1	0	0	0	0	0	0	63	0	0	0	0	0	0	0	0
1133	1	0.477723	0.603763	1	0	0	0	0	0	0	33	0	0	0	0	0	0	0	0
1134	1	0.477723	0.603763	1	0	0	0	0	0	0	54.6667	0	0	0	0	0	0	0	0
1139	1	0.477723	0.603763	1	0	0	0	0	0	0	42.6667	0	0	0	0	0	0	0	0
1140	1	0.477723	0.603763	1	0	0	0	0	0	0	0.666667	0	0	0	0	0	0	0	0
1147	1	0.477723	0.603763	1	0	0	0	0	0	0	0	0	0	49.3333	0	0	0	0	0
1148	1	0.477723	0.603763	1	0	0	0	0	0	0	0	0	0	50.3333	0	0	0	0	0
1160	1	0.477723	0.603763	1	0	0	0	0	0	0	0	0	0	51	0	0	0	0	0
1161	1	0.477723	0.603763	1	0	0	0	0	0	0	0	0	0	33.6667	0	0	0	0	0
1163	1	0.477723	0.603763	1	0	0	0	0	0	0	0	0	0	1.66667	0	0	0	0	0
1171	1	0.477723	0.603763	1	0	0	0	0	0	0	0	0	0	0.666667	0	0	0	0	0
1178	1	0.477723	0.603763	1	0	0	0	0	0	0	0	0	0	145.667	0	0	0	0	0
1189	1	0.477723	0.603763	1	0	0	0	0	0	0	0	0	0	105.667	0	0	0	0	0
1190	1	0.477723	0.603763	1	0	0	0	0	0	0	0	0	0	72.3333	0	0	0	0	0
1191	1	0.477723	0.603763	1	0	0	0	0	0	0	0	0	0	95.6667	0	0	0	0	0
1196	1	0.477723	0.603763	1	0	0	0	0	0	0	0	0	0	34	0	0	0	0	0
1198	1	0.477723	0.603763	1	0	0	0	0	0	0	0	0	0	1.33333	0	0	0	0	0
1199	1	0.477723	0.603763	1	0	0	0	0	0	0	0	0	0	27	0	0	0	0	0
1200	1	0.477723	0.603763	1	0	0	0	0	0	0	0	0	0	0.666667	0	0	0	0	0
1209	1	0.477723	0.603763	1	0	0	0	0	0	0	0	0	0	0.666667	0	0	0	0	0
1217	1	0.477723	0.603763	1	0	0	0	0	0	0	0	0	0	14.6667	0	0	0	0	0
1218	1	0.477723	0.603763	1	0	0	0	0	0	0	0	0	0	30.6667	0	0	0	0	0
1221	1	0.477723	0.603763	1	0	0	0	0	0	0	0	0	0	19.3333	0	0	0	0	0
1222	1	0.477723	0.603763	1	0	0	0	0	0	0	0	0	0	28.3333	0	0	0	0	0
1226	1	0.477723	0.603763	1	0	0	0	0	0	0	0	0	0	19.3333	0	0	0	0	0
1229	1	0.477723	0.603763	1	0	0	0	0	0	0	0	0	0	24.6667	0	0	0	0	0
1234	1	0.477723	0.603763	1	0	0	0	0	0	0	0	0	0	25	0	0	0	0	0
1240	1	0.477723	0.603763	1	0	0	0	0	0	0	0	0	0	8	0	0	0	0	0
1248	1	0.477723	0.603763	1	0	0	0	0	0	0	0	0	0	13.6667	0	0	0	0	0
1251	1	0.477723	0.603763	1	0	0	0	0	0	0	0	0	0	8.66667	0	0	0	0	0
1254	1	0.477723	0.603763	1	0	0	0	0	0	0	0	0	0	5.66667	0	0	0	0	0
1255	1	0.477723	0.603763	1	0	0	0	0	0	0	0	0	0	24	0	0	0	0	0
1256	1	0.477723	0.603763	1	0	0	0	0	0	0	0	0	0	0.666667	0	0	0	0	0
1272	1	0.477723	0.603763	1	0	0	0	0	0	0	0	0	0	10	0	0	0	0	0
1276	1	0.477723	0.603763	1	0	0	0	0	0	0	0	0	0	0.666667	0	0	0	0	0
1283	1	0.477723	0.603763	1	0	0	0	0	0	0	0	0	0	0.333333	0	0	0	0	0
1284	1	0.477723	0.603763	1	0	0	0	0	0	0.666667	0	0	0	0	0	0	0	0	0
1285	1	0.477723	0.603763	1	0	0	0	0	0	0.666667	0	0	0	0	0	0	0	0	0
1291	1	0.477723	0.603763	1	0	0	0	0	0	0.666667	0	0	0	0	0	0	0	0	0
1293	1	0.477723	0.603763	1	0	0	0	0	0	0.666667	0	0	0	0	0	0	0	0	0
1308	1	0.477723	0.603763	1	0	1.33333	0	0	0	0	0	0	0	0	0	0	0	0	0
1309	1	0.477723	0.603763	1	0	1.66667	0	0	0	0	0	0	0	0	0	0	0	0	0
1313	1	0.477723	0.603763	1	0	2	0	0	0	0	0	0	0	0	0	0	0	0	0
1314	1	0.477723	0.603763	1	0	1	0	0	0	0	0	0	0	0	0	0	0	0	0
1316	1	0.477723	0.603763	1	0	1.66667	0	0	0	0	0	0	0	0	0	0	0	0	0
1317	1	0.477723	0.603763	1	0	0.666667	0	0	0	0	0	0	0	0	0	0	0	0	0
1319	1	0.477723	0.603763	1	0	1	0	0	0	0	0	0	0	0	0	0	0	0	0
1322	1	0.477723	0.603763	1	0	1	0	0	0	0	0	0	0	0	0	0	0	0	0
1323	1	0.477723	0.603763	1	0	3.66667	0	0	0	0	0	0	0	0	0	0	0	0	0
1324	1	0.477723	0.603763	1	0	2.66667	0	0	0	0	0	0	0	0	0	0	0	0	0
1325	1	0.477723	0.603763	1	0	1	0	0	0	0	0	0	0	0	0	0	0	0	0
1327	1	0.477723	0.603763	1	0	2	0	0	0	0	0	0	0	0	0	0	0	0	0
1329	1	0.477723	0.603763	1	0	3.66667	0	0	0	0	0	0	0	0	0	0	0	0	0
1334	1	0.477723	0.603763	1	0	3.33333	0	0	0	0	0	0	0	0	0	0	0	0	0
1335	1	0.477723	0.603763	1	0	1.66667	0	0	0	0	0	0	0	0	0	0	0	0	0
1336	1	0.477723	0.603763	1	0	2	0	0	0	0	0	0	0	0	0	0	0	0	0
1343	1	0.477723	0.603763	1	0	0.666667	0	0	0	0	0	0	0	0	0	0	0	0	0
1344	1	0.477723	0.603763	1	0	18.3333	0	0	0	0	0	0	0	0	0	0	0	0	0
1346	1	0.477723	0.603763	1	0	1.66667	0	0	0	0	0	0	0	0	0	0	0	0	0
1347	1	0.477723	0.603763	1	0	6.33333	0	0	0	0	0	0	0	0	0	0	0	0	0
1348	1	0.477723	0.603763	1	0	5.66667	0	0	0	0	0	0	0	0	0	0	0	0	0
1351	1	0.477723	0.603763	1	0	5.66667	0	0	0	0	0	0	0	0	0	0	0	0	0
1352	1	0.477723	0.603763	1	0	0.666667	0	0	0	0	0	0	0	0	0	0	0	0	0
1353	1	0.477723	0.603763	1	0	1.66667	0	0	0	0	0	0	0	0	0	0	0	0	0
1354	1	0.477723	0.603763	1	0	2	0	0	0	0	0	0	0	0	0	0	0	0	0
1359	1	0.477723	0.603763	1	0	2	0	0	0	0	0	0	0	0	0	0	0	0	0
1362	1	0.477723	0.603763	1	0	7.66667	0	0	0	0	0	0	0	0	0	0	0	0	0
1366	1	0.477723	0.603763	1	0	1	0	0	0	0	0	0	0	0	0	0	0	0	0
1367	1	0.477723	0.603763	1	0	0.666667	0	0	0	0	0	0	0	0	0	0	0	0	0
1370	1	0.477723	0.603763	1	0	1.33333	0	0	0	0	0	0	0	0	0	0	0	0	0
1371	1	0.477723	0.603763	1	0	3.66667	0	0	0	0	0	0	0	0	0	0	0	0	0
1372	1	0.477723	0.603763	1	0	2	0	0	0	0	0	0	0	0	0	0	0	0	0
1375	1	0.477723	0.603763	1	0	3.66667	0	0	0	0	0	0	0	0	0	0	0	0	0
1376	1	0.477723	0.603763	1	0	1.66667	0	0	0	0	0	0	0	0	0	0	0	0	0
1377	1	0.477723	0.603763	1	0	2.33333	0	0	0	0	0	0	0	0	0	0	0	0	0
1379	1	0.477723	0.603763	1	0	2.66667	0	0	0	0	0	0	0	0	0	0	0	0	0
1380	1	0.477723	0.603763	1	0	7	0	0	0	0	0	0	0	0	0	0	0	0	0
1382	1	0.477723	0.603763	1	0	2.66667	0	0	0	0	0	0	0	0	0	0	0	0	0
1383	1	0.477723	0.603763	1	0	3	0	0	0	0	0	0	0	0	0	0	0	0	0
1385	1	0.477723	0.603763	1	0	1.33333	0	0	0	0	0	0	0	0	0	0	0	0	0
1386	1	0.477723	0.603763	1	0	0.666667	0	0	0	0	0	0	0	0	0	0	0	0	0
1391	1	0.477723	0.603763	1	0	1	0	0	0	0	0	0	0	0	0	0	0	0	0
1392	1	0.477723	0.603763	1	0	2.66667	0	0	0	0	0	0	0	0	0	0	0	0	0
1393	1	0.477723	0.603763	1	0	3	0	0	0	0	0	0	0	0	0	0	0	0	0
1395	1	0.477723	0.603763	1	0	0.666667	0	0	0	0	0	0	0	0	0	0	0	0	0
1397	1	0.477723	0.603763	1	0	1.66667	0	0	0	0	0	0	0	0	0	0	0	0	0
1401	1	0.477723	0.603763	1	0	1.66667	0	0	0	0	0	0	0	0	0	0	0	0	0
1402	1	0.477723	0.603763	1	0	0.333333	0	0	0	0	0	0	0	0	0	0	0	0	0
1404	1	0.477723	0.603763	1	0	1.66667	0	0	0	0	0	0	0	0	0	0	0	0	0
1406	1	0.477723	0.603763	1	0	1.33333	0	0	0	0	0	0	0	0	0	0	0	0	0
1407	1	0.477723	0.603763	1	0	1.33333	0	0	0	0	0	0	0	0	0	0	0	0	0
1408	1	0.477723	0.603763	1	0	0.666667	0	0	0	0	0	0	0	0	0	0	0	0	0
1409	1	0.477723	0.603763	1	0	1.33333	0	0	0	0	0	0	0	0	0	0	0	0	0
1411	1	0.477723	0.603763	1	0	1	0	0	0	0	0	0	0	0	0	0	0	0	0
1412	1	0.477723	0.603763	1	0	2	0	0	0	0	0	0	0	0	0	0	0	0	0
1414	1	0.477723	0.603763	1	0	1.33333	0	0	0	0	0	0	0	0	0	0	0	0	0
1415	1	0.477723	0.603763	1	0	1.66667	0	0	0	0	0	0	0	0	0	0	0	0	0
1418	1	0.477723	0.603763	1	0	1.33333	0	0	0	0	0	0	0	0	0	0	0	0	0
1420	1	0.477723	0.603763	1	0	1	0	0	0	0	0	0	0	0	0	0	0	0	0
1421	1	0.477723	0.603763	1	0	4.33333	0	0	0	0	0	0	0	0	0	0	0	0	0
1422	1	0.477723	0.603763	1	0	3	0	0	0	0	0	0	0	0	0	0	0	0	0
1425	1	0.477723	0.603763	1	0	1	0	0	0	0	0	0	0	0	0	0	0	0	0
1426	1	0.477723	0.603763	1	0	2	0	0	0	0	0	0	0	0	0	0	0	0	0
1428	1	0.477723	0.603763	1	0	0.666667	0	0	0	0	0	0	0	0	0	0	0	0	0
1429	1	0.477723	0.603763	1	0	0.666667	0	0	0	0	0	0	0	0	0	0	0	0	0
1431	1	0.477723	0.603763	1	0	2	0	0	0	0	0	0	0	0	0	0	0	0	0
1436	1	0.477723	0.603763	1	0	0.666667	0	0	0	0	0	0	0	0	0	0	0	0	0
1437	1	0.477723	0.603763	1	0	2.66667	0	0	0	0	0	0	0	0	0	0	0	0	0
1442	1	0.477723	0.603763	1	0	1	0	0	0	0	0	0	0	0	0	0	0	0	0
1443	1	0.477723	0.603763	1	0	0.666667	0	0	0	0	0	0	0	0	0	0	0	0	0
1445	1	0.477723	0.603763	1	0	2.33333	0	0	0	0	0	0	0	0	0	0	0	0	0
1447	1	0.477723	0.603763	1	0	0.666667	0	0	0	0	0	0	0	0	0	0	0	0	0
1450	1	0.477723	0.603763	1	0	1.66667	0	0	0	0	0	0	0	0	0	0	0	0	0
1472	1	0.477723	0.603763	1	0	0	0	0	0	0	0	0	0	0	54.6667	0	0	0	0
1478	1	0.477723	0.603763	1	0	0	0	0	0	0	0	0	0	0	37	0	0	0	0
1482	1	0.477723	0.603763	1	0	0	0	0	0	0	0	0	0	0	29.6667	0	0	0	0
1484	1	0.477723	0.603763	1	0	0	0	0	0	0	0	0	0	0	12.6667	0	0	0	0
1487	1	0.477723	0.603763	1	0	0	0	0	0	0	0	0	0	0	36.3333	0	0	0	0
1488	1	0.477723	0.603763	1	0	0	0	0	0	0	0	0	0	0	17.3333	0	0	0	0
1491	1	0.477723	0.603763	1	0	0	0	0	0	0	0	0	0	0	32.3333	0	0	0	0
1496	1	0.477723	0.603763	1	0	0	0	0	0	0	0	0	0	0	38.3333	0	0	0	0
1498	1	0.477723	0.603763	1	0	0	0	0	0	0	0	0	0	0	35	0	0	0	0
1499	1	0.477723	0.603763	1	0	0	0	0	0	0	0	0	0	0	38.3333	0	0	0	0
1500	1	0.477723	0.603763	1	0	0	0	0	0	0	0	0	0	0	45.3333	0	0	0	0
1502	1	0.477723	0.603763	1	0	0	0	0	0	0	0	0	0	0	2	0	0	0	0
1503	1	0.477723	0.603763	1	0	0	0	0	0	0	0	0	0	0	42.6667	0	0	0	0
1504	1	0.477723	0.603763	1	0	0	0	0	0	0	0	0	0	0	35	0	0	0	0
1515	1	0.477723	0.603763	1	0	0	0	0	0	0	0	0	0	0	0.333333	0	0	0	0
1516	1	0.477723	0.603763	1	0	0	0	0	0	0	0	0	0	0	0.666667	0	0	0	0
1518	1	0.477723	0.603763	1	0	0	0	0	0	0	0	0	0	0	0.666667	0	0	0	0
1519	1	0.477723	0.603763	1	0	0	0	0	0	0	0	0	0	0	1	0	0	0	0
1520	1	0.477723	0.603763	1	0	0	0	0	0	0	0	0	0	0	0.666667	0	0	0	0
1534	1	0.477723	0.603763	1	0	0	0	0	0	0	0	0	0	0	75	0	0	0	0
1535	1	0.477723	0.603763	1	0	0	0	0	0	0	0	0	0	0	136.333	0	0	0	0
1536	1	0.477723	0.603763	1	0	0	0	0	0	0	0	0	0	0	63.3333	0	0	0	0
1545	1	0.477723	0.603763	1	0	0	0	0	0	0	0	0	0	0	79	0	0	0	0
1547	1	0.477723	0.603763	1	0	0	0	0	0	0	0	0	0	0	79.6667	0	0	0	0
1548	1	0.477723	0.603763	1	0	0	0	0	0	0	0	0	0	0	2.66667	0	0	0	0
1550	1	0.477723	0.603763	1	0	0	0	0	0	0	0	0	0	0	4	0	0	0	0
1552	1	0.477723	0.603763	1	0	0	0	0	0	0	0	0	0	0	0.666667	0	0	0	0
1562	1	0.477723	0.603763	1	0	0	0	0	0	0	0	0	0	0	0.666667	0	0	0	0
1570	1	0.477723	0.603763	1	0	0	0	0	0	0	0	0	0	0	17.3333	0	0	0	0
1573	1	0.477723	0.603763	1	0	0	0	0	0	0	0	0	0	0	27.3333	0	0	0	0
1576	1	0.477723	0.603763	1	0	0	0	0	0	0	0	0	0	0	24	0	0	0	0
1578	1	0.477723	0.603763	1	0	0	0	0	0	0	0	0	0	0	18	0	0	0	0
1580	1	0.477723	0.603763	1	0	0	0	0	0	0	0	0	0	0	4.66667	0	0	0	0
1582	1	0.477723	0.603763	1	0	0	0	0	0	0	0	0	0	0	7	0	0	0	0
1583	1	0.477723	0.603763	1	0	0	0	0	0	0	0	0	0	0	5.66667	0	0	0	0
1585	1	0.477723	0.603763	1	0	0	0	0	0	0	0	0	0	0	7	0	0	0	0
1589	1	0.477723	0.603763	1	0	0	0	0	0	0	0	0	0	0	11.3333	0	0	0	0
1598	1	0.477723	0.603763	1	0	0	0	0	0	0	0	0	0	0	12.6667	0	0	0	0
1600	1	0.477723	0.603763	1	0	0	0	0	0	0	0	0	0	0	1.33333	0	0	0	0
1601	1	0.477723	0.603763	1	0	0	0	0	0	0	0	0	0	0	10.3333	0	0	0	0
1605	1	0.477723	0.603763	1	0	0	0	0	0	0	0	0	0	0	0	0	35	0	0
1606	1	0.477723	0.603763	1	0	0	0	0	0	0	0	0	0	0	0	0	34.6667	0	0
1620	1	0.477723	0.603763	1	0	0	0	0	0	0	0	0	0	0	0	0	34.6667	0	0
1622	1	0.477723	0.603763	1	0	0	0	0	0	0	0	0	0	0	0	0	48.3333	0	0
1626	1	0.477723	0.603763	1	0	0	0	0	0	0	0	0	0	0	0	0	44.3333	0	0
1628	1	0.477723	0.603763	1	0	0	0	0	0	0	0	0	0	0	0	0	2.33333	0	0
1629	1	0.477723	0.603763	1	0	0	0	0	0	0	0	0	0	0	0	0	4.33333	0	0
1639	1	0.477723	0.603763	1	0	0	0	0	0	0	0	0	0	0	0	0	17.6667	0	0
1640	1	0.477723	0.603763	1	0	0	0	0	0	0	0	0	0	0	0	0	29.3333	0	0
1641	1	0.477723	0.603763	1	0	0	0	0	0	0	0	0	0	0	0	0	51.6667	0	0
1643	1	0.477723	0.603763	1	0	0	0	0	0	0	0	0	0	0	0	0	69.6667	0	0
1645	1	0.477723	0.603763	1	0	0	0	0	0	0	0	0	0	0	0	0	50	0	0
1647	1	0.477723	0.603763	1	0	0	0	0	0	0	0	0	0	0	0	0	53.6667	0	0
1649	1	0.477723	0.603763	1	0	0	0	0	0	0	0	0	0	0	0	0	38.6667	0	0
1654	1	0.477723	0.603763	1	0	0	0	0	0	0	0	0	0	0	0	0	94	0	0
1656	1	0.477723	0.603763	1	0	0	0	0	0	0	0	0	0	0	0	0	43.3333	0	0
1662	1	0.477723	0.603763	1	0	0	0	0	0	0	0	0	0	0	0	0	17.3333	0	0
1666	1	0.477723	0.603763	1	0	0	0	0	0	0	0	0	0	0	0	0	0.666667	0	0
1668	1	0.477723	0.603763	1	0	0	0	0	0	0	0	0	0	0	0	0	0.666667	0	0
1677	1	0.477723	0.603763	1	0	0	0	0	0	0	0	0	0	0	0	0	26.6667	0	0
1678	1	0.477723	0.603763	1	0	0	0	0	0	0	0	0	0	0	0	0	58	0	0
1680	1	0.477723	0.603763	1	0	0	0	0	0	0	0	0	0	0	0	0	43.6667	0	0
1682	1	0.477723	0.603763	1	0	0	0	0	0	0	0	0	0	0	0	0	42.6667	0	0
1684	1	0.477723	0.603763	1	0	0	0	0	0	0	0	0	0	0	0	0	48.3333	0	0
1685	1	0.477723	0.603763	1	0	0	0	0	0	0	0	0	0	0	0	0	17.6667	0	0
1690	1	0.477723	0.603763	1	0	0	0	0	0	0	0	0	0	0	0	0	18	0	0
1691	1	0.477723	0.603763	1	0	0	0	0	0	0	0	0	0	0	0	0	4	0	0
1694	1	0.477723	0.603763	1	0	0	0	0	0	0	0	0	0	0	0	0	0.666667	0	0
1704	1	0.477723	0.603763	1	0	0	0	0	0	0	0	0	0	0	0	0	0	5.33333	0
1707	1	0.477723	0.603763	1	0	0	0	0	0	0	0	0	0	0	0	0	0	6	0
1709	1	0.477723	0.603763	1	0	0	0	0	0	0	0	0	0	0	0	0	0	6.33333	0
1711	1	0.477723	0.603763	1	0	0	0	0	0	0	0	0	0	0	0	0	0	7.33333	0
1712	1	0.477723	0.603763	1	0	0	0	0	0	0	0	0	0	0	0	0	0	3.66667	0
1713	1	0.477723	0.603763	1	0	0	0	0	0	0	0	0	0	0	0	0	0	6.66667	0
1717	1	0.477723	0.603763	1	0	0	0	0	0	0	0	0	0	0	0	0	0	9.33333	0
1718	1	0.477723	0.603763	1	0	0	0	0	0	0	0	0	0	0	0	0	0	5.33333	0
1723	1	0.477723	0.603763	1	0	0	0	0	0	0	0	0	0	0	0	0	0	5.33333	0
1729	1	0.477723	0.603763	1	0	0	0	0	0	0	0	0	0	0	0	0	0	3.66667	0
1730	1	0.477723	0.603763	1	0	0	0	0	0	0	0	0	0	0	0	0	0	6	0
1736	1	0.477723	0.603763	1	0	0	0	0	0	0	0	0	0	0	0	0	0	9	0
1737	1	0.477723	0.603763	1	0	0	0	0	0	0	0	0	0	0	0	0	0	9.33333	0
1739	1	0.477723	0.603763	1	0	0	0	0	0	0	0	0	0	0	0	0	0	6	0
1741	1	0.477723	0.603763	1	0	0	0	0	0	0	0	0	0	0	0	0	0	3.66667	0
1742	1	0.477723	0.603763	1	0	0	0	0	0	0	0	0	0	0	0	0	0	3.33333	0
1747	1	0.477723	0.603763	1	0	0	0	0	0	0	0	0	0	0	0	0	0	4.33333	0
1749	1	0.477723	0.603763	1	0	0	0	0	0	0	0	0	0	0	0	0	0	3.33333	0
1752	1	0.477723	0.603763	1	0	0	0	0	0	0	0	0	0	0	0	0	0	6.66667	0
1753	1	0.477723	0.603763	1	0	0	0	0	0	0	0	0	0	0	0	0	0	4.33333	0
1755	1	0.477723	0.603763	1	0	0	0	0	0	0	0	0	0	0	0	0	0	3	0
1756	1	0.477723	0.603763	1	0	0	0	0	0	0	0	0	0	0	0	0	0	4.33333	0
1762	1	0.477723	0.603763	1	0	0	0	0	0	0	0	0	0	0	0	0	0	4.33333	0
1763	1	0.477723	0.603763	1	0	0	0	0	0	0	0	0	0	0	0	0	0	5.66667	0
1764	1	0.477723	0.603763	1	0	0	0	0	0	0	0	0	0	0	0	0	0	3.33333	0
1780	1	0.477723	0.603763	1	0	0	0	0	0	0	0	0	0	0	0	0	0	6.66667	0
1782	1	0.477723	0.603763	1	0	0	0	0	0	0	0	0	0	0	0	0	0	23.3333	0
1784	1	0.477723	0.603763	1	0	0	0	0	0	0	0	0	0	0	0	0	0	13	0
1786	1	0.477723	0.603763	1	0	0	0	0	0	0	0	0	0	0	0	0	0	11.3333	0
1787	1	0.477723	0.603763	1	0	0	0	0	0	0	0	0	0	0	0	0	0	9	0
1789	1	0.477723	0.603763	1	0	0	0	0	0	0	0	0	0	0	0	0	0	8.66667	0
1790	1	0.477723	0.603763	1	0	0	0	0	0	0	0	0	0	0	0	0	0	8	0
1791	1	0.477723	0.603763	1	0	0	0	0	0	0	0	0	0	0	0	0	0	20.6667	0
1792	1	0.477723	0.603763	1	0	0	0	0	0	0	0	0	0	0	0	0	0	17.6667	0
1793	1	0.477723	0.603763	1	0	0	0	0	0	0	0	0	0	0	0	0	0	12.3333	0
1794	1	0.477723	0.603763	1	0	0	0	0	0	0	0	0	0	0	0	0	0	17	0
1795	1	0.477723	0.603763	1	0	0	0	0	0	0	0	0	0	0	0	0	0	8.66667	0
1798	1	0.477723	0.603763	1	0	0	0	0	0	0	0	0	0	0	0	0	0	19.3333	0
1802	1	0.477723	0.603763	1	0	0	0	0	0	0	0	0	0	0	0	0	0	15	0
1803	1	0.477723	0.603763	1	0	0	0	0	0	0	0	0	0	0	0	0	0	6.33333	0
1806	1	0.477723	0.603763	1	0	0	0	0	0	0	0	0	0	0	0	0	0	18.6667	0
1807	1	0.477723	0.603763	1	0	0	0	0	0	0	0	0	0	0	0	0	0	34.6667	0
1810	1	0.477723	0.603763	1	0	0	0	0	0	0	0	0	0	0	0	0	0	16.3333	0
1811	1	0.477723	0.603763	1	0	0	0	0	0	0	0	0	0	0	0	0	0	19.6667	0
1812	1	0.477723	0.603763	1	0	0	0	0	0	0	0	0	0	0	0	0	0	6.66667	0
1813	1	0.477723	0.603763	1	0	0	0	0	0	0	0	0	0	0	0	0	0	12.3333	0
1814	1	0.477723	0.603763	1	0	0	0	0	0	0	0	0	0	0	0	0	0	5.33333	0
1815	1	0.477723	0.603763	1	0	0	0	0	0	0	0	0	0	0	0	0	0	9	0
1816	1	0.477723	0.603763	1	0	0	0	0	0	0	0	0	0	0	0	0	0	18.3333	0
1819	1	0.477723	0.603763	1	0	0	0	0	0	0	0	0	0	0	0	0	0	24.6667	0
1820	1	0.477723	0.603763	1	0	0	0	0	0	0	0	0	0	0	0	0	0	8.66667	0
1821	1	0.477723	0.603763	1	0	0	0	0	0	0	0	0	0	0	0	0	0	8	0
1823	1	0.477723	0.603763	1	0	0	0	0	0	0	0	0	0	0	0	0	0	10.3333	0
1824	1	0.477723	0.603763	1	0	0	0	0	0	0	0	0	0	0	0	0	0	14.3333	0
1825	1	0.477723	0.603763	1	0	0	0	0	0	0	0	0	0	0	0	0	0	10.6667	0
1826	1	0.477723	0.603763	1	0	0	0	0	0	0	0	0	0	0	0	0	0	21	0
1827	1	0.477723	0.603763	1	0	0	0	0	0	0	0	0	0	0	0	0	0	11.3333	0
1828	1	0.477723	0.603763	1	0	0	0	0	0	0	0	0	0	0	0	0	0	31.6667	0
1832	1	0.477723	0.603763	1	0	0	0	0	0	0	0	0	0	0	0	0	0	13.3333	0
1834	1	0.477723	0.603763	1	0	0	0	0	0	0	0	0	0	0	0	0	0	18.6667	0
1836	1	0.477723	0.603763	1	0	0	0	0	0	0	0	0	0	0	0	0	0	20.6667	0
1837	1	0.477723	0.603763	1	0	0	0	0	0	0	0	0	0	0	0	0	0	9	0
1838	1	0.477723	0.603763	1	0	0	0	0	0	0	0	0	0	0	0	0	0	20.6667	0
1840	1	0.477723	0.603763	1	0	0	0	0	0	0	0	0	0	0	0	0	0	9.33333	0
1843	1	0.477723	0.603763	1	0	0	0	0	0	0	0	0	0	0	0	0	0	10	0
1844	1	0.477723	0.603763	1	0	0	0	0	0	0	0	0	0	0	0	0	0	8.66667	0
1845	1	0.477723	0.603763	1	0	0	0	0	0	0	0	0	0	0	0	0	0	12.3333	0
1846	1	0.477723	0.603763	1	0	0	0	0	0	0	0	0	0	0	0	0	0	9.33333	0
1847	1	0.477723	0.603763	1	0	0	0	0	0	0	0	0	0	0	0	0	0	10.3333	0
1848	1	0.477723	0.603763	1	0	0	0	0	0	0	0	0	0	0	0	0	0	11.3333	0
1850	1	0.477723	0.603763	1	0	0	0	0	0	0	0	0	0	0	0	0	0	3	0
1856	1	0.477723	0.603763	1	0	0	0	0	0	0	0	0	0	0	0	0	0	0.333333	0
1858	1	0.477723	0.603763	1	0	0	0	0	0	0	0	0	0	0	0	0	0	7.33333	0
1859	1	0.477723	0.603763	1	0	0	0	0	0	0	0	0	0	0	0	0	0	6.66667	0
1860	1	0.477723	0.603763	1	0	0	0	0	0	0	0	0	0	0	0	0	0	18.3333	0
1861	1	0.477723	0.603763	1	0	0	0	0	0	0	0	0	0	0	0	0	0	8.66667	0
1863	1	0.477723	0.603763	1	0	0	0	0	0	0	0	0	0	0	0	0	0	6	0
1865	1	0.477723	0.603763	1	0	0	0	0	0	0	0	0	0	0	0	0	0	11.3333	0
1866	1	0.477723	0.603763	1	0	0	0	0	0	0	0	0	0	0	0	0	0	8.33333	0
1867	1	0.477723	0.603763	1	0	0	0	0	0	0	0	0	0	0	0	0	0	0.666667	0
1868	1	0.477723	0.603763	1	0	0	0	0	0	0	0	0	0	0	0	0	0	6.33333	0
1870	1	0.477723	0.603763	1	0	0	0	0	0	0	0	0	0	0	0	0	0	10.6667	0
1873	1	0.477723	0.603763	1	0	0	0	0	0	0	0	0	0	0	0	0	0	4.66667	0
1882	1	0.477723	0.603763	1	0	0	0	0	0	0	0	0	0	0	0	0	0	0.666667	0
1883	1	0.477723	0.603763	1	0	0	0	0	0	0	0	0	0	0	0	0	0	41.3333	0
1886	1	0.477723	0.603763	1	0	0	0	0	0	0	0	0	0	0	0	0	0	19.3333	0
1888	1	0.477723	0.603763	1	0	0	0	0	0	0	0	0	0	0	0	0	0	26.3333	0
1890	1	0.477723	0.603763	1	0	0	0	0	0	0	0	0	0	0	0	0	0	20.3333	0
1891	1	0.477723	0.603763	1	0	0	0	0	0	0	0	0	0	0	0	0	0	14.6667	0
1895	1	0.477723	0.603763	1	0	0	0	0	0	0	0	0	0	0	0	0	0	39	0
1896	1	0.477723	0.603763	1	0	0	0	0	0	0	0	0	0	0	0	0	0	18.3333	0
1897	1	0.477723	0.603763	1	0	0	0	0	0	0	0	0	0	0	0	0	0	13	0
1898	1	0.477723	0.603763	1	0	0	0	0	0	0	0	0	0	0	0	0	0	10	0
1899	1	0.477723	0.603763	1	0	0	0	0	0	0	0	0	0	0	0	0	0	34	0
1900	1	0.477723	0.603763	1	0	0	0	0	0	0	0	0	0	0	0	0	0	14.6667	0
1904	1	0.477723	0.603763	1	0	0	0	0	0	0	0	0	0	0	0	0	0	12.3333	0
1907	1	0.477723	0.603763	1	0	0	0	0	0	0	0	0	0	0	0	0	0	2	0
1910	1	0.477723	0.603763	1	0	0	0	0	0	0	0	0	0	0	0	0	0	0.666667	0
1916	1	0.477723	0.603763	1	0	0	0	1	0	0	0	0	0	0	0	0	0	0	0
1919	1	0.477723	0.603763	1	0	0	0	0.333333	0	0	0	0	0	0	0	0	0	0	0
1920	1	0.477723	0.603763	1	0	0	0	0.666667	0	0	0	0	0	0	0	0	0	0	0
1922	1	0.477723	0.603763	1	0	0	0	1	0	0	0	0	0	0	0	0	0	0	0
1927	1	0.477723	0.603763	1	0	0	0	1	0	0	0	0	0	0	0	0	0	0	0
1928	1	0.477723	0.603763	1	0	0	0	0.666667	0	0	0	0	0	0	0	0	0	0	0
1937	1	0.477723	0.603763	1	0	0	0	0	0	0	0	1	0	0	0	0	0	0	0
1938	1	0.477723	0.603763	1	0	0	0	0	0	0	0	1.33333	0	0	0	0	0	0	0
1939	1	0.477723	0.603763	1	0	0	0	0	0	0	0	0.666667	0	0	0	0	0	0	0
1949	1	0.477723	0.603763	1	0	0	0	0	0	0	0	1	0	0	0	0	0	0	0
1953	1	0.477723	0.603763	1	0	0	0	0	0	0	0	1.33333	0	0	0	0	0	0	0
1956	1	0.477723	0.603763	1	0	0	0	0	0	0	0	4	0	0	0	0	0	0	0
1959	1	0.477723	0.603763	1	0	0	0	0	0	0	0	4	0	0	0	0	0	0	0
1960	1	0.477723	0.603763	1	0	0	0	0	0	0	0	2.33333	0	0	0	0	0	0	0
1961	1	0.477723	0.603763	1	0	0	0	0	0	0	0	1	0	0	0	0	0	0	0
1962	1	0.477723	0.603763	1	0	0	0	0	0	0	0	2	0	0	0	0	0	0	0
1965	1	0.477723	0.603763	1	0	0	0	0	0	0	0	2.33333	0	0	0	0	0	0	0
1966	1	0.477723	0.603763	1	0	0	0	0	0	0	0	3.33333	0	0	0	0	0	0	0
1967	1	0.477723	0.603763	1	0	0	0	0	0	0	0	2.33333	0	0	0	0	0	0	0
1968	1	0.477723	0.603763	1	0	0	0	0	0	0	0	4	0	0	0	0	0	0	0
1969	1	0.477723	0.603763	1	0	0	0	0	0	0	0	3.33333	0	0	0	0	0	0	0
1971	1	0.477723	0.603763	1	0	0	0	0	0	0	0	1.33333	0	0	0	0	0	0	0
1973	1	0.477723	0.603763	1	0	0	0	0	0	0	0	1	0	0	0	0	0	0	0
1975	1	0.477723	0.603763	1	0	0	0	0	0	0	0	1.66667	0	0	0	0	0	0	0
1978	1	0.477723	0.603763	1	0	0	0	0	0	0	0	1	0	0	0	0	0	0	0
1980	1	0.477723	0.603763	1	0	0	0	0	0	0	0	1	0	0	0	0	0	0	0
1981	1	0.477723	0.603763	1	0	0	0	0	0	0	0	3	0	0	0	0	0	0	0
1982	1	0.477723	0.603763	1	0	0	0	0	0	0	0	2.66667	0	0	0	0	0	0	0
1983	1	0.477723	0.603763	1	0	0	0	0	0	0	0	2	0	0	0	0	0	0	0
1984	1	0.477723	0.603763	1	0	0	0	0	0	0	0	3.33333	0	0	0	0	0	0	0
1986	1	0.477723	0.603763	1	0	0	0	0	0	0	0	2	0	0	0	0	0	0	0
1988	1	0.477723	0.603763	1	0	0	0	0	0	0	0	1	0	0	0	0	0	0	0
1990	1	0.477723	0.603763	1	0	0	0	0	0	0	0	1.33333	0	0	0	0	0	0	0
1991	1	0.477723	0.603763	1	0	0	0	0	0	0	0	1	0	0	0	0	0	0	0
1994	1	0.477723	0.603763	1	0	0	0	0	0	0	0	0.666667	0	0	0	0	0	0	0
1997	1	0.477723	0.603763	1	0	0	0	0	0	0	0	1.66667	0	0	0	0	0	0	0
1998	1	0.477723	0.603763	1	0	0	0	0	0	0	0	1	0	0	0	0	0	0	0
2002	1	0.477723	0.603763	1	0	0	0	0	0	0	0	4.33333	0	0	0	0	0	0	0
2003	1	0.477723	0.603763	1	0	0	0	0	0	0	0	1	0	0	0	0	0	0	0
2006	1	0.477723	0.603763	1	0	0	0	0	0	0	0	1.66667	0	0	0	0	0	0	0
2007	1	0.477723	0.603763	1	0	0	0	0	0	0	0	1.33333	0	0	0	0	0	0	0
2008	1	0.477723	0.603763	1	0	0	0	0	0	0	0	3	0	0	0	0	0	0	0
2009	1	0.477723	0.603763	1	0	0	0	0	0	0	0	1.66667	0	0	0	0	0	0	0
2011	1	0.477723	0.603763	1	0	0	0	0	0	0	0	1.33333	0	0	0	0	0	0	0
2012	1	0.477723	0.603763	1	0	0	0	0	0	0	0	1	0	0	0	0	0	0	0
2015	1	0.477723	0.603763	1	0	0	0	0	0	0	0	0.666667	0	0	0	0	0	0	0
2017	1	0.477723	0.603763	1	0	0	0	0	0	0	0	2.66667	0	0	0	0	0	0	0
2018	1	0.477723	0.603763	1	0	0	0	0	0	0	0	0.666667	0	0	0	0	0	0	0
2024	1	0.477723	0.603763	1	0	0	0	0	0	0	0	1	0	0	0	0	0	0	0
2025	1	0.477723	0.603763	1	0	0	0	0	0	0	0	0.666667	0	0	0	0	0	0	0
2026	1	0.477723	0.603763	1	0	0	0	0	0	0	0	1	0	0	0	0	0	0	0
2032	1	0.477723	0.603763	1	0	0	0	0	0	0	0	1.33333	0	0	0	0	0	0	0
2034	1	0.477723	0.603763	1	0	0	0	0	0	0	0	0.666667	0	0	0	0	0	0	0
2044	1	0.477723	0.603763	1	0	0	0	0	38.6667	0	0	0	0	0	0	0	0	0	0
2047	1	0.477723	0.603763	1	0	0	0	0	42.6667	0	0	0	0	0	0	0	0	0	0
2052	1	0.477723	0.603763	1	0	0	0	0	50.3333	0	0	0	0	0	0	0	0	0	0
2053	1	0.477723	0.603763	1	0	0	0	0	28.6667	0	0	0	0	0	0	0	0	0	0
2055	1	0.477723	0.603763	1	0	0	0	0	39.3333	0	0	0	0	0	0	0	0	0	0
2056	1	0.477723	0.603763	1	0	0	0	0	28.6667	0	0	0	0	0	0	0	0	0	0
2057	1	0.477723	0.603763	1	0	0	0	0	20.3333	0	0	0	0	0	0	0	0	0	0
2059	1	0.477723	0.603763	1	0	0	0	0	80	0	0	0	0	0	0	0	0	0	0
2060	1	0.477723	0.603763	1	0	0	0	0	52	0	0	0	0	0	0	0	0	0	0
2061	1	0.477723	0.603763	1	0	0	0	0	72	0	0	0	0	0	0	0	0	0	0
2065	1	0.477723	0.603763	1	0	0	0	0	87.6667	0	0	0	0	0	0	0	0	0	0
2068	1	0.477723	0.603763	1	0	0	0	0	77.3333	0	0	0	0	0	0	0	0	0	0
2069	1	0.477723	0.603763	1	0	0	0	0	43.6667	0	0	0	0	0	0	0	0	0	0
2071	1	0.477723	0.603763	1	0	0	0	0	38.3333	0	0	0	0	0	0	0	0	0	0
2074	1	0.477723	0.603763	1	0	0	0	0	42.3333	0	0	0	0	0	0	0	0	0	0
2075	1	0.477723	0.603763	1	0	0	0	0	31	0	0	0	0	0	0	0	0	0	0
2076	1	0.477723	0.603763	1	0	0	0	0	43	0	0	0	0	0	0	0	0	0	0
2078	1	0.477723	0.603763	1	0	0	0	0	3.66667	0	0	0	0	0	0	0	0	0	0
2079	1	0.477723	0.603763	1	0	0	0	0	35.6667	0	0	0	0	0	0	0	0	0	0
2082	1	0.477723	0.603763	1	0	0	0	0	42.3333	0	0	0	0	0	0	0	0	0	0
2083	1	0.477723	0.603763	1	0	0	0	0	38	0	0	0	0	0	0	0	0	0	0
2084	1	0.477723	0.603763	1	0	0	0	0	43.6667	0	0	0	0	0	0	0	0	0	0
2085	1	0.477723	0.603763	1	0	0	0	0	39	0	0	0	0	0	0	0	0	0	0
2088	1	0.477723	0.603763	1	0	0	0	0	29	0	0	0	0	0	0	0	0	0	0
2089	1	0.477723	0.603763	1	0	0	0	0	43.6667	0	0	0	0	0	0	0	0	0	0
2092	1	0.477723	0.603763	1	0	0	0	0	13.6667	0	0	0	0	0	0	0	0	0	0
2093	1	0.477723	0.603763	1	0	0	0	0	44.3333	0	0	0	0	0	0	0	0	0	0
2099	1	0.477723	0.603763	1	0	0	0	0	33	0	0	0	0	0	0	0	0	0	0
2101	1	0.477723	0.603763	1	0	0	0	0	45.6667	0	0	0	0	0	0	0	0	0	0
2102	1	0.477723	0.603763	1	0	0	0	0	29.3333	0	0	0	0	0	0	0	0	0	0
2103	1	0.477723	0.603763	1	0	0	0	0	32	0	0	0	0	0	0	0	0	0	0
2104	1	0.477723	0.603763	1	0	0	0	0	47.3333	0	0	0	0	0	0	0	0	0	0
2105	1	0.477723	0.603763	1	0	0	0	0	31.6667	0	0	0	0	0	0	0	0	0	0
2106	1	0.477723	0.603763	1	0	0	0	0	22	0	0	0	0	0	0	0	0	0	0
2107	1	0.477723	0.603763	1	0	0	0	0	35.3333	0	0	0	0	0	0	0	0	0	0
2110	1	0.477723	0.603763	1	0	0	0	0	16	0	0	0	0	0	0	0	0	0	0
2113	1	0.477723	0.603763	1	0	0	0	0	4.33333	0	0	0	0	0	0	0	0	0	0
2117	1	0.477723	0.603763	1	0	0	0	0	1	0	0	0	0	0	0	0	0	0	0
2118	1	0.477723	0.603763	1	0	0	0	0	0.666667	0	0	0	0	0	0	0	0	0	0
2119	1	0.477723	0.603763	1	0	0	0	0	3.66667	0	0	0	0	0	0	0	0	0	0
2120	1	0.477723	0.603763	1	0	0	0	0	7.33333	0	0	0	0	0	0	0	0	0	0
2121	1	0.477723	0.603763	1	0	0	0	0	10	0	0	0	0	0	0	0	0	0	0
2123	1	0.477723	0.603763	1	0	0	0	0	5.66667	0	0	0	0	0	0	0	0	0	0
2124	1	0.477723	0.603763	1	0	0	0	0	6.33333	0	0	0	0	0	0	0	0	0	0
2125	1	0.477723	0.603763	1	0	0	0	0	6.33333	0	0	0	0	0	0	0	0	0	0
2126	1	0.477723	0.603763	1	0	0	0	0	25.3333	0	0	0	0	0	0	0	0	0	0
2127	1	0.477723	0.603763	1	0	0	0	0	4.66667	0	0	0	0	0	0	0	0	0	0
2128	1	0.477723	0.603763	1	0	0	0	0	5.66667	0	0	0	0	0	0	0	0	0	0
2129	1	0.477723	0.603763	1	0	0	0	0	12.6667	0	0	0	0	0	0	0	0	0	0
2130	1	0.477723	0.603763	1	0	0	0	0	18	0	0	0	0	0	0	0	0	0	0
2131	1	0.477723	0.603763	1	0	0	0	0	15	0	0	0	0	0	0	0	0	0	0
2132	1	0.477723	0.603763	1	0	0	0	0	9	0	0	0	0	0	0	0	0	0	0
2133	1	0.477723	0.603763	1	0	0	0	0	5.66667	0	0	0	0	0	0	0	0	0	0
2135	1	0.477723	0.603763	1	0	0	0	0	12.3333	0	0	0	0	0	0	0	0	0	0
2136	1	0.477723	0.603763	1	0	0	0	0	7	0	0	0	0	0	0	0	0	0	0
2139	1	0.477723	0.603763	1	0	0	0	0	4.66667	0	0	0	0	0	0	0	0	0	0
2140	1	0.477723	0.603763	1	0	0	0	0	7	0	0	0	0	0	0	0	0	0	0
2141	1	0.477723	0.603763	1	0	0	0	0	7	0	0	0	0	0	0	0	0	0	0
2143	1	0.477723	0.603763	1	0	0	0	0	9	0	0	0	0	0	0	0	0	0	0
2146	1	0.477723	0.603763	1	0	0	0	0	2.33333	0	0	0	0	0	0	0	0	0	0
2147	1	0.477723	0.603763	1	0	0	0	0	2.66667	0	0	0	0	0	0	0	0	0	0
2148	1	0.477723	0.603763	1	0	0	0	0	6	0	0	0	0	0	0	0	0	0	0
2149	1	0.477723	0.603763	1	0	0	0	0	10.3333	0	0	0	0	0	0	0	0	0	0
2151	1	0.477723	0.603763	1	0	0	0	0	3.33333	0	0	0	0	0	0	0	0	0	0
2152	1	0.477723	0.603763	1	0	0	0	0	39.3333	0	0	0	0	0	0	0	0	0	0
2154	1	0.477723	0.603763	1	0	0	0	0	6.66667	0	0	0	0	0	0	0	0	0	0
2155	1	0.477723	0.603763	1	0	0	0	0	12.6667	0	0	0	0	0	0	0	0	0	0
2156	1	0.477723	0.603763	1	0	0	0	0	4	0	0	0	0	0	0	0	0	0	0
2160	1	0.477723	0.603763	1	0	0	0	0	7.66667	0	0	0	0	0	0	0	0	0	0
2161	1	0.477723	0.603763	1	0	0	0	0	8.33333	0	0	0	0	0	0	0	0	0	0
2162	1	0.477723	0.603763	1	0	0	0	0	0.666667	0	0	0	0	0	0	0	0	0	0
2163	1	0.477723	0.603763	1	0	0	0	0	5.66667	0	0	0	0	0	0	0	0	0	0
2164	1	0.477723	0.603763	1	0	0	0	0	9	0	0	0	0	0	0	0	0	0	0
2165	1	0.477723	0.603763	1	0	0	0	0	14.3333	0	0	0	0	0	0	0	0	0	0
2166	1	0.477723	0.603763	1	0	0	0	0	14	0	0	0	0	0	0	0	0	0	0
2167	1	0.477723	0.603763	1	0	0	0	0	7.66667	0	0	0	0	0	0	0	0	0	0
2169	1	0.477723	0.603763	1	0	0	0	0	3.66667	0	0	0	0	0	0	0	0	0	0
2170	1	0.477723	0.603763	1	0	0	0	0	5.66667	0	0	0	0	0	0	0	0	0	0
2171	1	0.477723	0.603763	1	0	0	0	0	2	0	0	0	0	0	0	0	0	0	0
2172	1	0.477723	0.603763	1	0	0	0	0	5	0	0	0	0	0	0	0	0	0	0
2173	1	0.477723	0.603763	1	0	0	0	0	8.66667	0	0	0	0	0	0	0	0	0	0
2174	1	0.477723	0.603763	1	0	0	0	0	4.33333	0	0	0	0	0	0	0	0	0	0
2176	1	0.477723	0.603763	1	0	0	0	0	8.33333	0	0	0	0	0	0	0	0	0	0
2177	1	0.477723	0.603763	1	0	0	0	0	8	0	0	0	0	0	0	0	0	0	0
2179	1	0.477723	0.603763	1	0	0	0	0	13.6667	0	0	0	0	0	0	0	0	0	0
2180	1	0.477723	0.603763	1	0	0	0	0	5.33333	0	0	0	0	0	0	0	0	0	0
2181	1	0.477723	0.603763	1	0	0	0	0	7.33333	0	0	0	0	0	0	0	0	0	0
2182	1	0.477723	0.603763	1	0	0	0	0	7	0	0	0	0	0	0	0	0	0	0
2184	1	0.477723	0.603763	1	0	0	0	0	7.66667	0	0	0	0	0	0	0	0	0	0
2186	1	0.477723	0.603763	1	0	0	0	0	7.33333	0	0	0	0	0	0	0	0	0	0
2187	1	0.477723	0.603763	1	0	0	0	0	10	0	0	0	0	0	0	0	0	0	0
2188	1	0.477723	0.603763	1	0	0	0	0	7.33333	0	0	0	0	0	0	0	0	0	0
2190	1	0.477723	0.603763	1	0	0	0	0	10	0	0	0	0	0	0	0	0	0	0
2191	1	0.477723	0.603763	1	0	0	0	0	10	0	0	0	0	0	0	0	0	0	0
2192	1	0.477723	0.603763	1	0	0	0	0	6	0	0	0	0	0	0	0	0	0	0
2193	1	0.477723	0.603763	1	0	0	0	0	8	0	0	0	0	0	0	0	0	0	0
2196	1	0.477723	0.603763	1	0	0	0	0	4	0	0	0	0	0	0	0	0	0	0
2198	1	0.477723	0.603763	1	0	0	0	0	6.33333	0	0	0	0	0	0	0	0	0	0
2199	1	0.477723	0.603763	1	0	0	0	0	4.33333	0	0	0	0	0	0	0	0	0	0
2200	1	0.477723	0.603763	1	0	0	0	0	20	0	0	0	0	0	0	0	0	0	0
2201	1	0.477723	0.603763	1	0	0	0	0	4	0	0	0	0	0	0	0	0	0	0
2202	1	0.477723	0.603763	1	0	0	0	0	11.6667	0	0	0	0	0	0	0	0	0	0
2205	1	0.477723	0.603763	1	0	0	0	0	3.33333	0	0	0	0	0	0	0	0	0	0
2206	1	0.477723	0.603763	1	0	0	0	0	4	0	0	0	0	0	0	0	0	0	0
2207	1	0.477723	0.603763	1	0	0	0	0	5	0	0	0	0	0	0	0	0	0	0
2209	1	0.477723	0.603763	1	0	0	0	0	9	0	0	0	0	0	0	0	0	0	0
2210	1	0.477723	0.603763	1	0	0	0	0	6	0	0	0	0	0	0	0	0	0	0
2212	1	0.477723	0.603763	1	0	0	0	0	10.3333	0	0	0	0	0	0	0	0	0	0
2214	1	0.477723	0.603763	1	0	0	0	0	6.66667	0	0	0	0	0	0	0	0	0	0
2215	1	0.477723	0.603763	1	0	0	0	0	8	0	0	0	0	0	0	0	0	0	0
2216	1	0.477723	0.603763	1	0	0	0	0	14.3333	0	0	0	0	0	0	0	0	0	0
2217	1	0.477723	0.603763	1	0	0	0	0	9.33333	0	0	0	0	0	0	0	0	0	0
2219	1	0.477723	0.603763	1	0	0	0	0	5.66667	0	0	0	0	0	0	0	0	0	0
2220	1	0.477723	0.603763	1	0	0	0	0	15.3333	0	0	0	0	0	0	0	0	0	0
2223	1	0.477723	0.603763	1	0	0	0	0	11.6667	0	0	0	0	0	0	0	0	0	0
2224	1	0.477723	0.603763	1	0	0	0	0	7	0	0	0	0	0	0	0	0	0	0
2225	1	0.477723	0.603763	1	0	0	0	0	4.66667	0	0	0	0	0	0	0	0	0	0
2229	1	0.477723	0.603763	1	0	0	0	0	2	0	0	0	0	0	0	0	0	0	0
2230	1	0.477723	0.603763	1	0	0	0	0	10.3333	0	0	0	0	0	0	0	0	0	0
2231	1	0.477723	0.603763	1	0	0	0	0	9.33333	0	0	0	0	0	0	0	0	0	0
2232	1	0.477723	0.603763	1	0	0	0	0	6	0	0	0	0	0	0	0	0	0	0
2233	1	0.477723	0.603763	1	0	0	0	0	5	0	0	0	0	0	0	0	0	0	0
2234	1	0.477723	0.603763	1	0	0	0	0	7.66667	0	0	0	0	0	0	0	0	0	0
2236	1	0.477723	0.603763	1	0	0	0	0	3.66667	0	0	0	0	0	0	0	0	0	0
2237	1	0.477723	0.603763	1	0	0	0	0	3.66667	0	0	0	0	0	0	0	0	0	0
2239	1	0.477723	0.603763	1	0	0	0	0	12.6667	0	0	0	0	0	0	0	0	0	0
2242	1	0.477723	0.603763	1	0	0	0	0	0.333333	0	0	0	0	0	0	0	0	0	0
2245	1	0.477723	0.603763	1	0	0	0	0	6.66667	0	0	0	0	0	0	0	0	0	0
2246	1	0.477723	0.603763	1	0	0	0	0	6.66667	0	0	0	0	0	0	0	0	0	0
2247	1	0.477723	0.603763	1	0	0	0	0	2.66667	0	0	0	0	0	0	0	0	0	0
2248	1	0.477723	0.603763	1	0	0	0	0	6	0	0	0	0	0	0	0	0	0	0
2250	1	0.477723	0.603763	1	0	0	0	0	6.33333	0	0	0	0	0	0	0	0	0	0
2251	1	0.477723	0.603763	1	0	0	0	0	6.33333	0	0	0	0	0	0	0	0	0	0
2252	1	0.477723	0.603763	1	0	0	0	0	7.33333	0	0	0	0	0	0	0	0	0	0
2253	1	0.477723	0.603763	1	0	0	0	0	6.66667	0	0	0	0	0	0	0	0	0	0
2254	1	0.477723	0.603763	1	0	0	0	0	3.66667	0	0	0	0	0	0	0	0	0	0
2255	1	0.477723	0.603763	1	0	0	0	0	5.66667	0	0	0	0	0	0	0	0	0	0
2256	1	0.477723	0.603763	1	0	0	0	0	5.66667	0	0	0	0	0	0	0	0	0	0
2257	1	0.477723	0.603763	1	0	0	0	0	9.66667	0	0	0	0	0	0	0	0	0	0
2258	1	0.477723	0.603763	1	0	0	0	0	5.66667	0	0	0	0	0	0	0	0	0	0
2259	1	0.477723	0.603763	1	0	0	0	0	4.33333	0	0	0	0	0	0	0	0	0	0
2260	1	0.477723	0.603763	1	0	0	0	0	8	0	0	0	0	0	0	0	0	0	0
2261	1	0.477723	0.603763	1	0	0	0	0	5.33333	0	0	0	0	0	0	0	0	0	0
2262	1	0.477723	0.603763	1	0	0	0	0	7.33333	0	0	0	0	0	0	0	0	0	0
2263	1	0.477723	0.603763	1	0	0	0	0	3.66667	0	0	0	0	0	0	0	0	0	0
2265	1	0.477723	0.603763	1	0	0	0	0	6.66667	0	0	0	0	0	0	0	0	0	0
2266	1	0.477723	0.603763	1	0	0	0	0	6.66667	0	0	0	0	0	0	0	0	0	0
2267	1	0.477723	0.603763	1	0	0	0	0	5.33333	0	0	0	0	0	0	0	0	0	0
2268	1	0.477723	0.603763	1	0	0	0	0	18.3333	0	0	0	0	0	0	0	0	0	0
2269	1	0.477723	0.603763	1	0	0	0	0	4	0	0	0	0	0	0	0	0	0	0
2271	1	0.477723	0.603763	1	0	0	0	0	5	0	0	0	0	0	0	0	0	0	0
2272	1	0.477723	0.603763	1	0	0	0	0	5	0	0	0	0	0	0	0	0	0	0
2273	1	0.477723	0.603763	1	0	0	0	0	4	0	0	0	0	0	0	0	0	0	0
2276	1	0.477723	0.603763	1	0	0	0	0	5.33333	0	0	0	0	0	0	0	0	0	0
2278	1	0.477723	0.603763	1	0	0	0	0	3	0	0	0	0	0	0	0	0	0	0
2279	1	0.477723	0.603763	1	0	0	0	0	3.33333	0	0	0	0	0	0	0	0	0	0
2280	1	0.477723	0.603763	1	0	0	0	0	4.33333	0	0	0	0	0	0	0	0	0	0
2281	1	0.477723	0.603763	1	0	0	0	0	2.66667	0	0	0	0	0	0	0	0	0	0
2283	1	0.477723	0.603763	1	0	0	0	0	10	0	0	0	0	0	0	0	0	0	0
2284	1	0.477723	0.603763	1	0	0	0	0	6.66667	0	0	0	0	0	0	0	0	0	0
2285	1	0.477723	0.603763	1	0	0	0	0	9.33333	0	0	0	0	0	0	0	0	0	0
2286	1	0.477723	0.603763	1	0	0	0	0	7	0	0	0	0	0	0	0	0	0	0
2288	1	0.477723	0.603763	1	0	0	0	0	6.33333	0	0	0	0	0	0	0	0	0	0
2289	1	0.477723	0.603763	1	0	0	0	0	5.66667	0	0	0	0	0	0	0	0	0	0
2290	1	0.477723	0.603763	1	0	0	0	0	2.66667	0	0	0	0	0	0	0	0	0	0
2292	1	0.477723	0.603763	1	0	0	0	0	3	0	0	0	0	0	0	0	0	0	0
2294	1	0.477723	0.603763	1	0	0	0	0	7.66667	0	0	0	0	0	0	0	0	0	0
2295	1	0.477723	0.603763	1	0	0	0	0	4.33333	0	0	0	0	0	0	0	0	0	0
2296	1	0.477723	0.603763	1	0	0	0	0	5.66667	0	0	0	0	0	0	0	0	0	0
2297	1	0.477723	0.603763	1	0	0	0	0	1.66667	0	0	0	0	0	0	0	0	0	0
2301	1	0.477723	0.603763	1	0	0	0	0	6	0	0	0	0	0	0	0	0	0	0
2302	1	0.477723	0.603763	1	0	0	0	0	5	0	0	0	0	0	0	0	0	0	0
2305	1	0.477723	0.603763	1	0	0	0	0	7	0	0	0	0	0	0	0	0	0	0
2308	1	0.477723	0.603763	1	0	0	0	0	5	0	0	0	0	0	0	0	0	0	0
2309	1	0.477723	0.603763	1	0	0	0	0	3.66667	0	0	0	0	0	0	0	0	0	0
2311	1	0.477723	0.603763	1	0	0	0	0	6.33333	0	0	0	0	0	0	0	0	0	0
2315	1	0.477723	0.603763	1	0	0	0	0	0.666667	0	0	0	0	0	0	0	0	0	0
2317	1	0.477723	0.603763	1	0	0	0	0	4.33333	0	0	0	0	0	0	0	0	0	0
2318	1	0.477723	0.603763	1	0	0	0	0	10.3333	0	0	0	0	0	0	0	0	0	0
2319	1	0.477723	0.603763	1	0	0	0	0	6.66667	0	0	0	0	0	0	0	0	0	0
2320	1	0.477723	0.603763	1	0	0	0	0	11.3333	0	0	0	0	0	0	0	0	0	0
2321	1	0.477723	0.603763	1	0	0	0	0	4	0	0	0	0	0	0	0	0	0	0
2322	1	0.477723	0.603763	1	0	0	0	0	2.33333	0	0	0	0	0	0	0	0	0	0
2323	1	0.477723	0.603763	1	0	0	0	0	4	0	0	0	0	0	0	0	0	0	0
2325	1	0.477723	0.603763	1	0	0	0	0	4.66667	0	0	0	0	0	0	0	0	0	0
2326	1	0.477723	0.603763	1	0	0	0	0	3.66667	0	0	0	0	0	0	0	0	0	0
2327	1	0.477723	0.603763	1	0	0	0	0	2.66667	0	0	0	0	0	0	0	0	0	0
2328	1	0.477723	0.603763	1	0	0	0	0	8.33333	0	0	0	0	0	0	0	0	0	0
2329	1	0.477723	0.603763	1	0	0	0	0	2.66667	0	0	0	0	0	0	0	0	0	0
2330	1	0.477723	0.603763	1	0	0	0	0	6	0	0	0	0	0	0	0	0	0	0
2331	1	0.477723	0.603763	1	0	0	0	0	4	0	0	0	0	0	0	0	0	0	0
2334	1	0.477723	0.603763	1	0	0	0	0	0.333333	0	0	0	0	0	0	0	0	0	0
2335	1	0.477723	0.603763	1	0	0	0	0	2.33333	0	0	0	0	0	0	0	0	0	0
2336	1	0.477723	0.603763	1	0	0	0	0	3.66667	0	0	0	0	0	0	0	0	0	0
2337	1	0.477723	0.603763	1	0	0	0	0	3.33333	0	0	0	0	0	0	0	0	0	0
2341	1	0.477723	0.603763	1	0	0	0	0	0.666667	0	0	0	0	0	0	0	0	0	0
2342	1	0.477723	0.603763	1	0	0	0	0	6	0	0	0	0	0	0	0	0	0	0
2344	1	0.477723	0.603763	1	0	0	0	0	6.33333	0	0	0	0	0	0	0	0	0	0
2347	1	0.477723	0.603763	1	0	0	0	0	9	0	0	0	0	0	0	0	0	0	0
2348	1	0.477723	0.603763	1	0	0	0	0	51.6667	0	0	0	0	0	0	0	0	0	0
2349	1	0.477723	0.603763	1	0	0	0	0	15.3333	0	0	0	0	0	0	0	0	0	0
2350	1	0.477723	0.603763	1	0	0	0	0	35.6667	0	0	0	0	0	0	0	0	0	0
2352	1	0.477723	0.603763	1	0	0	0	0	37.3333	0	0	0	0	0	0	0	0	0	0
2355	1	0.477723	0.603763	1	0	0	0	0	40	0	0	0	0	0	0	0	0	0	0
2357	1	0.477723	0.603763	1	0	0	0	0	44.3333	0	0	0	0	0	0	0	0	0	0
2358	1	0.477723	0.603763	1	0	0	0	0	18	0	0	0	0	0	0	0	0	0	0
2360	1	0.477723	0.603763	1	0	0	0	0	70	0	0	0	0	0	0	0	0	0	0
2361	1	0.477723	0.603763	1	0	0	0	0	40.6667	0	0	0	0	0	0	0	0	0	0
2363	1	0.477723	0.603763	1	0	0	0	0	42.6667	0	0	0	0	0	0	0	0	0	0
2366	1	0.477723	0.603763	1	0	0	0	0	67.3333	0	0	0	0	0	0	0	0	0	0
2371	1	0.477723	0.603763	1	0	0	0	0	32.3333	0	0	0	0	0	0	0	0	0	0
2373	1	0.477723	0.603763	1	0	0	0	0	28.3333	0	0	0	0	0	0	0	0	0	0
2381	1	0.477723	0.603763	1	0	0	0	0	32.3333	0	0	0	0	0	0	0	0	0	0
2382	1	0.477723	0.603763	1	0	0	0	0	39	0	0	0	0	0	0	0	0	0	0
2383	1	0.477723	0.603763	1	0	0	0	0	45.3333	0	0	0	0	0	0	0	0	0	0
2384	1	0.477723	0.603763	1	0	0	0	0	42	0	0	0	0	0	0	0	0	0	0
2386	1	0.477723	0.603763	1	0	0	0	0	66.3333	0	0	0	0	0	0	0	0	0	0
2387	1	0.477723	0.603763	1	0	0	0	0	32.6667	0	0	0	0	0	0	0	0	0	0
2389	1	0.477723	0.603763	1	0	0	0	0	37	0	0	0	0	0	0	0	0	0	0
2391	1	0.477723	0.603763	1	0	0	0	0	17	0	0	0	0	0	0	0	0	0	0
2392	1	0.477723	0.603763	1	0	0	0	0	38.6667	0	0	0	0	0	0	0	0	0	0
2393	1	0.477723	0.603763	1	0	0	0	0	29	0	0	0	0	0	0	0	0	0	0
2397	1	0.477723	0.603763	1	0	0	0	0	16.3333	0	0	0	0	0	0	0	0	0	0
2398	1	0.477723	0.603763	1	0	0	0	0	37	0	0	0	0	0	0	0	0	0	0
2401	1	0.477723	0.603763	1	0	0	0	0	0.666667	0	0	0	0	0	0	0	0	0	0
2402	1	0.477723	0.603763	1	0	0	0	0	0.666667	0	0	0	0	0	0	0	0	0	0
2403	1	0.477723	0.603763	1	0	0	0	0	3.33333	0	0	0	0	0	0	0	0	0	0
2408	1	0.477723	0.603763	1	0	0	0	0	23.3333	0	0	0	0	0	0	0	0	0	0
2409	1	0.477723	0.603763	1	0	0	0	0	56.6667	0	0	0	0	0	0	0	0	0	0
2410	1	0.477723	0.603763	1	0	0	0	0	0.333333	0	0	0	0	0	0	0	0	0	0
2414	1	0.477723	0.603763	1	0	0	47	0	0	0	0	0	0	0	0	0	0	0	0
2419	1	0.477723	0.603763	1	0	0	40.6667	0	0	0	0	0	0	0	0	0	0	0	0
2423	1	0.477723	0.603763	1	0	0	54	0	0	0	0	0	0	0	0	0	0	0	0
2425	1	0.477723	0.603763	1	0	0	43	0	0	0	0	0	0	0	0	0	0	0	0
2428	1	0.477723	0.603763	1	0	0	43.3333	0	0	0	0	0	0	0	0	0	0	0	0
2432	1	0.477723	0.603763	1	0	0	57.6667	0	0	0	0	0	0	0	0	0	0	0	0
2436	1	0.477723	0.603763	1	0	0	70.3333	0	0	0	0	0	0	0	0	0	0	0	0
2437	1	0.477723	0.603763	1	0	0	1.33333	0	0	0	0	0	0	0	0	0	0	0	0
2439	1	0.477723	0.603763	1	0	0	46	0	0	0	0	0	0	0	0	0	0	0	0
2441	1	0.477723	0.603763	1	0	0	22	0	0	0	0	0	0	0	0	0	0	0	0
2442	1	0.477723	0.603763	1	0	0	0.666667	0	0	0	0	0	0	0	0	0	0	0	0
2443	1	0.477723	0.603763	1	0	0	28	0	0	0	0	0	0	0	0	0	0	0	0
2444	1	0.477723	0.603763	1	0	0	32.6667	0	0	0	0	0	0	0	0	0	0	0	0
2445	1	0.477723	0.603763	1	0	0	37	0	0	0	0	0	0	0	0	0	0	0	0
2447	1	0.477723	0.603763	1	0	0	41	0	0	0	0	0	0	0	0	0	0	0	0
2450	1	0.477723	0.603763	1	0	0	32	0	0	0	0	0	0	0	0	0	0	0	0
2452	1	0.477723	0.603763	1	0	0	0.666667	0	0	0	0	0	0	0	0	0	0	0	0
2453	1	0.477723	0.603763	1	0	0	20	0	0	0	0	0	0	0	0	0	0	0	0
2454	1	0.477723	0.603763	1	0	0	27.6667	0	0	0	0	0	0	0	0	0	0	0	0
2456	1	0.477723	0.603763	1	0	0	29.6667	0	0	0	0	0	0	0	0	0	0	0	0
2458	1	0.477723	0.603763	1	0	0	9.33333	0	0	0	0	0	0	0	0	0	0	0	0
2460	1	0.477723	0.603763	1	0	0	38.3333	0	0	0	0	0	0	0	0	0	0	0	0
2461	1	0.477723	0.603763	1	0	0	7.66667	0	0	0	0	0	0	0	0	0	0	0	0
2462	1	0.477723	0.603763	1	0	0	8.33333	0	0	0	0	0	0	0	0	0	0	0	0
2471	1	0.477723	0.603763	1	0	0	0.666667	0	0	0	0	0	0	0	0	0	0	0	0
2473	1	0.477723	0.603763	1	0	0	28	0	0	0	0	0	0	0	0	0	0	0	0
2474	1	0.477723	0.603763	1	0	0	12	0	0	0	0	0	0	0	0	0	0	0	0
2476	1	0.477723	0.603763	1	0	0	22.6667	0	0	0	0	0	0	0	0	0	0	0	0
2477	1	0.477723	0.603763	1	0	0	17.6667	0	0	0	0	0	0	0	0	0	0	0	0
2478	1	0.477723	0.603763	1	0	0	25	0	0	0	0	0	0	0	0	0	0	0	0
2479	1	0.477723	0.603763	1	0	0	39	0	0	0	0	0	0	0	0	0	0	0	0
2482	1	0.477723	0.603763	1	0	0	30.6667	0	0	0	0	0	0	0	0	0	0	0	0
2483	1	0.477723	0.603763	1	0	0	27.6667	0	0	0	0	0	0	0	0	0	0	0	0
2484	1	0.477723	0.603763	1	0	0	23.3333	0	0	0	0	0	0	0	0	0	0	0	0
2485	1	0.477723	0.603763	1	0	0	44.3333	0	0	0	0	0	0	0	0	0	0	0	0
2487	1	0.477723	0.603763	1	0	0	43.6667	0	0	0	0	0	0	0	0	0	0	0	0
2488	1	0.477723	0.603763	1	0	0	20.3333	0	0	0	0	0	0	0	0	0	0	0	0
2489	1	0.477723	0.603763	1	0	0	26	0	0	0	0	0	0	0	0	0	0	0	0
2493	1	0.477723	0.603763	1	0	0	23.6667	0	0	0	0	0	0	0	0	0	0	0	0
2496	1	0.477723	0.603763	1	0	0	30	0	0	0	0	0	0	0	0	0	0	0	0
2497	1	0.477723	0.603763	1	0	0	10	0	0	0	0	0	0	0	0	0	0	0	0
2498	1	0.477723	0.603763	1	0	0	18.6667	0	0	0	0	0	0	0	0	0	0	0	0
2499	1	0.477723	0.603763	1	0	0	15.6667	0	0	0	0	0	0	0	0	0	0	0	0
2501	1	0.477723	0.603763	1	0	0	25.3333	0	0	0	0	0	0	0	0	0	0	0	0
2509	1	0.477723	0.603763	1	0	0	4.66667	0	0	0	0	0	0	0	0	0	0	0	0
2512	1	0.477723	0.603763	1	0	0	0.333333	0	0	0	0	0	0	0	0	0	0	0	0
2513	1	0.477723	0.603763	1	0	0	0.666667	0	0	0	0	0	0	0	0	0	0	0	0
2514	1	0.477723	0.603763	1	0	0	0.666667	0	0	0	0	0	0	0	0	0	0	0	0
2515	1	0.477723	0.603763	1	0	0	20.6667	0	0	0	0	0	0	0	0	0	0	0	0
2516	1	0.477723	0.603763	1	0	0	1	0	0	0	0	0	0	0	0	0	0	0	0
2517	1	0.477723	0.603763	1	0	0	1.66667	0	0	0	0	0	0	0	0	0	0	0	0
2519	1	0.477723	0.603763	1	0	0	79.3333	0	0	0	0	0	0	0	0	0	0	0	0
2521	1	0.477723	0.603763	1	0	0	34.6667	0	0	0	0	0	0	0	0	0	0	0	0
2525	1	0.477723	0.603763	1	0	0	15	0	0	0	0	0	0	0	0	0	0	0	0
2526	1	0.477723	0.603763	1	0	0	40	0	0	0	0	0	0	0	0	0	0	0	0
2527	1	0.477723	0.603763	1	0	0	65.3333	0	0	0	0	0	0	0	0	0	0	0	0
2530	1	0.477723	0.603763	1	0	0	18	0	0	0	0	0	0	0	0	0	0	0	0
2533	1	0.477723	0.603763	1	0	0	23.3333	0	0	0	0	0	0	0	0	0	0	0	0
2535	1	0.477723	0.603763	1	0	0	29.6667	0	0	0	0	0	0	0	0	0	0	0	0
2537	1	0.477723	0.603763	1	0	0	32.6667	0	0	0	0	0	0	0	0	0	0	0	0
2538	1	0.477723	0.603763	1	0	0	22.3333	0	0	0	0	0	0	0	0	0	0	0	0
2540	1	0.477723	0.603763	1	0	0	24.3333	0	0	0	0	0	0	0	0	0	0	0	0
2542	1	0.477723	0.603763	1	0	0	26.3333	0	0	0	0	0	0	0	0	0	0	0	0
2543	1	0.477723	0.603763	1	0	0	31.3333	0	0	0	0	0	0	0	0	0	0	0	0
2544	1	0.477723	0.603763	1	0	0	23.6667	0	0	0	0	0	0	0	0	0	0	0	0
2545	1	0.477723	0.603763	1	0	0	30.3333	0	0	0	0	0	0	0	0	0	0	0	0
2546	1	0.477723	0.603763	1	0	0	3.66667	0	0	0	0	0	0	0	0	0	0	0	0
2547	1	0.477723	0.603763	1	0	0	34.6667	0	0	0	0	0	0	0	0	0	0	0	0
2549	1	0.477723	0.603763	1	0	0	31.3333	0	0	0	0	0	0	0	0	0	0	0	0
2551	1	0.477723	0.603763	1	0	0	25.6667	0	0	0	0	0	0	0	0	0	0	0	0
2552	1	0.477723	0.603763	1	0	0	52.6667	0	0	0	0	0	0	0	0	0	0	0	0
2553	1	0.477723	0.603763	1	0	0	16.3333	0	0	0	0	0	0	0	0	0	0	0	0
2554	1	0.477723	0.603763	1	0	0	26	0	0	0	0	0	0	0	0	0	0	0	0
2557	1	0.477723	0.603763	1	0	0	8.66667	0	0	0	0	0	0	0	0	0	0	0	0
2559	1	0.477723	0.603763	1	0	0	8.33333	0	0	0	0	0	0	0	0	0	0	0	0
400	0.999987	0.477734	0.603763	1	0.333333	1.33333	1	0	0	0	0.333333	0	332.667	1	0.666667	0.666667	0.333333	0.666667	0.666667
1000	0.999754	0.477935	0.603763	1	0	0	0	0	0	0	0	0	0	0	0	0.333333	0	0	193.333
1077	0.99964	0.478032	0.603763	1	0	0	0	0	0.333333	0	132.333	0	0	0	0	0	0	0	0
1121	0.999599	0.478068	0.603763	1	0	0	0	0	0	0	118.667	0	0	0	0	0	0	0	0.333333
402	0.999595	0.478071	0.603763	1	0	0	0	0	0	0	0.333333	0	117.667	0	0	0	0	0	0
364	0.999563	0.478098	0.603763	1	0	0	0	0	0	0	109	0	0.333333	0	0	0	0	0	0
912	0.999559	0.478102	0.603763	1	0.333333	0.333333	1.33333	0	0.333333	0.333333	0	0	0.333333	0	0.666667	1.66667	0.666667	1	39.3333
1128	0.999551	0.478109	0.603763	1	0	0	0	0	0	0	106	0.333333	0	0	0	0	0	0	0
1612	0.999548	0.478111	0.603763	1	0	0	0	0	0	0	0	0	0	0.333333	0	0	105.333	0	0
259	0.999542	0.478116	0.603763	1	0	0	0	0	0	0	0.333333	0	104	0	0	0	0	0	0
270	0.999519	0.478136	0.603763	1	0	0	0	0	0	0	0	0	99	0	0	0	0	0	0.333333
1743	0.999507	0.478146	0.603763	1	0	0	96.6667	0	0	0	0	0	0	0	0	0	0	0.333333	0
2086	0.999499	0.478154	0.603763	1	0	0	0	0	95	0	0	0.333333	0	0	0	0	0	0	0
654	0.999477	0.478173	0.603763	1	0	0	0	0	0	0	0	0	0	0	0	0.333333	0	0	91
1009	0.999475	0.478174	0.603763	1	0	0	0	0	0	0.333333	0	0	0	0	0	0	0	0	90.6667
1018	0.999461	0.478186	0.603763	1	0	0	0	0	0	0	0.333333	0	0	0	0	0	0	0	88.3333
908	0.999453	0.478193	0.603763	1	0	0	0	0	0.333333	0	0	0	0	0	0	0	0	0	87
1539	0.99944	0.478205	0.603763	1	0	0	0	0	0.333333	0	0	0	0	0	85	0	0	0	0
2081	0.999431	0.478212	0.603763	1	0	0	0	0	83.6667	0.333333	0	0	0	0	0	0	0	0	0
1014	0.99943	0.478213	0.603763	1	0	0	0	0.333333	0	0	0	0	0	0	0	0	0	0.333333	167.333
427	0.999426	0.478216	0.603763	1	0	0	0	0	0	0	0	0	83	0	0	0	0	0	0.333333
1017	0.999402	0.478237	0.603763	1	0	0	0	0	0	0	0	0	0.333333	0	0	0	0	0	79.6667
792	0.999392	0.478246	0.603763	1	0	0	0	0	0	0	0	0	0	0	0	0	0	0.333333	78.3333
1180	0.999379	0.478257	0.603763	1	0	0	0	0	0.333333	0	0	0	0	76.6667	0	0	0	0	0
861	0.999362	0.478271	0.603763	1	0	0	0	0	0	0	0	0	0	0	0.333333	0	0	0	74.6667
68	0.999339	0.478292	0.603763	1	0	0	0.333333	0	0	0	0	0	72	0	0	0	0	0	0
195	0.999337	0.478293	0.603763	1	0	0	0	0	0.333333	0	0.333333	0	0.666667	0	0	0.666667	0	0	430.667
108	0.999332	0.478297	0.603763	1	0	0	0	0	0	0	0.333333	0	71.3333	0	0	0	0	0	0
349	0.999332	0.478297	0.603763	1	0	0	0	0	0	0	0	0	71.3333	0.333333	0	0	0	0	0
1181	0.999329	0.4783	0.603763	1	0	0.333333	0	0	0	0	0	0	0	71	0	0	0	0	0
1557	0.999326	0.478302	0.603763	1	0	0	0	0	0	0	0	0	0	0	70.6667	0.333333	0	0	0
457	0.999323	0.478305	0.603763	1	0	0	0	0	0	0	0	0	0.333333	0	70.3333	0	0	0	0
304	0.99932	0.478308	0.603763	1	0	0	0	0	0	0	0	0.333333	70	0	0	0	0	0	0
785	0.999313	0.478313	0.603763	1	0	0	0	0	0.333333	0	0	0	0	0	0	0	0	0	69.3333
1541	0.99931	0.478316	0.603763	1	0	0	0	0	0	0	0	0.666667	0	0	138	0	0	0	0
1183	0.999297	0.478328	0.603763	1	0	0.333333	0	0	0	0	0	0	0	201	0	0	0.666667	0	0
1071	0.999279	0.478343	0.603763	1	0	0	0.333333	0	0	0	66	0	0	0	0	0	0	0	0
2429	0.999267	0.478353	0.603763	1	0	0.333333	65	0	0	0	0	0	0	0	0	0	0	0	0
1097	0.999264	0.478356	0.603763	1	0.333333	0	0	0	0	0	64.6667	0	0	0	0	0	0	0	0
80	0.999244	0.478373	0.603763	1	0	0.333333	0	0	0	0	0	0	63	0	0	0	0	0	0
1104	0.999236	0.47838	0.603763	1	0	0	0	0	0	0	62.3333	0	0	0	0	0	0.333333	0	0
1538	0.999232	0.478383	0.603763	1	0	0	0	0	0	0	0	0	0	0	62	0	0	0.333333	0
2427	0.999232	0.478383	0.603763	1	0	0	62	0	0	0	0	0	0	0	0	0	0	0.333333	0
1774	0.999228	0.478387	0.603763	1	0	0	61.6667	0	0	0	0	0	0	0	0	0	0	0.333333	0
2522	0.999228	0.478387	0.603763	1	0	0	61.6667	0	0	0	0	0	0	0	0	0	0	0.333333	0
247	0.999227	0.478388	0.603763	1	0	0	0.333333	0	0	0	0.333333	0	123.333	0	0	0	0	0	0
2548	0.999215	0.478398	0.603763	1	0	0	60.6667	0	0	0	0.333333	0	0	0	0	0	0	0	0
1022	0.999202	0.478409	0.603763	1	0	0	0	0	0	0	0.333333	0	0	0	0	0	0	0	59.6667
1103	0.999202	0.478409	0.603763	1	0	0	0	0	0	0	59.6667	0	0	0	0	0	0	0	0.333333
227	0.999196	0.478414	0.603763	1	0	0.333333	0	0	0	0	0.333333	0	118.667	0	0	0	0	0	0
1073	0.999193	0.478417	0.603763	1	0	0	0.333333	0	0	0	59	0	0	0	0	0	0	0	0
417	0.999184	0.478425	0.603763	1	0	0	0	0	0	0	0	0	58.3333	0	0	0.333333	0	0	0
188	0.999165	0.478441	0.603763	1	0	0	0	0	0	0	57	0	0.333333	0	0	0	0	0	0
1943	0.99915	0.478454	0.603763	1	0	0	56	0	0	0	0	0.333333	0	0	0	0	0	0	0
228	0.999134	0.478467	0.603763	1	0	0	0	0	0.333333	0	0	0	55	0	0	0	0	0	0
1154	0.999134	0.478467	0.603763	1	0	0.333333	0	0	0	0	0	0	0	55	0	0	0	0	0
428	0.999132	0.47847	0.603763	1	0	0	0	0	0	0	0	0	109.667	0	0	0.666667	0	0	0
888	0.999129	0.478472	0.603763	1	0	0	0	0	0.333333	0	0	0	0	0	0	0	0	0	54.6667
1646	0.999129	0.478472	0.603763	1	0.333333	0	0	0	0	0	0	0	0	0	0	0	54.6667	0	0
1909	0.999113	0.478486	0.603763	1	0	0	0	0	53.6667	0	0	0	0	0	0	0	0	0.333333	0
274	0.999102	0.478495	0.603763	1	0	0	0	0	0	0	0	0	53	0	0.333333	0	0	0	0
308	0.999096	0.4785	0.603763	1	0	0	0	0	0	0	0.333333	0	52.6667	0	0	0	0	0	0
1635	0.999081	0.478513	0.603763	1	0	0.333333	0	0	4	0	0	0	0	0	0	0	1	4.66667	0
509	0.999071	0.478522	0.603763	1	0	0.333333	0	0	0	0	0	0	0	0	0	0.333333	0	0	102.667
197	0.999054	0.478536	0.603763	1	0	0	0	0	0	0	50.3333	0	0.333333	0	0	0	0	0	0
276	0.999048	0.478542	0.603763	1	0	0	0	0	0	0	0	0.333333	50	0	0	0	0	0	0
2376	0.999048	0.478542	0.603763	1	0	0.333333	0	0	50	0	0	0	0	0	0	0	0	0	0
1613	0.999041	0.478547	0.603763	1	0	0	0	0	0	0.333333	0	0	0	0	0	0	49.6667	0	0
1107	0.999041	0.478548	0.603763	1	0	0	0	0	0	0	95.6667	0	0	0	0	0.666667	0	0	0
1197	0.999038	0.47855	0.603763	1	0	0	0	0	0	0	0	0	0	146.333	0.333333	0	0.666667	0	0
909	0.999015	0.47857	0.603763	1	0	0	0	0	0	0	0	0	0	0	0	0.333333	0	0	48.3333
914	0.999008	0.478576	0.603763	1	0	0	0	0	0	0	0	0	0	0.333333	0	0	0	0	48
1623	0.999001	0.478582	0.603763	1	0	0	0	0	0	0	0	0	0	0.333333	0	0	47.6667	0	0
2049	0.998994	0.478588	0.603763	1	0	0	0	0	47.3333	0	0.333333	0	0	0	0	0	0	0	0
1650	0.99898	0.4786	0.603763	1	0	0	0	0	0	0	0	0	0	0.333333	0	0	46.6667	0	0
67	0.998972	0.478607	0.603763	1	0	0	0	0	0	0	0.333333	0	46.3333	0	0	0	0	0	0
2351	0.998972	0.478607	0.603763	1	0	0	0.333333	0	46.3333	0	0	0	0	0	0	0	0	0	0
1494	0.998965	0.478613	0.603763	1	0	0	0	0	0	0	0	0	0	0	46	0.333333	0	0	0
1659	0.998965	0.478613	0.603763	1	0	0.333333	0	0	0	0	0	0	0	0	0	0	46	0	0
1002	0.998957	0.47862	0.603763	1	0	0	0	0	0	0	0.333333	0	0	0	0	0	0	0	45.6667
1470	0.998934	0.47864	0.603763	1	0	0	0	0	0.333333	0	0	0	0	0	44.6667	0	0	0	0
1489	0.998934	0.47864	0.603763	1	0	0	0	0	0	0.333333	0	0	0	0	44.6667	0	0	0	0
2046	0.998934	0.47864	0.603763	1	0	0	0	0	44.6667	0	0	0.333333	0	0	0	0	0	0	0
855	0.998918	0.478654	0.603763	1	0	0	0	0	44	0	0	0	0	0	0	0	0	0	0.333333
917	0.99891	0.478661	0.603763	1	0	0	0	0	0	0	0	0	0	0	0	0	0.333333	0	43.6667
2372	0.99891	0.478661	0.603763	1	0	0	0	0	43.6667	0	0	0.333333	0	0	0	0	0	0	0
837	0.998901	0.478668	0.603763	1	0.333333	0	0	0	0	0	0	0	0	0	0	0	0	0	43.3333
2370	0.998901	0.478668	0.603763	1	0	0	0	0	43.3333	0.333333	0	0	0	0	0	0	0	0	0
2415	0.998901	0.478668	0.603763	1	0	0	83	0	0	0	0	0.666667	0	0	0	0	0	0	0
842	0.998875	0.47869	0.603763	1	0	0	0	0	0	0	0	0	0	0	0	0	0	0.333333	42.3333
2080	0.998875	0.47869	0.603763	1	0	0	0	0	42.3333	0	0	0.333333	0	0	0	0	0	0	0
2520	0.998875	0.47869	0.603763	1	0	0.333333	42.3333	0	0	0	0	0	0	0	0	0	0	0	0
1052	0.998855	0.478707	0.603763	1	0	0	0	0	0	0	0	0	0	0	0	0.333333	0	1	166.667
2523	0.998848	0.478714	0.603763	1	0	0	41.3333	0	0	0	0	0	0	0	0	0	0	0.333333	0
787	0.998839	0.478722	0.603763	1	0	0	0	0	0	0	0	0	0	0	0	0.333333	0	0	41
296	0.998819	0.478738	0.603763	1	0	0.333333	0	0	0	0	0	0	40.3333	0	0	0	0	0	0
913	0.998819	0.478738	0.603763	1	0	0	0	0	0	0	0	0	0	0	0	0.333333	0	0	40.3333
2353	0.998819	0.478738	0.603763	1	0	0	0.333333	0	40.3333	0	0	0	0	0	0	0	0	0	0
1695	0.998769	0.478782	0.603763	1	0	0	0	0	0	0.333333	0	0	0	0	0	0	38.6667	0	0
1884	0.998769	0.478782	0.603763	1	0	0	0	0	0	0	0	0	0	0	0.333333	0	0	38.6667	0
811	0.998758	0.478791	0.603763	1	0	0	0	0.333333	0	0	0	0	0	0	0	0	0	0	38.3333
903	0.998758	0.478791	0.603763	1	0	0	0	0	0	0	0	0	0	0	0.333333	0	0	0	38.3333
2063	0.998758	0.478791	0.603763	1	0	0	0	0.333333	38.3333	0	0	0	0	0	0	0	0	0	0
2087	0.998747	0.478801	0.603763	1	0	0	0	0	38	0	0	0	0	0	0	0	0.333333	0	0
2374	0.998747	0.478801	0.603763	1	0	0	0	0	38	0	0	0.333333	0	0	0	0	0	0	0
759	0.998739	0.478807	0.603763	1	0.333333	0.333333	0	0	0	0	265.333	0.666667	0.333333	0	0	0	0	0	0.666667
1617	0.998739	0.478808	0.603763	1	0	0	0	0	0	0	0	0.333333	0	0.333333	0	0	75.6667	0	0
1126	0.998725	0.47882	0.603763	1	0	0	0	0	0	0	112	1	0	0	0	0	0	0	0
1921	0.998725	0.47882	0.603763	1	0	0	0	0.333333	37.3333	0	0	0	0	0	0	0	0	0	0
786	0.998701	0.47884	0.603763	1	0.333333	0	0	0	0	0	0	0	0	0	0	0	0	0	36.6667
2040	0.998701	0.47884	0.603763	1	0	0	0	0	36.6667	0	0	0.333333	0	0	0	0	0	0	0
2098	0.998701	0.47884	0.603763	1	0	0	0	0	36.6667	0	0	0.333333	0	0	0	0	0	0	0
2449	0.998701	0.47884	0.603763	1	0	0	36.6667	0	0.333333	0	0	0	0	0	0	0	0	0	0
2556	0.998701	0.47884	0.603763	1	0	0	36.6667	0	0	0	0	0.333333	0	0	0	0	0	0	0
660	0.998693	0.478847	0.603763	1	0.333333	0.666667	0.333333	0.333333	1.33333	0	0.333333	0	0	0	1.33333	0	0	5.66667	37.3333
124	0.998684	0.478855	0.603763	1	2.33333	11	76.3333	2	139.333	3.66667	3	21.3333	380.667	32.6667	262.667	1.33333	134.667	32.6667	148.333
1485	0.998665	0.478871	0.603763	1	0.333333	0	0	0	0	0	0	0	0	0	35.6667	0	0	0	0
1043	0.998659	0.478877	0.603763	1	0	0	0	0	0	0	71	0.666667	0	0	0	0	0	0	0
2529	0.998652	0.478882	0.603763	1	0	0	35.3333	0	0.333333	0	0	0	0	0	0	0	0	0	0
1887	0.99864	0.478893	0.603763	1	0	0	0	0	0	0	0	0	0	0	0	0	0	35	0.333333
1607	0.998636	0.478896	0.603763	1	0.333333	0	0	0	0.333333	0	0	0	0	0	0	0	70	0	0
2404	0.998627	0.478904	0.603763	1	0	0	0	0.333333	34.6667	0	0	0	0	0	0	0	0	0	0
230	0.998623	0.478907	0.603763	1	0	0	0.333333	0	0	0	0	0	69.3333	0	0	0.333333	0	0	0
1083	0.998601	0.478926	0.603763	1	0	0.333333	0	0	0.333333	0	170.667	0	0	0	0	0	0	1	0
1306	0.998599	0.478928	0.603763	1	0	0	0	0.333333	0	0.333333	0	0	0	0	0	0	102.333	0	0.333333
462	0.998596	0.478931	0.603763	1	0	0.333333	0	0	0	0	0	0	0.333333	0	68	0	0	0	0
1153	0.998589	0.478937	0.603763	1	0	0	0.333333	0	0	0	0	0	0	67.6667	0	0	0	0	0.333333
663	0.998582	0.478943	0.603763	1	0	0	67.3333	0	0	0.333333	0	0	0	0	0	0.333333	0	0	0
53	0.998576	0.478948	0.603763	1	1	0	0	0	0	0	0	0	100.333	0	0	0	0	0	0
279	0.998573	0.47895	0.603763	1	0	0	0	0	0	0	0	0.666667	100.333	0	0.333333	0	0	0	0
1423	0.998557	0.478964	0.603763	1	0	0.333333	0	0	0	0	0	0	0	0	33	0	0	0	0
1130	0.998557	0.478964	0.603763	1	0	0	0	0.333333	0.333333	0	99.3333	0	0	0	0	0.333333	0	0	0
1010	0.998525	0.478992	0.603763	1	0	0	0	0	0	0	0.666667	0	0.333333	0	0	0	0	0	94.6667
1664	0.99848	0.47903	0.603763	1	0	0	0	0	0	0	0	0	0	0.333333	0	0	31.3333	0	0
1941	0.99848	0.47903	0.603763	1	0	0	31.3333	0	0	0	0	0.333333	0	0	0	0	0	0	0
2369	0.99848	0.47903	0.603763	1	0	0	0.333333	0	31.3333	0	0	0	0	0	0	0	0	0	0
2142	0.998464	0.479044	0.603763	1	0	0	0	0	31	0	0	0	0	0	0	0	0	0	0.333333
287	0.99846	0.479048	0.603763	1	0	0	0	0.333333	0	0	0	0	62	0	0	0	0	0.333333	0
2426	0.998447	0.479059	0.603763	1	0	0	30.6667	0	0	0	0	0	0	0	0	0	0	0.333333	0
126	0.998443	0.479062	0.603763	1	0	0	0	0	0	0	0.333333	0	1.33333	0	0	0.333333	0	0	178
1278	0.99843	0.479073	0.603763	1	0.333333	0	0	0	0	0	0	0	0	0.333333	91.3333	0	0	0.333333	0
334	0.998419	0.479083	0.603763	1	0	0	0	0	0	0	0.333333	0	0.333333	0	0	0	0.333333	0	90.6667
1505	0.998413	0.479088	0.603763	1	0	0.333333	0	0	0	0	0	0	0	0	30	0	0	0	0
226	0.998403	0.479097	0.603763	1	0	0	0.333333	0	0.333333	0	0	0.666667	179.667	0.333333	0	0	0	0	0.333333
896	0.99839	0.479108	0.603763	1	0	0	0	0	0	0	0	0	0	0	0	0.333333	0	0.333333	59.3333
810	0.998377	0.479119	0.603763	1	0	0	0	0	0	0	0	0.333333	0	0	0	0	0	0	29.3333
1127	0.998368	0.479127	0.603763	1	0	0.666667	0	0	0	0	58.3333	0	0	0	0	0	0	0	0
816	0.998363	0.479131	0.603763	1	0	0	0	0	0	0	0	0	0	0.333333	0	0.333333	0	0	58.3333
2431	0.998344	0.479148	0.603763	1	0.333333	0	57.6667	0	0	0	0	0	0	0	0	0	0	0.333333	0
2354	0.998339	0.479152	0.603763	1	0	0	0	0	28.6667	0	0	0	0	0	0	0	0	0.333333	0
2531	0.998339	0.479152	0.603763	1	0	0	28.6667	0	0	0	0	0	0	0	0	0	0	0.333333	0
326	0.998334	0.479156	0.603763	1	0	0	0	0	0	0	0.333333	0	57.3333	0	0	0	0	0	0.333333
2558	0.998324	0.479165	0.603763	1	0	0	57	0	0	0	0	0.333333	0	0	0	0	0	0.333333	0
316	0.998304	0.479182	0.603763	1	0	0	0	0	0	0.333333	0	0	56.3333	0	0	0	0.333333	0	0
317	0.9983	0.479186	0.603763	1	0	0	0	0	0.333333	0	0	0	28	0	0	0	0	0	0
1250	0.9983	0.479186	0.603763	1	0	0	0	0	0	0	0.333333	0	0	28	0	0	0	0	0
332	0.99828	0.479203	0.603763	1	0.333333	1.33333	1	0.333333	65.6667	0.666667	0.333333	0.666667	1.33333	0	13	1.33333	1	3.33333	1
1686	0.998237	0.47924	0.603763	1	0	0	0.333333	0	0	0	0	0	0	0	0	0	27	0	0
2097	0.99822	0.479254	0.603763	1	0	0	0.333333	0	53.6667	0.333333	0	0	0	0	0	0	0	0	0
257	0.998198	0.479274	0.603763	1	0	0	0	0	0	0	0.333333	0	53	0	0.333333	0	0	0	0
2421	0.998169	0.479299	0.603763	1	0	0	26	0	0.333333	0	0	0	0	0	0	0	0	0	0
819	0.998163	0.479304	0.603763	1	0	0	0	0	0	0	0	0	0	0	0	0.333333	0	0.333333	52
825	0.998145	0.479319	0.603763	1	0	0	0	0	0	0	0	0	0	0	0	0.333333	0	0	25.6667
2440	0.998121	0.47934	0.603763	1	0	0	25.3333	0	0	0	0	0	0	0	0	0	0	0.333333	0
1224	0.998114	0.479345	0.603763	1	0.333333	0	0	0	0	0	0	0	0	0.333333	50.6667	0	0	0	0
180	0.998084	0.479372	0.603763	1	0	0	0	0.666667	0	0	0.666667	0	0.333333	0	0.333333	0	0	0	148.667
1778	0.99807	0.479384	0.603763	1	0	0	0	0	0.333333	0	0	0	0	0	0	0	0	24.6667	0
1143	0.998064	0.479389	0.603763	1	0.666667	0	0	0	0	0	0	0	0	74	0	0.333333	0	0	0
1201	0.998051	0.4794	0.603763	1	0	0	0.333333	0	0.333333	0	0	0.333333	0	195.667	0	0.333333	0.666667	0.666667	0
249	0.998047	0.479403	0.603763	1	0	0	0	0	0.666667	0	0	0	131.667	15	0	0	0	0	0
1508	0.998043	0.479407	0.603763	1	0	0	0	0.333333	0	0	0	0	0	0	24.3333	0	0	0	0
232	0.998039	0.47941	0.603763	1	0	1.33333	0	0	0	0	0.333333	0	121.667	0	0	0	0	0	0
1611	0.998009	0.479436	0.603763	1	0	0	0	0	0.333333	0.333333	0	0	0	0	0	0	48	0	0
1618	0.998009	0.479436	0.603763	1	0	0	0.333333	0	0.333333	0	0	0	0	0	0	0	48	0	0
1481	0.997988	0.479454	0.603763	1	0	0	0	0	0	0.333333	0	0	0	0	23.6667	0	0	0	0
72	0.997969	0.479471	0.603763	1	0	0	0	0	0	0	0.333333	0.333333	70.6667	0	0	0	0	0	0.333333
1540	0.997967	0.479473	0.603763	1	0	0.333333	0	0	0	0	0	0	0	0	47	0	0.333333	0	0
1809	0.99796	0.479479	0.603763	1	0	0	0	0	0	0	0	0	0	0	0.333333	0	0	23.3333	0
2359	0.99796	0.479479	0.603763	1	0	0	0	0	23.3333	0	0	0	0	0	0	0	0.333333	0	0
2043	0.997926	0.479508	0.603763	1	0	0	0.333333	0	92.3333	0.333333	0	0	0.333333	0	0	0	0	0.333333	0
1660	0.9979	0.47953	0.603763	1	0	0	0	0	0.333333	0	0	0	0	0	0	0	22.6667	0	0
1879	0.9979	0.47953	0.603763	1	0	0	0	0	22.6667	0	0	0	0	0	0	0	0	0.333333	0
775	0.997884	0.479544	0.603763	1	0.666667	0	0	0	0	0	0	0	0	0	0	0	0	0	45
1182	0.997815	0.479604	0.603763	1	0	0	0	0	1.66667	0	0	0	0.333333	131	0	0	0	0	0
303	0.997794	0.479621	0.603763	1	0	0	0.333333	0	0	0	0.333333	0	43.3333	0	0	0	0	0	0
2379	0.997794	0.479621	0.603763	1	0	0	0	0	43.3333	0	0	0	0.333333	0	0	0	0	0.333333	0
1892	0.997768	0.479643	0.603763	1	0	0	0.333333	0	0	0	0	0	0	0	0	0	0	21.3333	0
1760	0.997759	0.479651	0.603763	1	0	0	42.6667	0	0.333333	0	0	0	0	0	0	0	0	0.333333	0
1111	0.997756	0.479654	0.603763	1	0	0.333333	0	0	0	0	64	0	0	0	0.333333	0	0.333333	0	0
2508	0.997733	0.479674	0.603763	1	0	0	21	0	0	0	0	0	0.333333	0	0	0	0	0	0
425	0.997696	0.479705	0.603763	1	0	0	0	0	0	0	0	0	41.3333	0.666667	0	0	0	0	0
791	0.997696	0.479706	0.603763	1	0	0	0.333333	0.333333	0.333333	0	0	0	0	0	0	0	0	0	62.3333
2091	0.997675	0.479724	0.603763	1	0	0	0	0	44.3333	0	0	0	0	0	10	0	0	0	0
827	0.997659	0.479738	0.603763	1	0	0	0	0	0	0	0	0	0	0	0	0.333333	0	0	20.3333
1566	0.997659	0.479738	0.603763	1	0	0	0	0	0	0	0	0	0.333333	0	20.3333	0	0	0	0
1039	0.997632	0.479761	0.603763	1	0	0.333333	0	0.333333	0	0	0	0	0	0	0	0	60.6667	0	0.333333
2506	0.99762	0.479772	0.603763	1	0	0	20	0	0	0	0	0	0	0	0	0	0	0.333333	0
2090	0.997617	0.479774	0.603763	1	0	0	0.333333	0	80.3333	0	0	0	0	0	0	0	0.333333	0.666667	0
456	0.9976	0.479789	0.603763	1	0	0	0	0	39.6667	0	0	0	0.666667	0	0	0	0	0	0
887	0.997569	0.479815	0.603763	1	0	0	0.333333	0	0.333333	0	0	0	0	0	0	0	0	0	39.3333
1145	0.997502	0.479873	0.603763	1	0.666667	0.333333	0.333333	0	0.666667	0.333333	1	3	0	79	13.3333	0.666667	0.333333	1	0
2112	0.997495	0.479879	0.603763	1	0	0	0	0	19	0.333333	0	0	0	0	0	0	0	0	0
2115	0.997495	0.479879	0.603763	1	0	0.333333	0	0	19	0	0	0	0	0	0	0	0	0	0
2380	0.997495	0.479879	0.603763	1	0	0	0	0	19	0.333333	0	0	0	0	0	0	0	0	0
1070	0.997455	0.479914	0.603763	1	0.333333	0	0.333333	0.333333	0.333333	0	75.3333	0	0	0	0	0	0	0	0
1591	0.99745	0.479918	0.603763	1	0	0	0	0	0	0	0	0	0	0	18.6667	0	0	0	0.333333
1699	0.99745	0.479918	0.603763	1	0	0	18.6667	0	0	0	0	0	0	0	0	0	0.333333	0	0
1797	0.997403	0.479958	0.603763	1	0	0	0	0	0	0	0	0.333333	0	0	0	0	0	18.3333	0
1889	0.997403	0.479958	0.603763	1	0	0	0	0	0	0	0	0	0	0	0.333333	0	0	18.3333	0
2377	0.997403	0.479958	0.603763	1	0	0	0	0	18.3333	0	0	0	0	0	0.333333	0	0	0	0
848	0.997391	0.479968	0.603763	1	0	0	0	0	0	0.333333	0	0.333333	0	0	0	0	0	0	36.6667
1805	0.997355	0.479999	0.603763	1	0	0	0.333333	0	0	0	0	0	0	0	0	0	0	18	0
2100	0.997343	0.48001	0.603763	1	0	0	0	0.333333	36	0	0	0	0	0	0	0	0	0	0.333333
1122	0.997321	0.480029	0.603763	1	0.666667	1.33333	1.33333	0.333333	1.66667	0.666667	1.66667	4.66667	0.333333	1	1.66667	0.333333	0.333333	1	1.66667
1102	0.997283	0.480062	0.603763	1	0	0	0	0	0	0	70.3333	0	0	0	1	0	0	0.333333	0
646	0.99728	0.480064	0.603763	1	0	0	0	0	35	0	0	0	0	0	0	0.666667	0	0	0
659	0.997254	0.480087	0.603763	1	0	0	17.3333	0	0	0	0	0	0	0	0	0.333333	0	0	0
187	0.997227	0.48011	0.603763	1	3	1	15.3333	1	3.66667	2.33333	2.66667	17.3333	210.333	4.66667	11.3333	2.66667	0.333333	61	5.33333
2368	0.997213	0.480122	0.603763	1	0.333333	0	0	0	34.3333	0	0	0	0	0	0	0.333333	0	0	0
2448	0.997206	0.480128	0.603763	1	0	0	68.6667	0	0	0	0	0	0	0.333333	0	0	0.333333	0.333333	0.333333
1219	0.997186	0.480146	0.603763	1	0	0.333333	0	0	0	0	0	0.333333	0	34	0	0	0	0	0
1497	0.997172	0.480157	0.603763	1	0	0	0	0	0.666667	0	0	0	0	0	33.6667	0	0	0	0
2420	0.997172	0.480157	0.603763	1	0	0	33.6667	0	0	0	0	0	0	0	0.666667	0	0	0	0
690	0.997162	0.480166	0.603763	1	1	0	0.333333	0	0	0.333333	0	0	0	0	0	0	84.3333	0	0
2158	0.997144	0.480182	0.603763	1	0	0	0	0	16.6667	0	0	0	0	0	0	0	0	0.333333	0
1663	0.997124	0.480199	0.603763	1	0.333333	0	0.333333	0.333333	0	0	0	0	0	0	0	0	50	0	0
2394	0.997072	0.480244	0.603763	1	0	0	49	0	0.333333	0.666667	0	0	0	0	0	0	0	0	0
2364	0.99707	0.480245	0.603763	1	0.333333	0	0	0.333333	32.6667	0	0	0	0	0	0	0	0	0	0
2430	0.99707	0.480245	0.603763	1	0.333333	0	32.6667	0	0	0	0	0	0	0	0	0.333333	0	0	0
2095	0.997056	0.480258	0.603763	1	0	0	0	0	32.3333	0	0	0.666667	0	0	0	0	0	0	0
264	0.996988	0.480316	0.603763	1	0.333333	0	0.333333	0.333333	0.333333	0	0	0	111.667	0	0.333333	0.333333	0	0	0.333333
590	0.996973	0.480329	0.603763	1	2	0.333333	56	0	0.666667	0	0	0	0	0	0	2	0	0.666667	3.33333
2504	0.996962	0.480339	0.603763	1	0	0	15.6667	0	0	0	0	0	0	0	0	0.333333	0	0	0
1005	0.996902	0.48039	0.603763	1	1	1	46.3333	0	25	0.666667	387.333	0.333333	1.66667	255.667	0	0.333333	127	0	106
879	0.996896	0.480396	0.603763	1	0	0	0	0	0	0	0	0	0.666667	0	0	0	0	0	30.6667
1262	0.996896	0.480396	0.603763	1	0	0	0	0	0	0	0	0	0	15.3333	0.333333	0	0	0	0
2109	0.996865	0.480423	0.603763	1	0	0	0	0	26.3333	0	0	0	0	0	0.666667	0	0	0	0
1208	0.996827	0.480455	0.603763	1	0	0	0	0	0	0	0	0	0	0.333333	0	0	0	15	0
310	0.996812	0.480468	0.603763	1	0	0	0.666667	0	0	0.333333	0	1	53.6667	0	0	0.333333	0	6	0.333333
246	0.996777	0.480498	0.603763	1	0	2	0.333333	0	0	0	0	0	103.667	0	0	0	0	0	0
318	0.996768	0.480506	0.603763	1	0	0	0	0	0	0.333333	0	0.666667	59.3333	0	0	0	0	0.333333	0
800	0.996757	0.480515	0.603763	1	0	0	0	0	0.333333	0	0	1.33333	0	0	0	0	0	0	73.6667
36	0.996733	0.480536	0.603763	1	0	1	0.333333	0	0	0	0	0	73.3333	0	0	0	0	0.333333	0
1186	0.996705	0.48056	0.603763	1	0	0	0	0	0	0	0	2	0	86.6667	0	0	0	0	0
1233	0.99668	0.480582	0.603763	1	0	0	0	0	0	0	0	0	0	14.3333	0	0	0	0	0.333333
2213	0.99668	0.480582	0.603763	1	0	0	0	0	14.3333	0.333333	0	0	0	0	0	0	0	0	0
2362	0.996618	0.480636	0.603763	1	0	0	0.666667	0	40	0	0	0	0	0	0	0	0	0.333333	0
779	0.996608	0.480644	0.603763	1	0.333333	0	0.333333	0	0	0	0.333333	0	0	0	85	0.333333	0	0.666667	0
2400	0.996579	0.480669	0.603763	1	0	0	28	0.333333	0.333333	0	0	0	0	0	0	0	0	0	0
1530	0.996529	0.480712	0.603763	1	0	0	0	0.333333	0	0	0.333333	0	3.33333	0	184.333	0	0.333333	0	0.333333
1259	0.996518	0.480722	0.603763	1	0	0	0	0	0	0	0	0	0	13.6667	0	0	0	0.333333	0
2550	0.996452	0.480778	0.603763	1	0	0.333333	27	0	0	0	0	0	0	0	0	0	0.333333	0	0
1800	0.996431	0.480797	0.603763	1	0	0	0	0	0	0	0	0.333333	0	0	0	0	0	13.3333	0
1880	0.996413	0.480812	0.603763	1	0	0	53.3333	0	0.333333	0	0	0	0	0	0	0	0	1	0
1564	0.996386	0.480835	0.603763	1	0	0	0	0	66.3333	1	0	0.333333	0	0	0.333333	0	0	0	0
2555	0.996315	0.480897	0.603763	1	0	0	26	0	0	0	0	0	0	0.333333	0	0	0	0.333333	0
996	0.996297	0.480912	0.603763	1	0	0	0	0	0	0.333333	0	0.333333	0	103	1	0	0	0.666667	0.333333
935	0.996292	0.480917	0.603763	1	0	0	0	0	0	0	0	0.666667	0	0	0	0	0	0	25.6667
1125	0.996281	0.480926	0.603763	1	0.333333	0.333333	0.333333	0	0.333333	0	64.6667	0	0	0	0	0.333333	0	0	0
307	0.99626	0.480944	0.603763	1	0	0	0	0	0.333333	0	0.666667	0	51.3333	0	0	0	0	0	0.333333
1586	0.996243	0.480959	0.603763	1	0	0	0	0	12.6667	0	0	0	0	0	0.333333	0	0	0	0
806	0.99621	0.480987	0.603763	1	0	1	0	0	0	0	0	0	0	0	0	0	0	0	37.6667
2178	0.996175	0.481018	0.603763	1	0	0	0	0	37.6667	0	0	0	0	0	0	0.333333	0	0.333333	0.333333
1024	0.99614	0.481047	0.603763	1	0.333333	0	0.333333	0	0	0	0	0	0	0	0	0	0.333333	0	37.3333
1923	0.996131	0.481056	0.603763	1	0	0	0	0.666667	34.6667	0	0	0	0	0	0	0	0	0.333333	0
700	0.99612	0.481065	0.603763	1	1	0	0	0	60.3333	0	0	0.666667	0	0	0	0	0	0	0
1473	0.996061	0.481116	0.603763	1	0.333333	0	0.333333	0	0	0	0	0	0	0	24.3333	0	0	0	0
1088	0.996046	0.481129	0.603763	1	0	0.333333	0	0	0	0	0.666667	0	0	0	36.3333	0	0	0	0
981	0.996035	0.481138	0.603763	1	0	0	0	0	0	0	1.33333	0	0	0	0	0	0	0	48
1268	0.996011	0.481159	0.603763	1	0	1	0.333333	0.333333	0.666667	0	0.666667	0.666667	0	10.6667	0.666667	0.666667	0	2.33333	0.666667
2491	0.996006	0.481164	0.603763	1	0	0	24	0	0	0	0	0	0	0	0	0.333333	0	0.333333	0
967	0.996002	0.481167	0.603763	1	0.333333	0.666667	0	0	0.333333	0	0	0	0	0	0	0	0	0.666667	71
1577	0.995922	0.481236	0.603763	1	0	0	0	0	0	0.333333	0	0	0	0	11.6667	0	0	0	0
2226	0.995922	0.481236	0.603763	1	0	0	0	0	11.6667	0	0	0.333333	0	0	0	0	0	0	0
2486	0.995922	0.481236	0.603763	1	0	0.666667	23.3333	0	0	0	0	0	0	0	0	0	0	0	0
2434	0.995894	0.48126	0.603763	1	0	0	35	0	0	0	0.333333	0.666667	0	0	0	0	0	0	0
411	0.995887	0.481266	0.603763	1	0	0	0.333333	1	0.333333	0	0.666667	0	115	0	0.333333	0	0	0.666667	0
1624	0.995853	0.481295	0.603763	1	0	0	0	0	0.333333	0.666667	0	0	0.333333	0	0	0.333333	58	0	0
1987	0.995822	0.481322	0.603763	1	0	0	0	0	68.3333	0	0	2	0	0	0	0	0	0	0
1247	0.995802	0.481339	0.603763	1	0	0	0	0	0	0	0	0.333333	0	11.3333	0	0	0	0	0
1419	0.995802	0.481339	0.603763	1	0	0.666667	0	0	22.6667	0	0	0	0	0	0	0	0	0	0
1468	0.995802	0.481339	0.603763	1	0	1	0	0	0	0	0	0	0	0	34	0	0	0	0
1537	0.995771	0.481366	0.603763	1	0	0	0.333333	0.666667	0	0.666667	0	0	0	0	78.6667	0.666667	0	0	0
305	0.995742	0.481391	0.603763	1	0	0	0	0	0	0	0.333333	1.66667	67.3333	0	0	0	0	0	0
1227	0.995675	0.481449	0.603763	1	0	0.666667	0	0	0	0	0	0	0	22	0	0	0	0	0
2275	0.995675	0.481449	0.603763	1	0	0	0	0	11	0	0	0	0	0	0	0.333333	0	0	0
2356	0.995675	0.481449	0.603763	1	0	0	0	0	33	0	0	1	0	0	0	0	0	0	0
2395	0.995675	0.481449	0.603763	1	0	0	0.333333	0	11	0	0	0	0	0	0	0	0	0	0
1303	0.99561	0.481505	0.603763	1	0	1.33333	0.333333	0	0	0.333333	0	0	0	0.333333	0.333333	0	87.6667	0	0
1490	0.995599	0.481514	0.603763	1	0	0	0	0	0	0	0	0.666667	0.333333	0	32.6667	0	0	0	0
1269	0.99554	0.481566	0.603763	1	0	0	0	0	0	0	0	0	0	10.6667	0	0	0	0.333333	0
1113	0.995531	0.481574	0.603763	1	0	0	1.33333	0.333333	0	0	127	1.33333	0	0	0.333333	0	0.333333	0.333333	0
2066	0.99552	0.481583	0.603763	1	0	0.333333	0.333333	0.333333	43	0	0	0	0	0.333333	0	0	0	0	0
1954	0.995493	0.481606	0.603763	1	0	0	0	0	31.6667	0	0	1	0	0	0	0	0	0	0
262	0.995481	0.481617	0.603763	1	0	0	0	0	0.333333	0	0	0.333333	53.3333	0	0	0.333333	0.333333	0.333333	0
2494	0.995431	0.48166	0.603763	1	0	0	21	0	0.333333	0	0	0	0	0	0	0	0	0.333333	0
2367	0.995418	0.481671	0.603763	1	0	0.333333	0	0	63	0	0.333333	1	0	0	0	0	0	0	0.333333
325	0.995404	0.481683	0.603763	1	0	1	0	0	0	0	0	0	41.6667	0	0	0	0	0.333333	0
1830	0.995396	0.48169	0.603763	1	0	0.333333	0	0	0	0	0	0	0	0	0	0	0	10.3333	0
2249	0.995396	0.48169	0.603763	1	0	0	0	0	10.3333	0	0	0.333333	0	0	0	0	0	0	0
1312	0.995351	0.481729	0.603763	1	0	61	0.666667	0	0	0	0	0	0	0	0	0.333333	0.333333	0.666667	0
2475	0.995306	0.481768	0.603763	1	0	0	50.6667	0	0	0	0	0	1.66667	0	0	0	0	0	0
376	0.995284	0.481786	0.603763	1	1	1	0	0	0	0	0	0.333333	0.333333	0	81.6667	0	0	0	0
1903	0.995281	0.481789	0.603763	1	0	0	0.666667	0	0	0	0	0	0	0	0	0	0	15.6667	0
874	0.995226	0.481837	0.603763	1	0.666667	0	0	0	0	0.333333	0	0	0	0	0.666667	0	0	6	230.667
1644	0.995205	0.481855	0.603763	1	0.333333	0	0	0	0	0	0	0	0	0.666667	0	0.333333	38.3333	0	0
1271	0.995201	0.481858	0.603763	1	0.666667	0	0	0	0	0	0	0	0	40	0	0	0.666667	0	0
1441	0.995119	0.481929	0.603763	1	0.666667	0.666667	0	0	39.3333	0	0	0	0	0	0	0	0	0	0
1479	0.995083	0.48196	0.603763	1	0	0.333333	0	0	0	0	0	1.66667	0	0	58.3333	0	0	0	0
1011	0.995066	0.481975	0.603763	1	0	0	0	0.333333	0	0	0.333333	0	0	0	0	0.666667	0	1	68.3333
873	0.995019	0.482015	0.603763	1	0	0.333333	0	0	0	0	0	0	0	0	0	0.333333	0	0.333333	29
1236	0.994994	0.482038	0.603763	1	0	0	0	0	0	0	0	0	0	19	0.666667	0	0	0	0
921	0.994979	0.48205	0.603763	1	0	0	0.333333	0	0.666667	0.333333	0.333333	0	0	0	0	0	0	0	48
271	0.994961	0.482066	0.603763	1	0	0.333333	0	0	3.66667	0	0	0	123.333	0	0	0	0	0	0.333333
1948	0.994961	0.482066	0.603763	1	0	0	28.6667	0	0	0	0	0.333333	0	0	0.333333	0.333333	0	0	0
2511	0.994947	0.482078	0.603763	1	0	0	19	0	0	0	0	0	0	0	0	0	0	0.333333	0.333333
1072	0.994938	0.482086	0.603763	1	0	1.66667	0	0	0	0	56.6667	0	0.333333	0	0	0	0	0	0
2228	0.994904	0.482115	0.603763	1	0	0	0	0	9.33333	0	0	0	0	0	0.333333	0	0	0	0
1025	0.994856	0.482157	0.603763	1	0	0	0	0	0	0	0.333333	0	0	0	0	0	0.333333	0	18.6667
1188	0.994838	0.482172	0.603763	1	0	0	0	0	3.66667	0	0	0	0	101.333	0	0	0	0	0
849	0.994799	0.482206	0.603763	1	0	0	0	0	0	0.666667	0	0	0	0	0	0	0	27.6667	0.333333
1683	0.994799	0.482206	0.603763	1	0	0	0	0	0	0	0	0	0	2.33333	0	0	64	0	0
1522	0.994716	0.482277	0.603763	1	0	0	0	0	27	0	0	0	0	0	1	0	0	0	0
1788	0.994716	0.482277	0.603763	1	0	0	0	0	0	0	0	0	0	0	0	0	0.333333	9	0
1110	0.994682	0.482307	0.603763	1	0	0.333333	0	0	0.333333	0	72.3333	1.66667	0	0	0	0	0	0.333333	0
1592	0.9946	0.482378	0.603763	1	0	0	35.6667	0	0	0.333333	0.333333	0	0	0	0.666667	0	0	0	0
894	0.994596	0.482381	0.603763	1	1.66667	0	0	0	0	0	0	0	0	0	0	0	0	0	44
907	0.994587	0.482389	0.603763	1	0	0	0.333333	0	0.333333	0	0	0	0	0	0.333333	0.333333	0	0	35.6667
244	0.994532	0.482437	0.603763	1	0	0	0.333333	0	0	0	11.3333	0	142	0.333333	0	0	0	0	0.333333
1841	0.994514	0.482452	0.603763	1	0	0	0.333333	0	0	0	0	0	0	0	0	0	0	8.66667	0
1144	0.994399	0.482551	0.603763	1	0	3	0	0	0	0	0	0	0	58	0	0	0	0	0
1740	0.994295	0.482642	0.603763	1	0	0	0	0	0.333333	0	0	0	0	0	0	0	0	8.33333	0
2159	0.994295	0.482642	0.603763	1	0	0	0	0	8.33333	0	0	0	0	0	0	0	0	0	0.333333
2299	0.994295	0.482642	0.603763	1	0	0	0	0	8.33333	0	0	0.333333	0	0	0	0	0	0	0
2528	0.994287	0.482648	0.603763	1	0	0	22.6667	0.666667	0	0	0	0	0	0	0	0	0	0.333333	0
1080	0.99424	0.482689	0.603763	1	0	1.33333	0	0	0.333333	0	74.6667	0	0	0	0	0.666667	0	0.333333	0.333333
1561	0.994216	0.48271	0.603763	1	0	0	1	0	0	0	0	0	0	0	0.333333	0.333333	38.6667	0	0
2534	0.994185	0.482737	0.603763	1	0	0	48.6667	0	0	0	0	0	0.333333	0	0	0	0.666667	0.666667	0.333333
1648	0.994111	0.482801	0.603763	1	0	0	0	0	0	0.333333	0	0	0	0	0.333333	0	41	0.333333	0.666667
875	0.994072	0.482834	0.603763	1	0	0.666667	0	0	0	0.666667	0	0.333333	0	0	0	0	0	0	40.6667
1869	0.994058	0.482846	0.603763	1	0	0	0	0	0	0.333333	0	0	0	0	0	0	0	8	0
2137	0.994058	0.482846	0.603763	1	0	0	0	0	8	0	0	0.333333	0	0	0	0	0	0	0
2021	0.993998	0.482898	0.603763	1	0	0.666667	0	0	24	0	0	0.333333	0	0	0	0	0	0	0
2465	0.993994	0.482902	0.603763	1	0	0	40	0	0	0	0	0	0	0	0	0	0	1	0.666667
1026	0.993912	0.482972	0.603763	1	0	0.666667	0	0	0	0.666667	0.333333	1.66667	0	0.333333	0	0	0	0	86.6667
603	0.993887	0.482994	0.603763	1	0	4.33333	22.6667	0.333333	0	2	0	4	0	1	21.3333	1	0.333333	1	1.33333
1369	0.993805	0.483065	0.603763	1	0	1	0	0	68.6667	0	0	0	0	0.333333	1	0	0	0.666667	0
1901	0.993801	0.483069	0.603763	1	0	0	0	0	0.333333	0	0	0	0	0	0	0	0	7.66667	0
2145	0.993801	0.483069	0.603763	1	0	0	0	0.333333	7.66667	0	0	0	0	0	0	0	0	0	0
2313	0.993801	0.483069	0.603763	1	0	0	0	0	7.66667	0	0	0	0	0	0.333333	0	0	0	0
442	0.993614	0.483231	0.603763	1	0	0	0	0.666667	44.3333	0	0	0.333333	0.333333	0	0	0	0	0.333333	0.333333
1302	0.993526	0.483306	0.603763	1	0	0	0	0.333333	0.666667	0.333333	0	0	0	0	0	0.666667	43.6667	0	0
1854	0.99352	0.483312	0.603763	1	0	0	0.333333	0	0	0	0	0	0	0	0	0	0	7.33333	0
2241	0.99352	0.483312	0.603763	1	0	0	0	0	7.33333	0	0	0.333333	0	0	0	0	0	0	0
269	0.993458	0.483366	0.603763	1	0	0	0.333333	0	4	0	0	0	102.333	0.333333	0	0	0	0	0
2532	0.993413	0.483405	0.603763	1	0	0	22	0	0	0	0.333333	0	0	0	0	0	0	0.333333	0.333333
885	0.993384	0.48343	0.603763	1	0	0	0	0	3.66667	0	0	0	0	0	0	0	0	0	79
1930	0.99331	0.483493	0.603763	1	0.333333	0	21.6667	0.333333	0	0	0	0	0	0	0	0	0	0	0.333333
1363	0.993284	0.483515	0.603763	1	0	9	0.666667	0	6	0	0	0	0.333333	3	1.33333	0.333333	1	0.333333	0.333333
1728	0.993213	0.483578	0.603763	1	0	0	0	0	0	0	0	0	0	0	0	0	0	7	0.333333
1587	0.993124	0.483654	0.603763	1	0.333333	0	0	0	0	0.333333	0	0	0	0	14	0	0	0	0
1893	0.993124	0.483654	0.603763	1	0.333333	0	0	0	0	0	0	0	0.333333	0	0	0	0	14	0
245	0.993061	0.483709	0.603763	1	0	0	0	0	0.333333	0.333333	0.333333	0.333333	49	0	0	0	0.333333	0.333333	0.333333
1779	0.993022	0.483742	0.603763	1	0	0	0	0	0	0	0	0.333333	0	0	0	0	0	20.6667	0.666667
1507	0.992982	0.483778	0.603763	1	0	0.333333	0	0	0	0.333333	0	0	0	0	20.6667	0	0	0.333333	0
761	0.992978	0.483781	0.603763	1	1	0	0	0	0	0	0	0	0	0	27.3333	0.333333	0	0	0
1232	0.992955	0.483801	0.603763	1	0	0	0	0	0.333333	0	0.333333	0	0	13.6667	0	0	0	0	0
1934	0.992892	0.483855	0.603763	1	0	0	12.6667	1	0	0	0	0	0	0	0	0	0	0	0
1599	0.992875	0.48387	0.603763	1	0	0	0	0	0	0	0	0	0	0	6.66667	0	0	0	0.333333
2240	0.992875	0.48387	0.603763	1	0	0	0	0.333333	6.66667	0	0	0	0	0	0	0	0	0	0
1842	0.99276	0.48397	0.603763	1	0	0.333333	0	0	0.333333	0	0	0	0	0	0	0	0	8	36.3333
1155	0.992715	0.484009	0.603763	1	0	0	0.333333	0	0.333333	0.333333	0.333333	0	0.333333	46.6667	0	0.666667	0	0	0
2480	0.992519	0.484178	0.603763	1	0	0	25.6667	0	0	0	0	0	1	0	0	0	0	0.333333	0
446	0.992502	0.484193	0.603763	1	0	0	0	0	0	0	0	0	6.33333	0	0.333333	0	0	0	0
2183	0.992502	0.484193	0.603763	1	0	0	0	0	6.33333	0	0	0.333333	0	0	0	0	0	0	0
488	0.992407	0.484275	0.603763	1	1.33333	73.6667	1.33333	1	0.333333	0.666667	0.333333	0.666667	0	0.666667	0.333333	7	1.66667	52.3333	46.6667
2365	0.992393	0.484288	0.603763	1	0	0	0.333333	0	38	0	0	1.33333	0	0	0	0	0	0.333333	0
1332	0.992259	0.484404	0.603763	1	0	1.66667	0	0	30.6667	0	0	0	0	0	0	0	0	0	0
350	0.992088	0.484552	0.603763	1	0	0.666667	0	0	0	0	0	0	12	0	0	0	0	0	0
1727	0.992088	0.484552	0.603763	1	0	0	0.333333	0	0	0	0	0	0	0	0	0	0	6	0
2197	0.992088	0.484552	0.603763	1	0.333333	0	0	0	6	0	0	0	0	0	0	0	0	0	0
2338	0.992088	0.484552	0.603763	1	0	0	0.333333	0	6	0	0	0	0	0	0	0	0	0	0
459	0.992051	0.484583	0.603763	1	0.666667	0	2	0.333333	0	0	0.666667	0.666667	0.333333	118.333	0	1.33333	0	0.333333	0.333333
2446	0.992017	0.484613	0.603763	1	0	0	24.3333	0	0.333333	0.333333	0	0	0	0	0.333333	0	0	0	0.333333
1451	0.991664	0.484919	0.603763	1	0	3	0	0	0	0	0	0	0	0	44	0	0	0	0
1253	0.991648	0.484933	0.603763	1	0	0	0.333333	0.666667	0	0	0	0	0.333333	27.6667	0	0	0.333333	0	0
2175	0.991626	0.484952	0.603763	1	0	0	0	0.666667	11.3333	0	0	0	0	0	0	0	0	0	0
2396	0.991626	0.484952	0.603763	1	0	0	0.333333	0	5.66667	0	0	0	0	0	0	0	0	0	0
240	0.991556	0.485013	0.603763	1	0	0	0.666667	0	0.666667	0	0.333333	0	127.333	0	0	0.333333	0	12.3333	0
2503	0.991488	0.485072	0.603763	1	0	0	11.3333	0.333333	0	0	0	0	0	0	0	0	0	0.333333	0
625	0.991465	0.485091	0.603763	1	0	0	0	0	0	0	0	1.66667	0	0	0	0.333333	33.6667	0	0
893	0.99138	0.485165	0.603763	1	0.333333	1	2	0	1.33333	0.333333	0	0	1	1.33333	15.3333	0.666667	0.666667	1	49.3333
1714	0.991374	0.485171	0.603763	1	0	0	0	0.666667	0	0	0	0	0	0	0	0	0	11	0
1829	0.991374	0.485171	0.603763	1	0	0.666667	0	0	0	0	0	0	0	0	0	0	0	11	0
1440	0.991268	0.485262	0.603763	1	0	3	54.6667	0.333333	0	0	0	0	0	0	0	0	0	0	0
1427	0.991106	0.485403	0.603763	1	0	5.33333	0	0	0	0	0	0	0	0	0	0	0	0.333333	0
1722	0.991106	0.485403	0.603763	1	0	0.333333	0	0	0	0	0	0	0	0	0	0	0	5.33333	0
1757	0.991106	0.485403	0.603763	1	0	0.333333	0	0	0	0	0	0	0	0	0	0	0	5.33333	0
1851	0.991106	0.485403	0.603763	1	0	0	0	0	0	0.666667	0	0	0	0	0	0	0	10.6667	0
2185	0.991106	0.485403	0.603763	1	0	0	0	0	5.33333	0	0	0	0.333333	0	0	0	0	0	0
2324	0.991106	0.485403	0.603763	1	0.333333	0	0	0	5.33333	0	0	0	0	0	0	0	0	0	0
474	0.991033	0.485466	0.603763	1	0	0	0	0	0	1.33333	0	0	0	0	0	11.3333	0	0	0
1658	0.990966	0.485524	0.603763	1	0	0	0	0	84	0	0	0	0	0	0	0	5.33333	0	0
594	0.99095	0.485539	0.603763	1	0	0	0	0	10.6667	0	0.333333	0	0	0	0	0.333333	0	0	0
781	0.99095	0.485539	0.603763	1	0.333333	0	0	0	0	0	0	0	0	10.6667	0	0	0	0	0.333333
1396	0.990918	0.485566	0.603763	1	0	2	0	0	0	0	0	0	0	0	31.3333	0	0	0	0
373	0.990858	0.485618	0.603763	1	0.333333	0	0	0.333333	0	0	0	0	0.333333	0	64	0.333333	0.333333	1.33333	1
1241	0.990762	0.485701	0.603763	1	0	0	0	0	13	1	0	0	0.333333	5.66667	0	0	0	0	0.333333
2227	0.990654	0.485795	0.603763	1	0	0	0	0	10.3333	0	0	0	0	0.333333	0	0	0.333333	0	0
231	0.990651	0.485797	0.603763	1	2	0.333333	4	0.333333	3.33333	0.333333	0.666667	0.333333	130.667	0	0.666667	3.33333	0	5.66667	3.33333
1560	0.990603	0.485839	0.603763	1	0	0	71.6667	0	0.333333	0	0	0.333333	0	1	1	0.333333	1.66667	0	0.333333
1705	0.990518	0.485913	0.603763	1	0	0.333333	0	0	0	0	0	0	0	0	0	0	0	5	0
2291	0.990518	0.485913	0.603763	1	0	0.333333	0	0	5	0	0	0	0	0	0	0	0	0	0
635	0.990066	0.486305	0.603763	1	0.666667	1.66667	63.3333	0	0	0	0	0.333333	0	0	0	0.333333	0	0.333333	1
1495	0.990002	0.486361	0.603763	1	0	1.33333	0	0	0	0	0	0	0	0	24	0	0	0.333333	0
747	0.989862	0.486482	0.603763	1	2	6	38	2.33333	0	4	0.666667	2	0	0.666667	5.66667	1.33333	3	12.3333	0.666667
1051	0.989848	0.486495	0.603763	1	0	0	0	0	0	0	4.66667	0	0	0	0	0	0	0	0.333333
1725	0.989848	0.486495	0.603763	1	0	0.333333	0	0	0	0	0	0	0	0	0	0	0	4.66667	0
2243	0.989848	0.486495	0.603763	1	0	0	0	0	9.33333	0.666667	0	0	0	0	0	0	0	0	0
1676	0.989667	0.486652	0.603763	1	0.666667	1	0.333333	0	0	0	0.333333	0	0	0	0	0	33	0	0
1517	0.989663	0.486655	0.603763	1	0	0	0	0.333333	0	0	0	0.666667	0	0	0	0	0	14	0
1349	0.989546	0.486757	0.603763	1	0.666667	1.33333	0	0	0	0	0	0	0	0	36.3333	0	0	0.666667	0
260	0.989407	0.486877	0.603763	1	3.66667	0	28.6667	1.33333	96	0	0.333333	5.33333	48.6667	13.6667	0	2.66667	0	6.66667	6.66667
1957	0.989177	0.487077	0.603763	1	0	0	0	0	0	0	0.333333	2.66667	0	0	0.666667	0	0	0	0
1569	0.989089	0.487154	0.603763	1	0	0.333333	0	0	1.33333	0	0	0	0	0	22	0	0	0	0
1732	0.989076	0.487165	0.603763	1	0	0	0	0	0.333333	0	0	0	0	0	0	0	0	4.33333	0
2150	0.989076	0.487165	0.603763	1	0	0	0	0	4.33333	0	0	0	0	0	0.333333	0	0	0	0
2244	0.989076	0.487165	0.603763	1	0	0	0	0.333333	4.33333	0	0	0	0	0	0	0	0	0	0
1881	0.988922	0.487299	0.603763	1	0	0	73	0	5.33333	0	0	0	0	0	0	0	0	0.333333	0
2438	0.988888	0.487329	0.603763	1	0	0	38.3333	0	0	0	0	0	0	0	0	3	0	0	0
1759	0.988833	0.487377	0.603763	1	0	0	0	0	0	0	0	0	0	0	0	0.333333	0	8.66667	0.333333
1652	0.988802	0.487403	0.603763	1	0	0	0	0	6	0	0	0	0	0.333333	0	0	80.6667	0	0
1320	0.988766	0.487435	0.603763	1	0	4.33333	0	0	59.3333	0	0	0	0	0	0	0	0	0.333333	0
1777	0.98873	0.487466	0.603763	1	0	1.33333	1.33333	0.666667	1	0	1.33333	0.333333	0.666667	3	0.333333	0.333333	1.66667	13	1
1036	0.988673	0.487515	0.603763	1	0.333333	2	0.333333	0.666667	0	0.333333	0	0.333333	0	1.66667	16.3333	0.333333	1	0.666667	0.333333
623	0.988616	0.487565	0.603763	1	0	0.666667	0	0.333333	0	0	42.6667	0	0	0	0	2	0	0.333333	0
1135	0.988602	0.487577	0.603763	1	0	2.33333	0	0.333333	0	0	38	0	0	0	0	0.333333	0	0	0
1266	0.988315	0.487827	0.603763	1	0	0	0	0	0	0	0	0	0	28.3333	0	0	0	2.33333	0
1023	0.98821	0.487918	0.603763	1	0	0.333333	0	0	0	0	0	0	0	0	7.33333	0	0	0.333333	97
1350	0.988177	0.487946	0.603763	1	0	4	0	0	0	0	0	0	0	0.333333	0	0	0	0	0
2030	0.988177	0.487946	0.603763	1	0	0	0	0	0	0	0	4	0	0	0.333333	0	0	0	0
2264	0.988177	0.487946	0.603763	1	0	0	0.333333	0	4	0	0	0	0	0	0	0	0	0	0
2298	0.988177	0.487946	0.603763	1	0	0	0	0	4	0	0	0.333333	0	0	0	0	0	0	0
2333	0.988177	0.487946	0.603763	1	0	0	0	0	4	0	0	0	0	0	0	0.333333	0	0	0
1252	0.988048	0.488059	0.603763	1	0	0	0.333333	1	5.66667	0	0.666667	0	0.333333	5.66667	1	0	0.333333	0	0.333333
1785	0.987921	0.488169	0.603763	1	0	0	0	0	0	0	0	0.666667	0	0	0.333333	0	0	12	0
1818	0.987889	0.488197	0.603763	1	0	0	0.333333	0	0	0	0	0	0	0	0	0	0.333333	8	0
1249	0.987844	0.488236	0.603763	1	0	1	0	0	0	0	0	0	0	11.6667	0	0	0	0	0
1885	0.987573	0.488472	0.603763	1	0	0.666667	0	0	0.333333	0	0	0	0	0	0	0	0	11.6667	0
309	0.987552	0.48849	0.603763	1	0	0	0	0	0.333333	0	0	0.666667	15.6667	0	0.333333	0	0	0	0
1216	0.987417	0.488608	0.603763	1	0	0	1	0	0	0	0	0	0	10.3333	0.333333	0	0	0	0
1242	0.987379	0.488641	0.603763	1	0.333333	0	0	0	0	0	0	0.666667	0	19.3333	0	0	0	0.666667	0
1193	0.987344	0.488672	0.603763	1	0	0.333333	0	0	9	0	0	0	0	109	0	0	0.333333	0	0
541	0.987146	0.488844	0.603763	1	0.333333	0	0	0	7.33333	0.333333	0	0	0	0	124.333	3	0	0	0
614	0.987119	0.488867	0.603763	1	0	0	0	0	0	0	0	0	0	0	0	3.66667	0	0	0.333333
1339	0.987119	0.488867	0.603763	1	0	3.66667	0.333333	0	0	0	0	0	0	0	0	0	0	0	0
2203	0.987119	0.488867	0.603763	1	0	0	0	0	3.66667	0	0	0	0	0.333333	0	0	0	0	0
2238	0.987119	0.488867	0.603763	1	0	0	0	0	3.66667	0.333333	0	0	0	0	0	0	0	0	0
1053	0.987024	0.48895	0.603763	1	0	0	0.666667	0.333333	0	0	0	0.666667	0.333333	0	36.6667	0.333333	0	0.666667	0.333333
2108	0.986984	0.488985	0.603763	1	0.333333	1.33333	0.333333	0	37.6667	0	1	0	0	0	0	0.333333	0	0	0
421	0.986953	0.489012	0.603763	1	0	0	0	0	7	0	0	0	76	0	0	0	0	0	0
529	0.986851	0.489101	0.603763	1	0	1.66667	0	0	0	0	0	0	0	0	69.6667	4.66667	0	0	0
1337	0.986674	0.489255	0.603763	1	0	17	0	0.333333	0	0	0	0.666667	0	0	0	0.333333	0	0.333333	0
1214	0.98658	0.489337	0.603763	1	0.666667	0	0	0.333333	1	0	0	0	0.666667	35.3333	0	0	0	0	0.666667
1237	0.986332	0.489553	0.603763	1	0	1.33333	0	0	0	0	0	0	0	25	0.333333	0	0.333333	0	0.333333
1594	0.986256	0.489619	0.603763	1	0	0	0	0	0	0.666667	0.333333	0	0	0	12.3333	0	0.333333	0	0
949	0.986253	0.489621	0.603763	1	0	1	0.666667	0	0	0	0	0	0	0	0.333333	0	0.333333	0	24
2500	0.9861	0.489755	0.603763	1	0	0	17.6667	0	0	0	0	0.333333	0	0	0.333333	0	0.666667	0.333333	0
1849	0.986019	0.489825	0.603763	1	0.333333	0.666667	0.333333	0.333333	14.6667	0.333333	0	1	0.333333	0	0	0.333333	0	13	0
1483	0.985974	0.489865	0.603763	1	0.666667	0	1	0	0	0	0.333333	0	0.333333	0.666667	63	2	0.333333	0.666667	0.333333
396	0.985895	0.489933	0.603763	1	0	0	0	0	0	0	0	0	117	0	0	0	0	0	11.6667
1417	0.985865	0.489959	0.603763	1	0.333333	14.6667	1	0.333333	0.333333	0	1	0.333333	0.333333	0	0	0	0	13.3333	0
1735	0.985856	0.489968	0.603763	1	0	0	0	0	0	0	0	0	0	0	0	0.333333	0	3.33333	0
2505	0.985856	0.489968	0.603763	1	0.333333	0	3.33333	0	0	0	0	0	0	0	0	0	0	0	0
1471	0.985772	0.490041	0.603763	1	0	0	0.333333	0	0.333333	0	0	2.33333	0.333333	0	37.6667	0	0	0	0.333333
1184	0.985683	0.490119	0.603763	1	0	0.333333	0.333333	0	11	0	0	0	0	119.667	0	0	0.333333	0	0
109	0.985586	0.490203	0.603763	1	0	0	0	0	0	0	0	0	57.3333	1	1	0	0	0	3.66667
405	0.985325	0.490431	0.603763	1	0	0	0	0	42.6667	0.333333	1.33333	0.333333	227.333	0	0	0	0	0.666667	0.333333
1875	0.985318	0.490437	0.603763	1	0.666667	0.666667	1	0.666667	0	0	3.66667	4	0.333333	0.333333	1.66667	0.666667	0	19.3333	64.3333
1710	0.985295	0.490456	0.603763	1	0	0	0	0	57.6667	0	0	0	0	0	0	0	0	6	0
1230	0.984897	0.490804	0.603763	1	0.666667	0	0.333333	0.333333	0	0.333333	0	0	0	30	1	0.333333	0	0	0.333333
265	0.984851	0.490844	0.603763	1	0	1	0	0	6.33333	0	0	0	76	0	0	0	0	0	0.666667
1246	0.984766	0.490918	0.603763	1	0	0	0.333333	0	0	0	0	0.333333	0	9.66667	0	0	0	0	0.333333
562	0.984321	0.491307	0.603763	1	0	0	0	0	0	0	0	0	0	0	0.333333	3	0	0	0
2000	0.983938	0.491641	0.603763	1	0	0	30.6667	0	0	0	0	1.33333	0	0	1	0	0.666667	0.333333	0
1609	0.983936	0.491643	0.603763	1	0.666667	0	0.666667	0	3.66667	0	0	0	0	0	0	0	48	0.333333	0
534	0.983932	0.491646	0.603763	1	0.333333	0.666667	18.3333	0	0	0.333333	0	2.33333	0.666667	0.666667	1	6.33333	0	2.33333	0.333333
1389	0.983876	0.491695	0.603763	1	0	1.33333	30.6667	0	0	0.333333	0	0.333333	0	0	0.333333	0	0.333333	0.666667	0
1225	0.983786	0.491773	0.603763	1	0	0	0	0.333333	0	0	0	0.333333	0	6	0	0	0	0	0
1602	0.983722	0.49183	0.603763	1	1	0	0	0	0	0	0	0	0	0	15	0	0	0.333333	0.333333
1124	0.983638	0.491903	0.603763	1	0	5	0	0	0	0	0.333333	0	0	0	0	0	0	0	0.666667
1877	0.983173	0.492309	0.603763	1	0	0	0	0.333333	0	0	0	0.666667	0.333333	0	0	0	0	11.6667	0
1655	0.983156	0.492324	0.603763	1	0	0	1	0.333333	0.666667	0.333333	0	0	0	0.333333	0	0.333333	47.6667	1.66667	1.33333
1019	0.983126	0.49235	0.603763	1	0	0	0.333333	0	10.6667	0	0.333333	0	0	0	0	0.333333	0	0	92
1701	0.982986	0.492472	0.603763	1	0	0	0.333333	0.333333	0	0.333333	0	0.333333	0.333333	0	0	0	29	0	1.66667
932	0.982952	0.492502	0.603763	1	0	0	0.333333	0	0.333333	0	0.666667	1.33333	0	0	0.333333	0	0	0.666667	32
644	0.982615	0.492797	0.603763	1	0.333333	0	0	0	6	0	0	0	0	0	0.333333	3	0	0.666667	85.3333
833	0.982509	0.492889	0.603763	1	0.333333	0	0	0.333333	11.6667	0	0	0	0	0	0	0	0	0	43.3333
605	0.982418	0.492969	0.603763	1	0	0	0	0	0	0.333333	0	0	0	0	0	2.66667	0	0	0
1330	0.982418	0.492969	0.603763	1	0	2.66667	0	0	0	0	0	0	0	0	0.333333	0	0	0	0
1342	0.982418	0.492969	0.603763	1	0	2.66667	0	0.333333	0	0	0	0	0	0	0	0	0	0	0
1433	0.982418	0.492969	0.603763	1	0	0.666667	0	0	0	0	0	0	0	0	5.33333	0	0	0	0
2306	0.982418	0.492969	0.603763	1	0	0	0.333333	0	2.66667	0	0	0	0	0	0	0	0	0	0
1636	0.982363	0.493017	0.603763	1	0	0.666667	0	0	0	0.333333	0	0	0	0	0.333333	0	1.33333	21	0.333333
1231	0.982236	0.493129	0.603763	1	0	0.333333	0.333333	0.333333	0.333333	0	0	0	0	20.6667	0	0.333333	0	0	1
1006	0.982126	0.493224	0.603763	1	0	0	0.333333	0	0	0	0	0	0	10.3333	0	0	0.333333	0	87.3333
1358	0.981728	0.493573	0.603763	1	0	5.33333	0	0	0	0	0.333333	0	0	0	0	0	0	0.333333	0
441	0.981211	0.494025	0.603763	1	0	0	0.333333	0	29.6667	0	0	0	0.333333	0	0	0	0.333333	0	230.333
1615	0.980843	0.494348	0.603763	1	0	0	0	0	6.33333	0	0	0	0	0	0	0	104.333	7.33333	0
1257	0.980666	0.494502	0.603763	1	0	0	0	0	0	0.333333	0	0	0	7.66667	0.333333	0	0.333333	0	0
2310	0.980666	0.494502	0.603763	1	0	0	0.333333	0	7.66667	0	0	0	0	0.333333	0.333333	0	0	0	0
1716	0.980491	0.494656	0.603763	1	0	0	0.333333	0	0	0	0	0.333333	0	0	0	0	0	5	0
2157	0.980491	0.494656	0.603763	1	0	0	0.333333	0	5	0	0	0	0	0	0	0	0	0.333333	0
905	0.980432	0.494708	0.603763	1	0	0	0	0.666667	0	0.333333	3	2.33333	0	0	0.666667	0	0	1.33333	60.6667
1977	0.980041	0.49505	0.603763	1	0.333333	0	0	0	14.6667	0	0	1.33333	0	0	0	0	0	0.333333	0
687	0.98	0.495086	0.603763	1	1.66667	0	0	0	11.6667	0	0	0	0	0	0	0	0	0	0
1831	0.979641	0.4954	0.603763	1	0.333333	0	0.333333	1	6.33333	0	0	0	0	0	0.666667	0	0	24	1
1260	0.979423	0.495592	0.603763	1	0.333333	0	0.333333	0.333333	0.333333	0	0	0.666667	0	18.6667	0	0	0.666667	0	0
813	0.979228	0.495763	0.603763	1	0	0	0.333333	0	12.3333	0	0	0	0	0	0	0	0	0	85.6667
1533	0.979065	0.495905	0.603763	1	0	0	0	0	1	0	0	0	0	1	109	0	0	15	0
1273	0.979043	0.495925	0.603763	1	0	1	0	0	0	0	0	0	0	6.66667	0	0	0	0	0
667	0.979017	0.495948	0.603763	1	0	0	0	0	0	0	80.3333	0	0.333333	0	0	0	0	11.6667	0
591	0.978879	0.496068	0.603763	1	0	0	0	0	0	0	0	0	0.333333	7.33333	0	0.333333	0	0	0.666667
539	0.97883	0.496111	0.603763	1	0	0	0.666667	0	0.333333	0	0.333333	0	0	0	0	10.3333	0	0.333333	0
714	0.978651	0.496269	0.603763	1	1.33333	0	3	1.33333	0.333333	0.333333	0.333333	0	0	0.666667	0.333333	0	1.66667	0.333333	61.6667
1766	0.97853	0.496375	0.603763	1	0	0	0	0	26	0	0	0	0	0	0	0	0	4	0
584	0.978477	0.496422	0.603763	1	1	0	43.6667	0.333333	0.333333	0.333333	0.333333	1	0.333333	0	0	1.33333	0	2	96.6667
1388	0.978121	0.496734	0.603763	1	0	7	0	0.333333	0	0	0.333333	0	0	0	0	0	0	0	0.666667
707	0.977992	0.496847	0.603763	1	1	0	0	0	6.33333	0	0	0	0	0	0	0	0	0	0
2303	0.977778	0.497035	0.603763	1	0	0	0	0	6.66667	0	0	0	0	0.666667	0	0	0.666667	0	0
2035	0.977718	0.497088	0.603763	1	0	0.333333	0	0	8.66667	0	0	1	0	0	0	0	0	0	0
556	0.97751	0.497271	0.603763	1	0	0	43.3333	0	0	0	0	0	0	0	0	7	0	0	0
2204	0.977444	0.497329	0.603763	1	0	0	0	0	4.33333	0	0	0	0	0	0	0	0.333333	0.333333	0
1045	0.976935	0.497775	0.603763	1	0	3.66667	1	0	42	0.333333	0	1	0	0	0	0	0	0	0.666667
1265	0.976907	0.4978	0.603763	1	0.333333	0	1.33333	0	0	0	0	0	0	11.3333	0	0.333333	0	0.666667	0
331	0.97688	0.497824	0.603763	1	0	1.66667	0	0	0	0	0	0	4.33333	0	0	0.333333	0	0.333333	42.3333
710	0.976834	0.497865	0.603763	1	2	0	0	0	0	0	0	0	0	0	0	0	0	0.333333	0
739	0.976834	0.497865	0.603763	1	2	0	0	0	0	0.333333	0	0	0	0	0	0	0	0	0
1338	0.976834	0.497865	0.603763	1	0	2	0	0	0	0	0	0	0	0	0	0.333333	0	0	0
1438	0.976834	0.497865	0.603763	1	0	2	0	0	0	0	0	0	0	0	0	0	0.333333	0	0
2218	0.976834	0.497865	0.603763	1	0	0	0	0.333333	2	0	0	0	0	0	0	0	0	0	0
1855	0.975938	0.498652	0.603763	1	0.666667	0	0.333333	0	0	0	0	0	0	0	1	0	0	9.66667	0
668	0.975901	0.498685	0.603763	1	0	0.333333	0	0.333333	0	0	0	0	0	0.333333	0.666667	0.333333	0	17.3333	1
735	0.975887	0.498698	0.603763	1	1.66667	0.333333	16.3333	0	0	0	0	0	0.333333	0	0	0	0	0	0.333333
769	0.975684	0.498876	0.603763	1	6	0	0	0	0.666667	0	0	1	0	0	0	0	0	0	0.333333
496	0.975264	0.499245	0.603763	1	0	3.33333	0.666667	0	0.666667	0	0	0	0.333333	0.333333	0	0.333333	33.6667	0	0
817	0.974999	0.499479	0.603763	1	0	0	0	0	5	0	0	0	0	0	0	0	0	0	27.6667
715	0.974838	0.49962	0.603763	1	1	0	36.3333	0.333333	0	0	0	5	0	0	0	0	0	0	0
1286	0.974823	0.499634	0.603763	1	0	0.333333	0.666667	0	29.6667	0.666667	0.666667	0	0	0	0	0	0.666667	8.66667	0
944	0.974282	0.500111	0.603763	1	0	0	0	0	34	0	0	0	0	0	0	0	0	0	6.33333
1460	0.973731	0.500596	0.603763	1	0.333333	289	0	0	0	0	0	1.33333	0	0.666667	10	0	33	0.666667	9
773	0.973575	0.500734	0.603763	1	1	1	0	0	18.6667	0.333333	0.333333	0.333333	0.333333	0.666667	1.33333	1	0.333333	2.33333	2.33333
1955	0.973287	0.500987	0.603763	1	0	0	0	0	0	0	0	3.66667	0	0	0	0	0.333333	0.333333	0
1355	0.973234	0.501034	0.603763	1	0	2.33333	0	0	12	0	0	0	0	0	0	0	0	0	0
288	0.973119	0.501136	0.603763	1	0	0.333333	23.6667	0.666667	8.66667	0.666667	0.333333	0.333333	119	0.333333	0	0.333333	0.333333	0.666667	0.333333
835	0.97295	0.501284	0.603763	1	0	0	0	0	0	0	0	0	0	0	0	0	0	9.33333	38.6667
2510	0.972841	0.501381	0.603763	1	0	0.333333	9.33333	0	0	0.333333	0.333333	0	0	0	0	0	0.333333	0	0.333333
272	0.972762	0.50145	0.603763	1	0	0.333333	0.333333	0	0	0	0.333333	0.333333	60.6667	0	0	0	0	13.3333	0
1970	0.972746	0.501464	0.603763	1	0.666667	0	29.3333	0	0	0	0	4.33333	0	0	0	0	0	0.666667	0
1864	0.972633	0.501564	0.603763	1	0	0	0.666667	0	0	0	0	0	0	0	0	0	0.333333	5.33333	0
621	0.972527	0.501657	0.603763	1	0	0	0	0	0	0	0	0	0	0	0	1.66667	0	0	0.333333
626	0.972527	0.501657	0.603763	1	0	0	0	0	0	0	0	0	0.333333	0	0	1.66667	0	0	0
708	0.972527	0.501657	0.603763	1	1.66667	0	0	0	0	0	0	0	0	0	0	0	0	0.333333	0
1958	0.972527	0.501657	0.603763	1	0	0	0	0	0	0	0	1.66667	0	0	0.333333	0	0	0	0
1985	0.972527	0.501657	0.603763	1	0	0.333333	0	0	0	0	0	1.66667	0	0	0	0	0	0	0
2168	0.972527	0.501657	0.603763	1	0	0	23.3333	0	4.66667	0	0	0	0	0	0	0	0	0	0
2304	0.972527	0.501657	0.603763	1	0	0	0	0	3.33333	0	0	0.666667	0	0	0	0	0	0	0
2463	0.972527	0.501657	0.603763	1	0	0	1.66667	0	0	0	0	0	0	0	0	0.333333	0	0	0
1590	0.97205	0.502079	0.603763	1	0	0.666667	0.333333	0	0	0	0	0	0	0	9	0	0.333333	0	0.333333
2385	0.97194	0.502176	0.603763	1	0.666667	0	0	0.333333	19.6667	0	1.33333	0	0	0	0	1.33333	0	0	0
407	0.97194	0.502176	0.603763	1	0	0	0	0	0.333333	0	24.6667	0	139.333	0	2	1	0	4.33333	1
780	0.971846	0.502259	0.603763	1	0.666667	0	0	0	0	0	0.333333	0	0	11.6667	0.333333	0	0	0.666667	0.333333
911	0.971832	0.502271	0.603763	1	0	0	0.666667	0.333333	3.33333	0	0	0	0	0	0.666667	0	0.333333	0.333333	30
475	0.97182	0.502282	0.603763	1	1	0.666667	22.3333	1	0	0	0	0	0	107.333	0	1.66667	0	27	0
[truncated: 557 more rows]

## Sheet: Table S2. (b)
Taxon	Test-Statistic	p-value	FDR_P	Bonferroni_P	H1_Pre_pupae_mean	H2_Pre_pupae_mean	Z_Pupae_later_mean	Z_Larvae3_mean	Z_Pupae_early_mean	H2_Larvae3_mean	H1_Pupae_later_mean	Z_Pre_pupae_mean	H1_Adult_mean	H2_Adult_mean	H2_Pupae_early_mean	H1_Larvae3_mean	H2_Pupae_later_mean	Z_Adult_mean	H1_Pupae_early_mean
Proteobacteria	16.5104	2.19548e-10	5.70825e-09	5.70825e-09	0.943983	0.913052	0.380013	0.957648	0.509294	0.983515	0.384249	0.92991	0.372474	0.61617	0.550886	0.88664	0.464303	0.851838	0.392479
Bacteroidota	14.5131	1.1001e-09	1.43013e-08	2.86026e-08	0.0408401	0.0611336	0.382045	0.00549298	0.265591	0.00393332	0.375521	0.0457277	0.350813	0.214069	0.288459	0.00962269	0.359225	0.0718448	0.289546
Firmicutes	8.35218	6.7995e-07	5.8929e-06	1.76787e-05	0.0113483	0.0212098	0.186764	0.0169591	0.162087	0.00827006	0.133395	0.0217338	0.223067	0.119136	0.110637	0.0919525	0.117154	0.0621919	0.259172
Desulfobacterota	3.04669	0.0051028	0.0319201	0.132673	0.000221885	0.00102592	0.00904842	0.000194556	0.00666467	0.000763146	0.00872697	0.000859216	0.00165963	0.0110598	0.00729025	0.000472674	0.0039302	0.000626087	0.00242039
Gemmatimonadota	2.88656	0.00724949	0.0319201	0.188487	7.90598e-05	1.02447e-05	0.000770497	1.50892e-05	0.00741998	9.31073e-06	0.00545303	9.422e-06	0.00323534	0.00155377	0.00756342	0.00016165	0.0033133	0.000899351	0.00135096
Acidobacteriota	2.87933	0.00736619	0.0319201	0.191521	4.68224e-06	4.83127e-05	0.000672264	4.97112e-06	0.00388853	4.82072e-06	0.0014392	7.16079e-05	0.000807544	0.000418731	0.00102126	1.89316e-05	0.00244816	9.71472e-05	0.0021145
Patescibacteria	2.4674	0.018584	0.0690262	0.483183	0	9.65414e-06	0.00032898	0	0	0	0	4.27436e-05	0	0.000141371	0	4.61949e-06	0	0	0.00215451
Fusobacteriota	2.36645	0.0234083	0.0760768	0.608615	0.00294095	0.000451898	0.00399353	0.0192656	0.002863	0.00292081	0.00749129	0.000727863	0.00330398	0.000424504	0.00195447	0.00948969	0.000929593	0.00200428	0.00705202
Deferribacterota	2.11172	0.0421019	0.121628	1	1.41675e-05	0.000142107	0.000957524	1.50892e-05	0.000341491	0.000135969	2.88603e-05	2.83055e-05	9.77063e-06	0.000807027	0.00115006	1.39427e-05	0.000697599	0.000359341	0.00348434
Actinobacteriota	1.6231	0.129689	0.337193	1	0.000318041	0.00223008	0.0217533	0.000234742	0.0293965	0.000137595	0.0762895	0.000475071	0.0312529	0.021866	0.0165051	0.000935044	0.0418874	0.00519921	0.0253853
Other	1.1214	0.38025	0.573652	1	9.91164e-06	9.65834e-06	0.00277812	0	0.00250451	4.65536e-06	0.0021791	6.20375e-05	0.00088721	0.000881796	0.00156513	0.000101629	0.000835382	0.000521509	0.000754422
Campilobacterota	1.05532	0.431539	0.573652	1	8.25755e-05	0.000572955	0.00562595	5.49098e-05	0.00369541	0.000225784	0.00184447	0.000142576	0.00631773	0.008908	0.00475152	0.000129415	0.00379312	0.00111421	0.00837271
Myxococcota	1.04534	0.439661	0.573652	1	1.98233e-05	1.44938e-05	0.00270925	2.48879e-05	0.00354821	1.40624e-05	0.00018239	3.32821e-05	0.00361787	0.00123759	0.00267186	4.60634e-05	4.8037e-06	0.0010692	0.00150157
Fibrobacterota	1.03067	0.451771	0.573652	1	4.95582e-06	4.83127e-06	0.000400498	0	0.000192561	0	0.00136194	0	4.82107e-06	0.000560771	0.00257895	0	0.00138827	0.000222535	0
SAR324_clade(Marine_group_B)	1.01023	0.468977	0.573652	1	4.68224e-06	0	0.000185945	0	0.00036218	0	0	0	0	0	0	0	0	0	0.00133656
Chloroflexi	1	0.477723	0.573652	1	0	0	0	0	0.000134793	0	0	0	0	0	0	0	0	0	0
RCP2-54	1	0.477723	0.573652	1	0	0	0	0	5.29544e-05	0	0	0	0	0	0	0	0	0	0
Cyanobacteria	1	0.477723	0.573652	1	0	0	0	1.49327e-05	0	0	0	0	0	0	0	0	0	0	0
Latescibacterota	0.997728	0.479678	0.573652	1	0	0	0	0	0	0	0	0	0	0	4.70398e-06	0	0	0.000295679	0
NB1-j	0.995075	0.481967	0.573652	1	0	0	0	0	0	9.50344e-06	0	0	0	0	0	0	0	0.000413012	4.63833e-06
Spirochaetota	0.967546	0.506062	0.573652	1	0.000122922	2.95656e-05	0.00127448	7.48072e-05	0.000797609	5.60571e-05	1.93181e-05	5.21261e-05	1.96808e-05	0.00169033	0.00221206	0.000157143	9.08879e-05	0.000221277	0.00177903
Elusimicrobiota	0.96131	0.511604	0.573652	1	0	5.12237e-06	0	0	0.000158863	0	0	3.82911e-05	0.000771371	0	0.000573885	0	0	0.000408432	0
Verrucomicrobiota	0.958974	0.513688	0.573652	1	0	4.83127e-06	5.10488e-06	0	9.62807e-06	0	4.6684e-06	6.69723e-05	0.000930466	0	0	0	0	0.000217408	0
Nitrospirota	0.941361	0.529525	0.573652	1	4.72251e-06	4.52155e-05	0	0	0.000327354	0	0	1.91455e-05	0	0.000901305	0	0	0	4.73478e-06	0
Zixibacteria	0.915118	0.553511	0.575652	1	0	0	0	0	0	0	0.000650361	0	0	0.000169645	0.000170292	3.6839e-05	0	0	0
Bdellovibrionota	0.71969	0.738597	0.738597	1	0	0	0.000673674	0	0.000669658	0	0.0011638	0	0.000827499	4.71236e-06	4.81647e-06	0.000217087	0	0.000452045	0.00109206

## Sheet: Table S2. (c)
Taxon	Test-Statistic	p-value	FDR_P	Bonferroni_P	H1_Pre_pupae_mean	H2_Pre_pupae_mean	Z_Pupae_later_mean	Z_Larvae3_mean	Z_Pupae_early_mean	H2_Larvae3_mean	H1_Pupae_later_mean	Z_Pre_pupae_mean	H1_Adult_mean	H2_Adult_mean	H2_Pupae_early_mean	H1_Larvae3_mean	H2_Pupae_later_mean	Z_Adult_mean	H1_Pupae_early_mean
Ignatzschineria	42.4445	6.66134e-16	3.07088e-13	3.07088e-13	0.713794	0.69993	0.027379	0.345752	0.198862	0.850017	0.0326156	0.682062	0.090252	0.00311308	0.05574	0.67947	0.0179575	0.0019783	0.032524
Paenalcaligenes	14.8796	8.07819e-10	1.86202e-07	3.72405e-07	0	9.94944e-06	0.00413485	3.01783e-05	0.000602004	0	0.000127244	0.000418996	0	2.83816e-05	0.000534425	1.38585e-05	0.000389571	1.39387e-05	0
Lysinibacillus	10.0134	9.07335e-08	1.39427e-05	4.18281e-05	0.000117974	0.000717415	5.10488e-06	1.01116e-05	5.29544e-05	0	9.65904e-06	0.000214719	0	4.81981e-06	9.93373e-05	4.60488e-06	0.000115289	0	0
Myroides	8.48133	5.75762e-07	5.70104e-05	0.000265426	0.0207188	0.0419574	0.181622	0.000316332	0.0436493	0.000303383	0.220878	0.0222878	0.000290027	0.000166347	0.126646	8.3857e-05	0.19549	0.000239487	0.0303899
Bacteroides	8.42577	6.18334e-07	5.70104e-05	0.000285052	0.0153232	0.00605135	0.0626345	0.00225613	0.0691808	0.00116585	0.0757684	0.0130541	0.14501	0.0880992	0.0494734	0.00403248	0.0580682	0.0300635	0.0999605
Flavonifractor	7.98732	1.09851e-06	8.44022e-05	0.000506413	0	0.000323982	0.00265145	4.97758e-06	4.62892e-06	0	9.49792e-06	9.422e-06	4.94956e-06	0	0.00108421	9.23898e-06	4.87722e-06	5.15099e-05	0
Providencia	7.82287	1.37037e-06	9.02483e-05	0.000631738	0.0405786	0.0306943	0.113771	0.401487	0.0181832	0.113898	0.0915687	0.0195997	0.000613033	0.44323	0.0923609	0.0490276	0.157094	0.68308	0.208945
Halomonas	7.10848	3.71925e-06	0.000214322	0.00171457	0.000173542	0.000273956	0.0156744	9.99168e-05	0.0225444	0.000118767	0.0259518	0.000574115	0.0454629	0.0226434	0.0136991	0.000938778	0.0170841	0.0046082	0.0263992
Alistipes	6.9442	4.72249e-06	0.000241897	0.00217707	0.000429418	0.00073412	0.0090155	0.000170124	0.00585474	0.000282365	0.00394548	0.000555819	0.0138343	0.005907	0.00244466	0.000500179	0.0045865	0.00211354	0.0127975
Wohlfahrtiimonas	6.72358	6.54569e-06	0.000301756	0.00301756	0.120331	0.0142229	0.00327696	0.180069	0.00292406	0.0141851	0.00520404	0.151278	0.000320562	0.000678549	0.00683934	0.133201	0.00375398	0.000931485	0.00141261
Tissierella	6.60435	7.8308e-06	0.000328182	0.00361	9.87214e-05	0.000297771	0	0	0.000159363	0	4.6684e-06	0.00089579	0	0	0	0	1.38818e-05	0	0
Rikenella	5.50224	4.54644e-05	0.00174659	0.0209591	0	0.0001376	1.02098e-05	9.94869e-06	0	4.22837e-05	0	1.42479e-05	4.95508e-06	0.000123336	7.14526e-05	4.7329e-06	0.000166953	4.69332e-06	0
Other	5.3002	6.4133e-05	0.00227425	0.0295653	0.0389188	0.0307498	0.0919764	0.0212061	0.0546264	0.00347717	0.0370679	0.0401855	0.0466316	0.0290139	0.045048	0.0106321	0.0251511	0.014812	0.049438
Nesterenkonia	4.98045	0.000112203	0.00369469	0.0517257	1.889e-05	3.92072e-05	0.00239292	1.49263e-05	0.00288691	1.92139e-05	0.00540751	8.52156e-05	0.00627854	0.00287757	0.00330862	0.000129598	0.00485474	0.000549477	0.0049136
Peptostreptococcus	4.82179	0.00014914	0.00458358	0.0687536	0.00125363	0.000279078	1.02098e-05	0.00562857	0.000122758	0.00294909	6.58736e-05	0.0010271	0.000314709	0.000109406	0.00023294	0.0174469	0.00017681	4.69332e-06	8.83735e-05
uncultured	4.55141	0.000244941	0.00705736	0.112918	0.00100606	0.0021946	0.0434869	0.00053476	0.0501136	0.00120849	0.0354723	0.00242677	0.046933	0.0487356	0.0349309	0.00196855	0.036266	0.0129676	0.0521128
Lachnospiraceae_NK4A136_group	4.49086	0.000274262	0.00743735	0.126435	0.000670362	0.00114651	0.0170133	0.0004155	0.0171206	0.000316577	0.00807292	0.000968182	0.0177706	0.012035	0.0101132	0.000945414	0.014476	0.00473275	0.0286208
Subdoligranulum	4.40744	0.000320884	0.0082182	0.147928	9.72416e-05	0	0.00121976	1.00269e-05	3.70314e-05	4.82072e-06	1.44886e-05	1.88069e-05	5.36797e-05	0	4.81647e-06	9.26132e-05	0	0.00018117	7.28129e-05
Plesiomonas	4.23583	0.000445176	0.0105387	0.205226	0	0	0	9.99821e-05	0	0	0	0	0	0	0	0.000198357	0	4.69332e-06	4.9981e-06
Lactobacillus	4.19894	0.000478016	0.0105387	0.220365	0.000327904	0.000426253	0.0130945	0.000250744	0.0105642	0.00012261	0.00429638	0.000423368	0.0115422	0.00982351	0.00863491	0.00061496	0.00792204	0.00331936	0.0301997
Faecalibacterium	4.19672	0.000480072	0.0105387	0.221313	0.000447761	0.000261441	0.00651757	0.000660926	0.00802756	6.67454e-05	0.00658912	0.000740445	0.0248506	0.00291866	0.0088289	0.00163485	0.0045867	0.002919	0.00668391
[Eubacterium]_nodatum_group	4.04002	0.000651611	0.0136542	0.300393	9.44501e-06	4.83127e-06	0	0	0	0	0.00183424	2.37464e-05	4.82107e-06	0	4.81647e-06	0	4.62725e-06	0	4.9981e-06
Clostridium_sensu_stricto_13	3.79507	0.00106147	0.0212757	0.48934	0	0	0	1.01116e-05	0.00116289	0	0	0	0	0	0	0	0	0	0
Acinetobacter	3.44074	0.00219941	0.0422471	1	0.00201217	0.000348134	0.0192586	4.51893e-05	0.00196084	2.38276e-05	0.011367	0.00115431	0.0016768	0.00087179	0.000245302	2.33097e-05	0.000631044	0.000686834	0.00353775
Escherichia-Shigella	3.30972	0.00289908	0.0534591	1	0.000442612	0.0257715	0.0213482	0.000759559	0.0238493	0.000340847	0.0300277	0.000521506	0.0642454	0.0245945	0.0215013	0.0039156	0.0600023	0.00647344	0.0416909
Gallicola	3.13439	0.00421937	0.0748127	1	0.000256172	0.000123347	1.48043e-05	0.00246436	1.88859e-05	0.000716775	1.87623e-05	0.00050327	9.4141e-05	3.76613e-05	6.62846e-05	0.00873263	3.87237e-05	1.86029e-05	6.8672e-05
[Eubacterium]_fissicatena_group	3.01061	0.00552044	0.0934664	1	3.39103e-05	2.89792e-05	0.000523261	2.01449e-05	0.00163641	9.40709e-06	1.41383e-05	0.000346772	3.92276e-05	4.71236e-05	6.64973e-05	1.85621e-05	0.00415307	7.04244e-05	3.89055e-05
Candidatus_Hepatoplasma	2.99682	0.00568943	0.0934664	1	0.000308202	8.38656e-05	0.00606033	3.9873e-05	0.0118631	3.33727e-05	0.00939827	0.000104025	0.0145363	0.0166397	0.004688	0.000614335	0.00332364	0.00250436	0.014334
MND1	2.97199	0.00600724	0.0934664	1	0	0	0.000683036	0	0.000711926	0	0	1.85425e-05	0	0	4.73035e-06	0	0	0	0
Brevundimonas	2.96632	0.00608241	0.0934664	1	4.68224e-06	0.000143426	6.63634e-05	0	0.000445023	4.65536e-06	0.000239636	1.42084e-05	0.000138615	0.00122788	0.000222295	4.7329e-06	2.40185e-05	2.82137e-05	9.63643e-06
Photobacterium	2.92706	0.00663017	0.0957782	1	0.000199721	0.000161719	0.00750277	6.50149e-05	0.00585647	6.14702e-05	0.0127297	0.00032473	0.0286755	0.0191768	0.00533547	0.000495252	0.00687086	0.00117779	0.00661998
Rikenellaceae_RC9_gut_group	2.91669	0.0067833	0.0957782	1	0.000121015	0.000218812	0.00584476	6.97908e-05	0.00281659	0.000118009	0.00630768	0.000460968	0.00633773	0.00502747	0.00606777	0.00016188	0.00827497	0.000964235	0.00740149
Helicobacter	2.91185	0.00685614	0.0957782	1	3.8673e-05	0.000558461	0.00373628	9.95515e-06	0.000241267	0.000206901	2.81435e-05	3.30919e-05	9.77063e-06	0.000222627	0.000332685	6.47717e-05	0.000257753	0.000153462	4.78224e-05
Clostridium_sensu_stricto_1	2.86559	0.00759331	0.102956	1	0.000101771	0.00175375	0.00339879	0.000110661	0.000970391	2.37312e-05	0.00150106	2.85304e-05	0.00730589	4.73933e-05	4.75688e-05	0.0330747	0.00202879	0.00123549	0.00439002
Muribaculaceae	2.85027	0.00785539	0.103467	1	0.00205292	0.00935681	0.0790067	0.000906074	0.0657777	0.0012934	0.0332748	0.00608011	0.110401	0.0580802	0.0452807	0.00197824	0.0558257	0.0162449	0.0882012
Prevotellaceae_NK3B31_group	2.82607	0.00828839	0.106137	1	2.9228e-05	1.9612e-05	0.00409399	0.000100073	0.00238512	1.91449e-05	0.00244665	0.000237269	4.95508e-06	0.000160428	0.00134077	0.000185672	0.000725432	0.000306769	2.96977e-05
Coprococcus	2.81042	0.00858176	0.106924	1	2.35723e-05	4.83127e-06	3.40457e-05	0	1.38868e-05	0	4.82952e-06	9.422e-06	9.90465e-06	0	0	4.7329e-06	0	5.13686e-05	4.70717e-06
Nocardioides	2.78482	0.00908471	0.108285	1	0	0	0	0	0.00188323	0	0	0	0	0	0	0	0	0	0
Stenotrophomonas	2.78108	0.00916075	0.108285	1	1.41273e-05	5.31439e-05	0.00180047	5.05579e-06	0.00151781	9.47608e-06	0.00158851	1.43221e-05	0.00175042	0.00174098	0.00122283	2.78011e-05	0.00118625	0.000337041	0.00155956
Comamonas	2.69054	0.0112169	0.129275	1	0	1.44854e-05	0.000696871	4.97758e-06	0.000363023	4.65536e-06	0.00126392	1.43221e-05	0.000298638	0.000136851	0.000763407	1.38292e-05	6.08601e-05	1.41214e-05	0.000789993
Peptoniphilus	2.63866	0.0126048	0.138088	1	0.00113322	0.000315522	4.93476e-06	0.00101608	4.62892e-06	0.000537378	1.87623e-05	0.00197227	0.000113961	4.71236e-06	3.31985e-05	0.00474157	1.91854e-05	4.16043e-05	3.46958e-05
Lachnospiraceae_FCS020_group	2.63389	0.0127413	0.138088	1	0	5.12237e-06	4.76783e-06	0	9.44296e-06	9.31073e-06	9.65904e-06	4.78638e-05	0.00173922	0	1.90409e-05	2.76293e-05	1.41317e-05	0.000194085	0.00272683
Proteus	2.62908	0.0128802	0.138088	1	0.0153405	0.0460483	0.0324527	0.00053063	0.112502	0.000415581	0.0594158	0.00494017	0.00392605	0.000231967	0.27775	0.000442665	0.0913326	0.133231	0.00745766
Fusobacterium	2.55946	0.0150753	0.155352	1	0.00288671	0.000263205	0.000859459	0.0192507	0.00199239	0.00291605	0.00534474	0.000723227	0.000598807	0.000424504	0.000148138	0.00936519	0.000124852	0.00102447	0.00491211
Shuttleworthia	2.54255	0.0156647	0.155352	1	3.41838e-05	4.82707e-06	0.00119795	0	9.44296e-06	0	0	0	0	0	0	2.76877e-05	0	9.38663e-06	4.92615e-05
Sphingomonas	2.53909	0.015788	0.155352	1	4.95582e-05	3.38189e-05	0.000590829	1.98974e-05	0.00312078	0	0.000586978	4.73768e-05	0.000744955	0.000398196	6.61791e-05	3.68536e-05	0.000155919	0.000472819	0.000441665
Prevotella	2.53768	0.0158385	0.155352	1	0.00107787	0.000523232	0.00873999	0.00104959	0.0231387	0.000159535	0.00570182	0.00126184	0.0333581	0.0236473	0.0171771	0.00145642	0.0123171	0.00902448	0.0177533
Chryseobacterium	2.50039	0.0172389	0.165565	1	0	0	0.000184162	0	5.09181e-05	0	0	0	0	0	0	0	0	0	3.24683e-05
Vitreoscilla	2.34977	0.0243214	0.22882	1	0.000541308	0.00714061	0.0057377	0.000201424	0.000735765	1.42278e-05	0.00873564	0.000614865	1.48597e-05	2.82366e-05	0.0050121	9.23898e-06	0.00655055	1.40508e-05	0.000801204
UCG-005	2.33143	0.0253666	0.23388	1	0.000110629	5.37178e-05	0.000527532	3.49801e-05	0.00458626	1.44622e-05	0.00161189	8.49511e-05	5.38138e-05	0.00395409	0.000436014	4.67327e-05	0.000399064	0.000154634	0.000143934
Dyadobacter	2.32151	0.0259516	0.234582	1	0	0	0	0	0	0	0	0	0	0	0	0	0	0.000472189	0
Clostridia_UCG-014	2.2833	0.028335	0.251201	1	0.000212714	0.000311792	0.00795701	0.000200616	0.00363438	9.52283e-05	0.00456148	0.000335485	0.00968039	0.00156005	0.00167393	0.000439708	0.00603487	0.00264001	0.0079787
Parasutterella	2.27317	0.0290029	0.252271	1	9.56084e-05	8.503e-05	0.00389118	6.00179e-05	0.00123013	4.26834e-05	0.00829522	0.000417273	0.011083	0.00309752	0.00151227	0.00016207	0.00068576	0.00130744	0.00515287
Aliihoeflea	2.25651	0.0301378	0.257288	1	1.93566e-05	5.88359e-05	0.00119023	4.97112e-06	0.00090146	1.42968e-05	0.00103416	3.8029e-05	0.00307184	0.0020386	0.000421566	3.71681e-05	0.000937712	0.000319609	0.00190565
[Ruminococcus]_gnavus_group	2.23279	0.031831	0.266802	1	5.40071e-05	0.00282629	0.00338285	4.50981e-05	0.00331569	1.88832e-05	0.00467017	8.57074e-05	0.00174885	0.000131908	2.8528e-05	0.000101907	0.0047896	0.000540971	0.00226139
Streptococcus	2.1961	0.034643	0.285186	1	0.000141884	0.000203192	0.00158511	0.00146945	0.00262497	0.000356479	0.00513196	0.000114045	0.00167813	0.00134286	0.00233535	0.0121536	6.18893e-05	0.000712808	0.001338
Faecalibaculum	2.17367	0.0364847	0.295078	1	3.39908e-05	7.9317e-05	0.00227454	8.47429e-05	0.00179443	0.000118381	3.32952e-05	0.000242019	0.00535091	0.000674044	0.000939241	0.000107452	0.00299159	0.000528092	0.000813779
Blautia	2.15939	0.0377084	0.29772	1	0.000394775	0.00208348	0.00366647	0.000264712	0.00948917	0.000325281	0.00541822	0.000578566	0.00435472	0.00415222	0.00164183	0.000265217	0.00450148	0.0031603	0.00669112
Phreatobacter	2.15488	0.0381029	0.29772	1	0	4.83127e-06	0.000169882	0	3.24025e-05	0	1.41383e-05	0	0.000156202	3.29865e-05	4.70398e-06	4.61949e-06	7.80355e-05	4.6227e-06	3.29502e-05
[Ruminococcus]_torques_group	2.11217	0.0420577	0.31818	1	4.38622e-05	4.82917e-05	0.000118964	2.48685e-05	0.00288683	1.41314e-05	0.0026217	8.06913e-05	1.48542e-05	0.000344532	0.00110289	9.70935e-05	0.00441335	0.000997667	0.00271387
Mucispirillum	2.11172	0.0421019	0.31818	1	1.41675e-05	0.000142107	0.000957524	1.50892e-05	0.000341491	0.000135969	2.88603e-05	2.83055e-05	9.77063e-06	0.000807027	0.00115006	1.39427e-05	0.000697599	0.000359341	0.00348434
[Eubacterium]_xylanophilum_group	2.09636	0.0436245	0.32437	1	4.36289e-05	8.24227e-05	0.00528092	1.50045e-05	0.00184534	4.29451e-05	0.00168075	0.000133682	0.00438138	0.00143509	0.000630446	5.13376e-05	0.000995842	0.000167542	0.00372697
Pseudomonas	2.08424	0.0448653	0.325479	1	9.44501e-06	2.44474e-05	0.000995529	5.05579e-06	0.00170738	0	0.00442863	4.78638e-06	0.00289906	0.00225094	0.000401272	9.35239e-06	0.00174667	0.000653107	0.000285554
BIyi10	2.08116	0.0451858	0.325479	1	0	0	1.51445e-05	0	0.00148958	0	0	0	0	0	4.73035e-06	0	0	7.39631e-05	0
Candidatus_Accumulibacter	2.07319	0.0460274	0.326441	1	4.95582e-06	5.12237e-06	4.59439e-05	0	0.000937497	0	0.000838871	9.27123e-06	0.00260695	4.81981e-06	0.000208135	0	0.000744573	0	0.0023155
Sediminibacterium	2.06518	0.0468883	0.327508	1	2.89947e-05	9.66254e-06	0.000155022	0	0.000405186	4.75172e-06	0.000825786	4.78638e-06	0.00232936	0.00129391	0.000132523	9.33778e-06	0.00115473	0.000341946	0.000442558
Bilophila	2.03321	0.0504901	0.347402	1	3.91397e-05	5.85574e-05	0.000217813	2.4875e-05	0.00400717	9.64144e-06	1.90402e-05	1.42084e-05	1.94183e-05	0.00335966	0.00111492	1.84487e-05	9.68091e-06	0.000127042	3.89743e-05
Run-SP154	2.01322	0.0528804	0.353846	1	4.68224e-06	1.53671e-05	1.92383e-05	1.49327e-05	0.000696689	0	1.43274e-05	1.91084e-05	0.00745575	0.00016022	0.000354776	9.33778e-06	0.00132339	0.000469373	0.00371207
Enterorhabdus	2.01256	0.0529618	0.353846	1	1.889e-05	4.83127e-06	5.10488e-06	0	0	4.65536e-06	0.00163073	0	8.19581e-05	9.40968e-06	4.81647e-06	9.4658e-06	0.000802041	0	0.00392581
Fournierella	1.99835	0.0547332	0.360457	1	0	9.65834e-06	1.49776e-05	0	0	0	0	0	4.95508e-06	0	0	1.40707e-05	0	0	4.9981e-06
Ileibacterium	1.97865	0.0572857	0.367896	1	7.60267e-05	2.44474e-05	0.0012531	9.9728e-05	0.000926709	3.32763e-05	0.00144807	0	0.00458681	0.000208388	0.000254683	2.31963e-05	0.000964705	1.40508e-05	0.00106845
Prevotellaceae_UCG-001	1.97735	0.0574589	0.367896	1	0.00019199	0.000421181	0.00405574	4.48699e-05	0.00463479	2.39382e-05	0.00407316	0.000251171	2.47644e-05	0.00134792	0.00320774	0.000115652	2.85428e-05	0.00057682	0.00187851
Eisenbergiella	1.9401	0.0626306	0.395516	1	0	0	9.70259e-06	0	0.00151053	0	0	4.63562e-06	0	0	8.66964e-05	0	0	4.73478e-06	4.9981e-06
Lachnospiraceae_UCG-010	1.9118	0.0668662	0.416559	1	9.44501e-06	0	0.00143006	0	4.62892e-06	0	0	0	0	0	4.81647e-06	0	0	8.8126e-05	0
Intestinimonas	1.88171	0.0716825	0.440609	1	1.98233e-05	2.44349e-05	0.00032898	4.97758e-06	0.000149235	4.65536e-06	0	7.6545e-05	0	0.000150895	5.67712e-05	9.23898e-06	0.00127264	1.41214e-05	0.000626174
Gemmatimonas	1.82503	0.0816979	0.495562	1	4.72251e-06	0	0	4.97758e-06	0.00145891	0	0	9.422e-06	0	0	0.000184484	0	0	0	0
Gardnerella	1.81202	0.0841831	0.504005	1	9.91164e-06	1.47807e-05	0.00492123	2.49532e-05	0.00273473	4.75172e-06	0.000923773	1.88835e-05	0.00253645	0.00284064	0.00558616	0.000110981	0.00340457	0.000319602	0.00465369
Subgroup_22	1.77787	0.0910663	0.538225	1	0	9.66254e-06	0	0	0.000105909	0	0	0	0.000802723	0	8.98766e-05	0	0.0011254	0	0
UBA1819	1.76429	0.0939505	0.543129	1	0	0	1.94052e-05	9.94869e-06	0.000551744	4.65536e-06	2.37086e-05	0	0.00421575	0	0	4.61949e-06	0	0.000194043	4.9981e-06
Oscillospira	1.7629	0.0942524	0.543129	1	0	0	0	4.97112e-06	0	0	0	4.63562e-06	0	0	0	0	0	0	9.63643e-06
Lachnospiraceae_ND3007_group	1.74879	0.0973554	0.554084	1	9.63806e-06	0	2.53543e-05	0	0	0	4.82952e-06	3.32797e-05	0	4.71236e-06	0	2.30828e-05	0	2.35204e-05	1.49943e-05
SJA-28	1.74287	0.0986845	0.5548	1	0	4.82707e-06	2.43431e-05	0	0.00238408	2.37039e-05	0.00144206	4.74929e-06	0.00280109	0.0040932	0.000184517	1.88182e-05	0.000805318	1.42043e-05	9.70527e-06
Koukoulia	1.72564	0.102659	0.57019	1	0.00936207	0.00336899	0.0312323	0.000741657	0.0355516	3.33727e-05	0.0165441	0.0266636	7.87342e-05	1.90568e-05	0.00623647	5.57999e-05	0.00945301	6.54071e-05	0.000543886
Sneathia	1.69901	0.109109	0.588401	1	0	0	0.00102285	0	0	0	0.000359628	0	0	0	0	0	0.000219475	0.000293772	0
Sulfuritalea	1.69712	0.109582	0.588401	1	1.48675e-05	0	0.000476783	0	0.00124578	0	0.00313385	1.43592e-05	0.00100079	0.000513173	0	6.99728e-05	0	0	0.00171506
Incertae_Sedis	1.69638	0.109767	0.588401	1	3.91397e-05	4.40552e-05	9.53566e-06	1.00269e-05	4.62892e-06	2.34695e-05	1.42107e-05	3.35047e-05	1.95523e-05	0.000122506	9.40796e-06	1.38585e-05	0.00125839	0.000645512	0.00195875
Dubosiella	1.63308	0.126786	0.62205	1	1.959e-05	5.40131e-05	0.00162354	7.96484e-05	0.000640217	1.41588e-05	1.87623e-05	0.000195534	0.00619014	0.00188599	5.22465e-05	6.00061e-05	0.000100642	0.000378239	0.0184533
Clostridia_vadinBB60_group	1.62619	0.128783	0.62205	1	7.19639e-05	0.000130735	0.00202953	4.97112e-06	0.00377938	4.75172e-06	0.000532448	3.30177e-05	0.00154103	0.00032044	0.000490137	4.7329e-06	4.8037e-06	0.000180285	0.00120603
Anaerostipes	1.59851	0.137112	0.62205	1	1.92761e-05	7.24648e-05	0.00174245	2.51225e-05	0.00145299	0	2.35918e-05	4.26252e-05	0.00167949	0.00137824	0	0.000161865	0.00327626	0.000431443	4.4401e-05
Spirochaeta	1.56619	0.147476	0.62205	1	0	0	0	0	0.00072137	0	0	0	0	0	0	0	0	0	0
Lactococcus	1.56506	0.147852	0.62205	1	0	5.31439e-05	0	3.02501e-05	0.000293721	9.31073e-06	4.71276e-06	4.63562e-06	0	0	0	0.000480289	4.62725e-06	0	0
Achromobacter	1.56112	0.149169	0.62205	1	0	0	0.000358261	0	7.59624e-05	0	4.71276e-06	4.63562e-06	0.00109927	0.000100886	0.000722298	1.84487e-05	4.67724e-05	0	0.000112972
Collinsella	1.55428	0.151475	0.62205	1	1.40467e-05	0	2.96118e-05	5.05579e-06	0.000648971	0	0.00106936	0	0.00532196	0.00205537	0.000602222	3.6967e-05	9.75443e-06	0.000521041	1.86221e-05
Odoribacter	1.53614	0.157765	0.62205	1	2.34917e-05	0.000233344	0.000650897	3.0009e-05	0.00263863	3.3111e-05	0.00118755	6.64111e-05	2.47589e-05	0.000250055	0.000105108	0.000152868	6.58843e-05	0.000190892	0.00010395
Oscillibacter	1.53203	0.159223	0.62205	1	4.85847e-05	0.00012163	0.00197136	1.99885e-05	0.00198716	8.97605e-05	1.41663e-05	0.000171568	0.00285194	3.33938e-05	0.00151305	5.56718e-05	0.000861973	0.000216684	0.00173589
Ralstonia	1.51893	0.163952	0.62205	1	0.000100564	0.000118836	0.00580208	4.49352e-05	0.00392914	2.36349e-05	0.0071902	0.000118683	0.0219135	0.0350664	0.00472917	0.000287338	0.0170981	0.00302502	0.00692994
Ellin6067	1.51122	0.166797	0.62205	1	0	2.56119e-05	4.76783e-06	9.94224e-06	0.000493537	9.31073e-06	4.82952e-06	0	0.00182639	4.71236e-06	0.00234417	9.69363e-05	0.000552499	0.000164401	4.63833e-06
p-2534-18B5_gut_group	1.50144	0.17047	0.62205	1	4.68224e-06	5.12237e-06	4.76783e-06	0	0	0	0	0	1.47312e-05	0	0	0	0	4.6227e-06	0
Paraeggerthella	1.46118	0.186386	0.62205	1	0	0	0	5.05579e-06	0	4.65536e-06	0	0	0	0	0	3.30023e-05	0	0	0
Thauera	1.42913	0.200003	0.62205	1	5.73215e-05	2.50255e-05	5.46354e-05	4.47917e-05	0.00172893	1.87178e-05	2.82602e-05	5.19359e-05	3.4133e-05	4.73084e-05	8.08676e-05	5.11546e-05	0.00139732	0.000131263	0.000843545
Ottowia	1.42164	0.203311	0.62205	1	0	0	0	0	0.00107104	0	0.000951933	4.74929e-06	4.94956e-06	0	0	6.46729e-05	0	0.000132574	0
Geothrix	1.42088	0.203647	0.62205	1	4.68224e-06	0	0	0	0.000418453	0	0	0	0	0	0	0	0.000434072	0	0
GCA-900066575	1.41933	0.20434	0.62205	1	0.000100878	6.33719e-05	0.000476479	5.50468e-05	0.00118609	5.64152e-05	0.00258624	0.000199196	3.90936e-05	0.000882517	0.00359636	8.78072e-05	5.70562e-05	0.000323861	0.00240141
Massilia	1.41389	0.206784	0.62205	1	0	0	0.00037733	0	0.000533222	0	7.05094e-05	0	2.47754e-05	6.12606e-05	9.50375e-05	9.23898e-06	0.000161954	6.97888e-05	1.88287e-05
Carboxylicivirga	1.4116	0.207819	0.62205	1	0	0	0	0	0	0	0	2.39319e-05	0	4.71236e-06	0.00116559	9.22437e-06	0.00107902	0	0
Roseburia	1.41082	0.208176	0.62205	1	0.000101731	0.000350754	0.0014751	0.000114993	0.00385898	0.000127843	0.00572291	0.000298207	0.00339346	0.00162121	0.0020733	0.000250591	0.00265754	0.00167701	0.00374357
Romboutsia	1.41039	0.208368	0.62205	1	0.00010017	6.36672e-05	0.000451625	0.000204883	0.00102202	4.22563e-05	0.00256207	9.87096e-05	0.00162333	1.4237e-05	0.000178864	0.000947426	0.000667537	0.000160186	2.86872e-05
OC31	1.4008	0.212771	0.62205	1	0	0	0	0	9.14666e-05	0	0	0	0.000609475	0	0.000842882	5.06537e-05	0	0	0.00126785
IMCC26256	1.4001	0.213094	0.62205	1	4.72251e-06	0	4.76783e-06	0	0.000808765	0	0	0	0	0	0	0	0	0	0
Savagea	1.39728	0.21441	0.62205	1	0.000271884	0.000283889	6.97767e-05	5.05579e-06	6.72114e-05	0	0.000840313	0.00091876	0	0	0	4.60488e-06	0	0	2.99886e-05
Mesorhizobium	1.39507	0.215438	0.62205	1	4.68224e-06	0	8.42471e-05	0	0.000140546	0	0.000216978	4.74929e-06	0.000103812	0.000594035	0	1.38585e-05	4.87722e-06	2.81431e-05	4.63833e-06
Vagococcus	1.35235	0.236283	0.62205	1	0.000436384	0.000754057	5.24461e-05	0.000315655	0.000929109	0.000160775	5.72537e-05	0.00261402	0.000443411	9.63962e-06	0.000230885	0.00177966	0.000153699	0	4.32529e-05
Ferruginibacter	1.33819	0.243569	0.62205	1	1.4087e-05	5.12237e-06	0.000690867	0	0.00128411	4.75172e-06	4.6684e-06	0	0	0.00100706	4.70398e-06	9.22437e-06	0	0.0001089	0.0030714
Colidextribacter	1.3333	0.246127	0.62205	1	0.000187934	0.000449915	0.00537912	0.000119873	0.00357508	0.000234971	0.00439049	0.000753728	0.00414131	0.00776339	0.00970506	0.000545496	0.00602408	0.00118686	0.00960964
Acidovorax	1.30839	0.25953	0.62205	1	0	0	4.93476e-06	4.97758e-06	4.62892e-06	0	9.65904e-06	0	0	0	7.2247e-05	0	0.000385547	0	0
Staphylococcus	1.28943	0.270136	0.62205	1	0	4.82707e-06	0.000108565	0	0.000295324	0	0	0	0	0.000360196	1.4191e-05	0	0.000326406	4.69332e-06	3.99848e-05
Lysobacter	1.28429	0.273072	0.62205	1	0	0	0.00112496	0	0.000529544	0	0.00132036	0	0	0	0	0	0	0.000739226	4.70717e-06
Pelomonas	1.27518	0.278342	0.62205	1	0	0.000169385	0.00074031	0	0.000845148	0	0.000171861	9.27123e-06	0.000171335	0.00111614	0.0022074	4.63194e-05	0.000879963	0.00016495	0.000302342
Defluviitaleaceae_UCG-011	1.26969	0.281563	0.62205	1	4.72251e-06	3.43801e-05	0	0	0	0	0	2.84957e-05	0	0	0	4.14585e-05	0	0	0
Sutterella	1.26768	0.282746	0.62205	1	3.88661e-05	0.00112569	0.000270953	4.52675e-05	0.0010489	4.30831e-05	0.0032419	3.29782e-05	8.83598e-05	0.000838317	0.00208387	0.000110937	0.0084712	0.00136502	0.000795776
Actinomyces	1.26514	0.284254	0.62205	1	1.93566e-05	2.41563e-05	0	0	4.62892e-06	0	0	0	0	0	0	0	0	0	0
Peptococcus	1.26221	0.285997	0.62205	1	0.000121779	1.93083e-05	0	0.000413077	1.95063e-05	1.86215e-05	0	0.000283416	0	0.000367564	9.52045e-06	4.70876e-05	4.87722e-06	1.38681e-05	4.9981e-06
Erysipelatoclostridium	1.25045	0.293081	0.62205	1	2.36125e-05	0.000169968	0.00363292	4.99781e-05	0.00116649	3.29456e-05	3.30454e-05	5.69149e-05	0.00103066	0.00159988	4.75161e-05	0.000333621	0.00029751	3.73761e-05	0.00234917
Allorhizobium-Neorhizobium-Pararhizobium-Rhizobium	1.23829	0.300552	0.62205	1	0	0	8.6783e-05	0	0.000359758	0	0	0	0.000445477	0	0.000156101	9.22437e-06	0	4.6227e-06	4.70717e-06
Parabacteroides	1.23705	0.301323	0.62205	1	0.000218538	0.000268007	0.00496398	0.000279775	0.00124695	0.000142029	0.00277543	0.000241223	0.00246692	0.00190182	0.00307091	0.000305348	0.00190975	0.000776196	0.00140086
Oblitimonas	1.23489	0.302669	0.62205	1	0	0	0.00404932	0	0.00180299	0	4.82952e-06	0.000126822	0	0	0	0	9.75443e-06	2.3591e-05	0
[Eubacterium]_coprostanoligenes_group	1.23376	0.303374	0.62205	1	0.000105206	6.85027e-05	0.00355026	8.52316e-05	0.00348454	3.2973e-05	0.00643913	0.000380476	0.00628041	0.00290464	0.00476011	0.000356488	0.00133514	0.00143409	0.00513907
Monoglobus	1.23252	0.304153	0.62205	1	1.88498e-05	0.000125613	0.00198295	3.49995e-05	0.000461287	1.89795e-05	0.00102845	0	0.00109385	9.63962e-06	9.40796e-06	2.34231e-05	9.43095e-06	0.000968147	0.000764709
Helcococcus	1.22353	0.309831	0.62205	1	0.000780036	0.000959432	0	7.48595e-05	0.00127572	4.21873e-05	0	0.000857821	0	0	0.000155509	4.7329e-06	0.000360926	0	1.46345e-05
Denitratisoma	1.22222	0.310666	0.62205	1	1.44008e-05	3.44011e-05	0.000667496	0	0.00152939	1.42552e-05	0.00477705	1.40205e-05	0.000450912	0.00478993	0.00203845	0	0.00357841	0.000211029	4.70717e-06
Bryobacter	1.20961	0.318787	0.62205	1	0	0	0.000672264	0	0.000808827	0	0	4.63562e-06	0	0	0	0	0	0	0
Bacillus	1.19134	0.33085	0.62205	1	0	0.000348321	0.000516464	0	0.000603042	4.82072e-06	9.33681e-06	1.41342e-05	0.000490636	0.000633316	0.000995821	9.23898e-06	5.5527e-05	6.5536e-05	0.000941893
Macrococcus	1.18974	0.331918	0.62205	1	0	0	0	1.00334e-05	0	0	4.6684e-06	0	0	5.18284e-05	0	0.000120078	0	0	0
Breznakia	1.1824	0.336877	0.62205	1	4.68224e-06	2.98567e-05	4.32475e-05	2.49596e-05	0	2.36623e-05	0	0.000223026	0	0	0	7.92083e-05	0	0	0
Methylobacillus	1.17527	0.341749	0.62205	1	0	0	0	0	9.65308e-05	0	0	0	0	0	0	0	0	0	0
Atopobium	1.16745	0.347148	0.62205	1	0	0	0.000162106	4.97758e-06	0.00144916	0	0	0	4.94956e-06	0	0	0	0	0	0
Dorea	1.16422	0.349399	0.62205	1	5.30739e-05	0	4.93476e-06	4.97112e-06	0.0028967	4.65536e-06	0.000648908	4.78267e-05	0.00440163	9.53217e-06	9.52045e-06	7.37365e-05	0.00174375	4.68872e-05	0.000131381
Clade_Ia	1.15539	0.355605	0.62205	1	1.98233e-05	0	0.000655471	5.05579e-06	0.00164996	0	0	1.43592e-05	0.000872094	0.00100373	1.41119e-05	9.22876e-05	0	4.73478e-06	0
Butyricimonas	1.1496	0.359716	0.62205	1	2.94613e-05	1.93251e-05	1.97422e-05	1.00334e-05	0.00142028	9.40709e-06	9.49792e-06	2.8382e-05	0.00109507	0.000490185	1.41647e-05	9.35239e-06	0	4.21938e-05	9.34549e-06
Klebsiella	1.1494	0.35986	0.62205	1	1.41675e-05	0.000410193	0.00430884	9.51738e-05	0.00412807	4.27798e-05	0.00449336	9.47489e-05	0.0390163	0.00523411	0.00218997	0.000447642	0.00440529	0.00205659	0.00224144
env.OPS_17	1.13243	0.372115	0.62205	1	0	0	0	5.05579e-06	0.00276891	0	0	0	0	0	0	0	0	0.000157172	0
Erysipelothrix	1.12876	0.374806	0.62205	1	0.000186132	0.000557899	0.00047588	0.000812379	0.000707913	4.70771e-05	0.000418193	0.00151515	0	4.70484e-06	0.000590922	0.000478987	0.000243087	4.69332e-06	4.9981e-06
Halarcobacter	1.12795	0.375407	0.62205	1	3.89466e-05	0	0.00100652	3.98988e-05	0.00333897	9.47608e-06	0.00181633	9.09413e-05	0.00630796	0.00868537	0.00441884	5.54193e-05	0.001424	0.000748035	0.00832489
Morganella	1.12778	0.375527	0.62205	1	0.00242522	0.0115894	0.00415051	0.00602342	0.000538616	0.00105644	0.00438588	0.00160538	1.98148e-05	3.31713e-05	0.00335947	0.00593312	0.00524832	2.81722e-05	0.00049637
[Anaerorhabdus]_furcosa_group	1.12766	0.375621	0.62205	1	0	0	4.93476e-06	0	0	0	0	0	0	0.00185081	0	0	0.00112302	0	0
Haliangium	1.12077	0.380717	0.62205	1	4.95582e-06	0	0.000464544	0	0.000182933	0	0	1.42479e-05	0	0.000136658	0.00143001	0	0	9.4281e-06	0.00150157
[Bacteroides]_pectinophilus_group	1.11365	0.386034	0.62205	1	0	0	5.10488e-06	0	5.06416e-06	9.40709e-06	0	4.63562e-06	0	0	0	1.38439e-05	4.87722e-06	4.73478e-06	4.9981e-06
Christensenellaceae_R-7_group	1.1107	0.388252	0.62205	1	4.30414e-05	1.93167e-05	0.000798767	1.50109e-05	0.00166849	9.64144e-06	1.42107e-05	1.43221e-05	0.000976006	0.000751783	0.00030785	4.6078e-05	4.87722e-06	0.000130785	0.00149843
Dysgonomonas	1.10118	0.395476	0.62205	1	0.000137298	0.000101997	0.000387444	1.01116e-05	0.00217588	0	0.000220201	0.000109157	0	0	0.000692019	0	9.55446e-05	0.000106434	0
Methylobacterium-Methylorubrum	1.09738	0.398379	0.62205	1	0	1.44938e-05	5.10488e-06	0	0	0	4.71276e-06	0	6.42821e-05	0	9.63294e-06	0	9.2545e-06	0	0
Enterococcus	1.09427	0.400775	0.62205	1	6.1183e-05	8.23975e-05	0	0.000145803	3.85123e-05	6.59186e-05	0.00035013	9.01598e-05	0.00155602	0.000612606	0.00113634	0.000786452	0.000590928	0.00031943	9.70527e-06
Marvinbryantia	1.09378	0.401151	0.62205	1	1.45939e-05	0	0.000528703	1.00334e-05	0	0	9.65904e-06	9.27123e-06	4.94956e-06	0.00183489	0.00123516	2.34085e-05	4.8037e-06	0.000302914	4.70717e-06
Serratia	1.07318	0.417246	0.62205	1	0	2.44474e-05	2.4173e-05	0	4.62892e-06	0	0.00136986	0	0.000158407	9.98191e-05	0	9.4658e-06	0.00046947	1.8632e-05	0.000220987
UCG-003	1.07036	0.419482	0.62205	1	1.43606e-05	9.95364e-06	0.000213728	1.50109e-05	2.35148e-05	2.36349e-05	1.40939e-05	1.91084e-05	1.47257e-05	0	9.52045e-06	1.85621e-05	4.87722e-06	3.28778e-05	1.90508e-05
SC-I-84	1.06602	0.42294	0.62205	1	0	1.47807e-05	5.10488e-06	1.01116e-05	0.00087366	0	0.00224573	1.91455e-05	0	0	0.000809167	4.60488e-06	0.00181976	0.000230014	0
JG36-GS-52	1.06134	0.426687	0.62205	1	0	0	0	0	0.000516545	0	0	0	0	0	0.00050803	0	0	0	0.00138473
Bacteroidales_RF16_group	1.05874	0.428776	0.62205	1	9.36448e-06	9.66254e-06	4.93476e-06	0	5.06416e-06	4.82072e-06	0	0	0	4.70484e-06	0.000395273	0	0	0	4.9981e-06
Ruminococcaceae	1.05597	0.431015	0.62205	1	4.68224e-06	0	0	0	0	0	0	0	0	0	0	0	0	0	0.000543404
Fibrobacter	1.05254	0.433793	0.62205	1	4.95582e-06	4.83127e-06	0.000400498	0	0	0	0.00136194	0	4.82107e-06	0.000560771	0.00257895	0	0.00138827	0.000222535	0
Haemophilus	1.04987	0.435964	0.62205	1	4.32025e-05	0.000183588	0.00038193	5.00628e-05	3.92627e-05	4.75172e-06	0.00259563	5.18617e-05	0.000985927	0.00118562	4.73035e-06	1.41987e-05	0.00452625	4.73478e-06	2.8243e-05
Dokdonella	1.04131	0.442969	0.62205	1	0	0	0	1.01116e-05	0.000342047	0	0	0	0	0	0	0	0	0	0
Pasteurella	1.04108	0.443156	0.62205	1	0	3.86501e-05	0	1.4998e-05	9.8782e-06	0	0	0	0	0	0	0	0	0	0
Burkholderia-Caballeronia-Paraburkholderia	1.04018	0.443897	0.62205	1	0	0	0.000391299	0	0	0	0	0	0	0	0	0	0	0	0
Gaiella	1.03694	0.446569	0.62205	1	0	0	0	0	0.000713964	0	0	0	0	0.00153378	0	0	0	0	0
Corynebacterium	1.03652	0.446917	0.62205	1	9.36448e-06	2.89876e-05	0	1.00334e-05	0	0	0	0	0.000681369	0	4.73035e-06	4.61072e-05	1.95089e-05	4.6227e-06	0.000663281
Frisingicoccus	1.03141	0.451155	0.62205	1	9.40475e-06	0	4.76783e-06	0	4.62892e-06	0	0	0	0	0	9.63294e-06	0	0	0.000302985	4.9981e-06
Lachnospiraceae_XPB1014_group	1.03065	0.451786	0.62205	1	0	0	0	0	0	0	0	0	0	0	0	0	0	0.000468702	0
Agathobacter	1.02783	0.454141	0.62205	1	0.000115584	3.95151e-05	0.000854747	7.02207e-05	0.00150923	1.92829e-05	6.65742e-05	4.73002e-05	4.89982e-05	0.000164925	1.89811e-05	0.000268238	0	0.00184034	0.00114735
Rhodobacter	1.02684	0.454961	0.62205	1	4.68224e-06	4.83127e-06	5.10488e-06	4.97758e-06	9.25784e-06	4.65536e-06	4.71276e-06	4.63562e-06	0	4.81981e-06	9.43433e-06	4.61949e-06	0.000739916	0	4.63833e-06
Succinivibrio	1.02202	0.459003	0.62205	1	1.41675e-05	5.12237e-06	1.51445e-05	0	0	1.41588e-05	4.82952e-06	1.42084e-05	4.95508e-06	1.42295e-05	0	0	0	0.000101811	0
Aquamicrobium	1.02081	0.460022	0.62205	1	0	0	9.86952e-06	0	4.62892e-06	0	4.71276e-06	4.78638e-06	0	0	0	0	4.8037e-06	0.000217408	0.000108265
Coriobacteriaceae_UCG-002	1.01829	0.462141	0.62205	1	9.44501e-06	5.12237e-06	0.000503346	2.98655e-05	1.44421e-05	1.87178e-05	0.00203067	4.27436e-05	2.45019e-05	2.35468e-05	2.38574e-05	2.3167e-05	1.44846e-05	4.21401e-05	2.99886e-05
BIrii41	1.01629	0.463831	0.62205	1	0	0	0	0	0.000861527	0	0	0	0	0	0	0	0	0	0
[Eubacterium]_ruminantium_group	1.01295	0.466665	0.62205	1	7.31305e-05	8.7545e-05	0.00112638	1.01116e-05	6.20271e-05	3.32763e-05	3.31622e-05	2.3707e-05	1.48597e-05	2.83741e-05	2.8303e-05	3.24352e-05	2.81899e-05	4.68748e-05	0.000115706
SAR324_clade(Marine_group_B)	1.01023	0.468977	0.62205	1	4.68224e-06	0	0.000185945	0	0.00036218	0	0	0	0	0	0	0	0	0	0.00133656
Sellimonas	1.00902	0.469999	0.62205	1	0	7.73003e-05	4.76783e-06	0	4.81403e-06	0	0.00163415	0	4.94956e-06	0	0	0	0	0	4.9981e-06
CCM19a	1.00793	0.470936	0.62205	1	0	0	0	4.97758e-06	0	4.75172e-06	0	0	0	0	0	0	0.00156064	0	4.9981e-06
CCD24	1.00779	0.471048	0.62205	1	0	0	0	0	0	0	0	0	0.00177676	0	4.81647e-06	0	0	0	0
Pedobacter	1.00703	0.471704	0.62205	1	0	0	0	0	0	0	0	0	0	0	0.00201799	0	0	0	0
Trichlorobacter	1.00605	0.472537	0.62205	1	0	0	0	0	0	0	0	0	0	0.00239958	0	0	0	0	0
Paludicola	1.00435	0.473987	0.62205	1	0	0	0	5.05579e-06	1.45071e-05	0	0	0	0	0	9.43433e-06	0	0	4.73478e-06	0.00236591
Defluviimonas	1.00069	0.477133	0.62205	1	0	0	7.69594e-05	0	0	0	4.71276e-06	0	4.82107e-06	0.00165622	0	4.61949e-06	0	4.69332e-06	4.63833e-06
Negativibacillus	1.00019	0.477562	0.62205	1	4.68224e-06	0	2.00825e-05	0	8.66526e-05	9.40709e-06	4.71276e-06	1.43592e-05	9.64213e-06	0.00257367	0	4.61949e-06	9.50447e-06	1.38681e-05	1.46345e-05
Haliscomenobacter	1	0.477723	0.62205	1	0	0	0	0	0	0	0	0	0.00198972	0	0	0	0	0	0
Berkelbacteria	1	0.477723	0.62205	1	0	0	0	0	0	0	0	0	0	0	0	0	0	0	0.00151442
Subgroup_23	1	0.477723	0.62205	1	0	0	0	0	0.00101836	0	0	0	0	0	0	0	0	0	0
Nocardia	1	0.477723	0.62205	1	0	0	0	0	0	0	0	0	0.000961286	0	0	0	0	0	0
Occallatibacter	1	0.477723	0.62205	1	0	0	0	0	0	0	0	0	0	0	0	0	0	0	0.000744717
Mycobacterium	1	0.477723	0.62205	1	0	0	0	0	0.000693221	0	0	0	0	0	0	0	0	0	0
[Ruminococcus]_gauvreauii_group	1	0.477723	0.62205	1	0	0	0.000677032	0	0	0	0	0	0	0	0	0	0	0	0
Angelakisella	1	0.477723	0.62205	1	0	0	0.000602041	0	0	0	0	0	0	0	0	0	0	0	0
Lineage_IIa	1	0.477723	0.62205	1	0	0	0	0	0	0	0	0	0	0	0.000573885	0	0	0	0
Flavisolibacter	1	0.477723	0.62205	1	0	0	0	0	0.000568056	0	0	0	0	0	0	0	0	0	0
Rs-E47_termite_group	1	0.477723	0.62205	1	0	0	0	0	0	0	0	0	0	0	0.000540958	0	0	0	0
UBA10353_marine_group	1	0.477723	0.62205	1	0	0	0	0	0.000504553	0	0	0	0	0	0	0	0	0	0
VHS-B3-70	1	0.477723	0.62205	1	0	0	0.000452944	0	0	0	0	0	0	0	0	0	0	0	0
LD-RB-34	1	0.477723	0.62205	1	0	0	0	0	0.000435518	0	0	0	0	0	0	0	0	0	0
Candidatus_Solibacter	1	0.477723	0.62205	1	0	0	0	0	0	0	0	0	0	0.000418731	0	0	0	0	0
Anaerovibrio	1	0.477723	0.62205	1	0	0	0	0	0	0	0	0	0	0	0	0	0	0.000411926	0
hoa5-07d05_gut_group	1	0.477723	0.62205	1	0	0	0	0	0	0	0	0	0	0	0	0	0	0.000374048	0
TRA3-20	1	0.477723	0.62205	1	0	0	0	0	0.000351424	0	0	0	0	0	0	0	0	0	0
Phascolarctobacterium	1	0.477723	0.62205	1	0	0	0	0	0	0	0	0	0	0.000301591	0	0	0	0	0
Candidatus_Stoquefichus	1	0.477723	0.62205	1	0	0	0	0	0	0	0	0	0	0	0	0	0	0	0.000296853
Nannocystis	1	0.477723	0.62205	1	0	0	0	0	0	0	0	0	0	0	0	0	0	0.000284087	0
Flavitalea	1	0.477723	0.62205	1	0	0	0	0	0.000269586	0	0	0	0	0	0	0	0	0	0
Oribacterium	1	0.477723	0.62205	1	0	0	0	0	0	0	0	0	0	0	0	0	0	0.000265148	0
Longimicrobiaceae	1	0.477723	0.62205	1	0	0	0	0	0.000259958	0	0	0	0	0	0	0	0	0	0
Promicromonospora	1	0.477723	0.62205	1	0	0	0	0	0.000235888	0	0	0	0	0	0	0	0	0	0
mle1-7	1	0.477723	0.62205	1	0	0	0	0	0.000231074	0	0	0	0	0	0	0	0	0	0
possible_genus_04	1	0.477723	0.62205	1	0	0	0	0	0.000192561	0	0	0	0	0	0	0	0	0	0
Lineage_IV	1	0.477723	0.62205	1	0	0	0	0	0	0	0	0	0	0	0	0	0	0.000192426	0
Mycoplasma	1	0.477723	0.62205	1	0	0	0	0	0	0	0.000188351	0	0	0	0	0	0	0	0
Nordella	1	0.477723	0.62205	1	0	0	0	0	0.000182933	0	0	0	0	0	0	0	0	0	0
Saccharopolyspora	1	0.477723	0.62205	1	0	0	0	0	0.000154049	0	0	0	0	0	0	0	0	0	0
Aquimonas	1	0.477723	0.62205	1	0	0	0	0	0	0	0	0	0	0	0	0	0	0.000150186	0
Adhaeribacter	1	0.477723	0.62205	1	0	0	0	0	0.000149235	0	0	0	0	0	0	0	0	0	0
Acidibacter	1	0.477723	0.62205	1	0	0	0	0	0.000149235	0	0	0	0	0	0	0	0	0	0
Actinoplanes	1	0.477723	0.62205	1	0	0	0	0	0.000144421	0	0	0	0	0	0	0	0	0	0
Roseomonas	1	0.477723	0.62205	1	0	0	0	0	0	0	0	0	0	0	0	0	0	0.000142043	0
YC-ZSS-LKJ147	1	0.477723	0.62205	1	0	0	0	0	0.000139607	0	0	0	0	0	0	0	0	0	0
Erysipelatoclostridiaceae	1	0.477723	0.62205	1	0	0	0	0	0	0	0	0	0	0	0	0.000133965	0	0	0
RF39	1	0.477723	0.62205	1	0	0	0	0	0	0	0	0	0	0	0	0.000133965	0	0	0
Pedomicrobium	1	0.477723	0.62205	1	0	0	0	0	0.000129979	0	0	0	0	0	0	0	0	0	0
Crossiella	1	0.477723	0.62205	1	0	0	0	0	0	0	0	0	0	0.000127234	0	0	0	0	0
Bauldia	1	0.477723	0.62205	1	0	0	0	0	0.000110723	0	0	0	0	0	0	0	0	0	0
Subgroup_5	1	0.477723	0.62205	1	0	0	0	0	0.000105909	0	0	0	0	0	0	0	0	0	0
Hyphomicrobium	1	0.477723	0.62205	1	0	0	0	0	0.000105909	0	0	0	0	0	0	0	0	0	0
Robinsoniella	1	0.477723	0.62205	1	0	0.000101457	0	0	0	0	0	0	0	0	0	0	0	0	0
Actinobacillus	1	0.477723	0.62205	1	0	9.66254e-05	0	0	0	0	0	0	0	0	0	0	0	0	0
Vicinamibacteraceae	1	0.477723	0.62205	1	0	0	0	0	9.62807e-05	0	0	0	0	0	0	0	0	0	0
Agromyces	1	0.477723	0.62205	1	0	0	0	0	9.62807e-05	0	0	0	0	0	0	0	0	0	0
Frankiales	1	0.477723	0.62205	1	0	0	0	0	0	0	0	0	0	0	0	0	0	9.24539e-05	0
Sulfurospirillum	1	0.477723	0.62205	1	0	0	0	0	0	0	0	0	0	0	0	0	0	9.24539e-05	0
R7C24	1	0.477723	0.62205	1	0	0	0	0	9.14666e-05	0	0	0	0	0	0	0	0	0	0
LiUU-11-161	1	0.477723	0.62205	1	0	0	0	0	9.14666e-05	0	0	0	0	0	0	0	0	0	0
DTU089	1	0.477723	0.62205	1	0	0	0	0	0	0	0	0	0	0	0	0	0	8.32085e-05	0
Lautropia	1	0.477723	0.62205	1	0	0	0	0	7.70245e-05	0	0	0	0	0	0	0	0	0	0
Iamia	1	0.477723	0.62205	1	0	0	0	0	7.22105e-05	0	0	0	0	0	0	0	0	0	0
C2U	1	0.477723	0.62205	1	0	0	0	0	6.73965e-05	0	0	0	0	0	0	0	0	0	0
Nonomuraea	1	0.477723	0.62205	1	0	0	0	0	0	0	0	0	0	0	0	0	0	6.0095e-05	0
JG36-TzT-191	1	0.477723	0.62205	1	0	0	0	0	0	0	0	0	0	0	0	5.98634e-05	0	0	0
Brevibacterium	1	0.477723	0.62205	1	0	0	5.61537e-05	0	0	0	0	0	0	0	0	0	0	0	0
Xanthomonas	1	0.477723	0.62205	1	0	0	0	0	5.57058e-05	0	0	0	0	0	0	0	0	0	0
RCP2-54	1	0.477723	0.62205	1	0	0	0	0	5.29544e-05	0	0	0	0	0	0	0	0	0	0
PLTA13	1	0.477723	0.62205	1	0	0	0	0	5.29544e-05	0	0	0	0	0	0	0	0	0	0
UTBCD1	1	0.477723	0.62205	1	0	0	0	0	5.29544e-05	0	0	0	0	0	0	0	0	0	0
Rathayibacter	1	0.477723	0.62205	1	0	0	0	0	5.09181e-05	0	0	0	0	0	0	0	0	0	0
Frederiksenia	1	0.477723	0.62205	1	0	0	0	0	4.81403e-05	0	0	0	0	0	0	0	0	0	0
Lachnospiraceae_UCG-004	1	0.477723	0.62205	1	0	0	0	0	0	0	0	0	0	0	0	0	0	4.73478e-05	0
Cetobacterium	1	0.477723	0.62205	1	0	4.34814e-05	0	0	0	0	0	0	0	0	0	0	0	0	0
TC1	1	0.477723	0.62205	1	0	0	0	0	0	0	0	4.30775e-05	0	0	0	0	0	0	0
Skermanella	1	0.477723	0.62205	1	0	0	0	0	3.85123e-05	0	0	0	0	0	0	0	0	0	0
Megasphaera	1	0.477723	0.62205	1	0	3.38189e-05	0	0	0	0	0	0	0	0	0	0	0	0	0
Actinomycetospora	1	0.477723	0.62205	1	0	0	0	0	0	0	0	0	3.37475e-05	0	0	0	0	0	0
Undibacterium	1	0.477723	0.62205	1	0	0	1.9739e-05	0	0	0	0	0	0	0	0	0	0	0	0
Bergeyella	1	0.477723	0.62205	1	0	1.93251e-05	0	0	0	0	0	0	0	0	0	0	0	0	0
Caulobacter	1	0.477723	0.62205	1	0	0	0	0	0	0	0	0	0	0	0	0	0	0	1.85533e-05
Empedobacter	1	0.477723	0.62205	1	0	0	0	0	0	0	0	0	0	0	0	0	0	0	1.85533e-05
Anaeromyxobacter	1	0.477723	0.62205	1	0	0	0	1.49327e-05	0	0	0	0	0	0	0	0	0	0	0
Sericytochromatia	1	0.477723	0.62205	1	0	0	0	1.49327e-05	0	0	0	0	0	0	0	0	0	0	0
PB19	1	0.477723	0.62205	1	0	0	0	9.95515e-06	0	0	0	0	0	0	0	0	0	0	0
Saccharimonadales	1	0.477723	0.62205	1	0	9.65414e-06	0	0	0	0	0	0	0	0	0	0	0	0	0
Pedosphaeraceae	1	0.477723	0.62205	1	0	0	0	0	9.62807e-06	0	0	0	0	0	0	0	0	0	0
Ochrobactrum	1	0.477723	0.62205	1	0	0	0	0	0	0	0	0	0	0	0	0	0	9.46956e-06	0
Limnohabitans	1	0.477723	0.62205	1	0	0	0	0	0	0	9.42551e-06	0	0	0	0	0	0	0	0
Herminiimonas	1	0.477723	0.62205	1	0	0	0	0	0	0	0	0	0	9.42472e-06	0	0	0	0	0
GCA-900066755	1	0.477723	0.62205	1	0	0	0	0	0	0	0	0	0	0	0	9.23898e-06	0	0	0
KD3-10	0.999635	0.478037	0.62205	1	0	0	0	0	0	0	4.6684e-06	0	0.00182639	0	0	0	0	0	0
Candidatus_Arthromitus	0.999376	0.478259	0.62205	1	0	0	0	0	4.62892e-06	0	9.54228e-06	0	9.90465e-06	0	0	9.23898e-06	0	0	0.00761149
Gemella	0.999286	0.478337	0.62205	1	0	4.83127e-06	0	0	0	0	0	0	0.000966241	0	0	0	0	0	0
PeM15	0.999046	0.478543	0.62205	1	0	0	0	0	0	0	4.82952e-06	0	0.000723442	0	0	0	0	0	0
Candidatus_Abawacabacteria	0.998969	0.47861	0.62205	1	0	0	0	0	0	0	0	0	0	0	0	4.61949e-06	0	0	0.000640089
Saccharofermentans	0.998936	0.478638	0.62205	1	0	4.82707e-06	0.00064832	0	0	0	0	0	0	0	0	0	0	0	0
Tannerella	0.998778	0.478774	0.62205	1	0	0	0.000541117	0	4.62892e-06	0	0	0	0	0	0	0	0	0	0
211ds20	0.998678	0.47886	0.62205	1	0	4.83127e-06	0	0	0	0	0	0	4.94956e-06	0	0.00105962	0	0	0	0
Papillibacter	0.998649	0.478885	0.62205	1	0	0	4.93476e-06	0	0	0	0	0	0	0.0010218	0	0	0	0	4.70717e-06
Angustibacter	0.998635	0.478897	0.62205	1	0	0	0.000484964	0	0	0	0	4.63562e-06	0	0	0	0	0	0	0
Marivita	0.998525	0.478992	0.62205	1	0	0	0	0	0	0	4.82952e-06	0	1.95468e-05	0	0	4.61949e-06	0	0	0.00272545
Jeotgalicoccus	0.998522	0.478994	0.62205	1	0	0	0	0	0	0	0	0	0	4.71236e-06	0	4.61949e-06	0	0	0.000904474
Paludibaculum	0.998127	0.479335	0.62205	1	0	0	0	0	4.62892e-06	0	0.0014392	0	0	0	0	1.41987e-05	0	0	0
Defluviicoccus	0.998123	0.479338	0.62205	1	0	0	0	0	0	0	4.82952e-06	4.78638e-06	0.00109507	0	0	0	0	0	4.70717e-06
Phyllobacterium	0.998121	0.479339	0.62205	1	0	0	0	0	0.000351798	0	0	0	0	0	0	0	4.62725e-06	0	0
Lentimicrobiaceae	0.998035	0.479414	0.62205	1	0	4.83127e-06	0	0	0	0	0	0	0	0	0.000708021	0	4.87722e-06	0	0
Subgroup_10	0.998021	0.479426	0.62205	1	0	0	0	0	9.62807e-05	0	0	0	0	0	0	0	0	9.71472e-05	0
Latescibacterota	0.997728	0.479678	0.62205	1	0	0	0	0	0	0	0	0	0	0	4.70398e-06	0	0	0.000295679	0
Ruegeria	0.997727	0.479679	0.62205	1	1.95497e-05	1.44812e-05	0.000714513	0	0.000385123	9.50344e-06	0.00592566	4.78638e-06	2.44963e-05	0.00390773	0	4.60488e-06	0.00196039	0	0.00160985
Clostridium_sensu_stricto_18	0.997683	0.479717	0.62205	1	0	0	0	0	0.000286993	4.65536e-06	0	0	0	0	0	0	0	0	0
Pseudoalteromonas	0.99746	0.479909	0.62205	1	4.72251e-06	0	0	0	0.000527697	0	0	0	0	0	0	4.61949e-06	0	0	0
Sphingobium	0.996974	0.480329	0.62205	1	0	0	0	0	0	0	0	2.87183e-05	0	0.00135499	0	0	0	0	0
Allisonella	0.996951	0.480348	0.62205	1	0	1.44938e-05	5.10488e-06	0	0	0	0	0	0.00114462	0	0	0	0	4.69332e-06	0
DNF00809	0.996745	0.480526	0.62205	1	0	0	0	0	0	0	0	4.74929e-06	0	0	0	0	0	0.00020833	0
Lachnoanaerobaculum	0.996515	0.480724	0.62205	1	0	1.44938e-05	0	0	0	0	0	0	0	0	0	0	0	0	0.000593706
Bacteroidales_UCG-001	0.996464	0.480768	0.62205	1	0	0	0	0	0	4.65536e-06	0	0	0	0	0	1.38146e-05	0.000749377	0	0
Thermomonas	0.996007	0.481163	0.62205	1	0	0	4.93476e-06	9.95515e-06	0	9.31073e-06	0	0	0	0	0.00119448	9.22437e-06	0	0	0
P3OB-42	0.995956	0.481206	0.62205	1	0	0	0	9.95515e-06	0.000351424	0	0	0	0	0	0	0	0	0	0
Thioclava	0.99572	0.48141	0.62205	1	0	4.82707e-06	0	0	0	0	0	0	0	0	0	0	0	0.000160983	0
Bacteroidetes_vadinHA17	0.995706	0.481423	0.62205	1	0	4.83127e-06	5.10488e-06	4.97112e-06	0.000663405	0	0	0	0	4.81981e-06	0	0	0	0	0
Luteimonas	0.995705	0.481423	0.62205	1	0	0	0	0	0.000154049	0	0	4.63562e-06	0	0	0	0	0	0	0
Azoarcus	0.995617	0.4815	0.62205	1	4.68224e-06	4.83127e-06	0	5.05579e-06	0	0	4.71276e-06	0	0.00204149	4.71236e-06	1.44494e-05	4.7329e-06	9.50447e-06	4.73478e-06	4.63833e-06
Mitsuokella	0.995318	0.481757	0.62205	1	0	0	9.87271e-06	0	0	0	0	0	0	0	0	0	0	0.000234666	0
Capnocytophaga	0.995277	0.481793	0.62205	1	0	2.41563e-05	0	0	0	0	0.000883802	0	4.94956e-06	0	0	0	0	0	0
NB1-j	0.995075	0.481967	0.62205	1	0	0	0	0	0	9.50344e-06	0	0	0	0	0	0	0	0.000413012	4.63833e-06
Terrisporobacter	0.994939	0.482085	0.62205	1	0	0	0	4.97112e-06	0	0	9.54228e-06	0	0	0	0	9.23898e-06	0	1.40799e-05	0.00106853
RsaHf231	0.994912	0.482108	0.62205	1	0	0	0	0	0.000129979	0	0	4.63562e-06	0	0	0	0	0	0	0
ASF356	0.994656	0.482329	0.62205	1	1.98233e-05	1.47849e-05	0.00125734	5.05579e-06	4.81403e-05	1.41588e-05	2.40308e-05	1.89971e-05	0	1.88269e-05	0.00235683	1.40707e-05	0	0.0001666	0.000960202
OLB8	0.994309	0.482629	0.62205	1	0	9.66254e-06	0	0	0.00036462	0	0	4.74929e-06	0	0	0	0	0	0	0
Catenisphaera	0.993595	0.483247	0.62205	1	0	0	5.10488e-06	0	0	0	0	0	0	0	0	0	0	0.000113635	0
Arcobacter	0.993118	0.48366	0.62205	1	0	0	0	5.05579e-06	9.25784e-06	9.40709e-06	0	0	0	0	0	9.22437e-06	0.000667714	0	0
Finegoldia	0.992976	0.483782	0.62205	1	0	0	0.000193985	1.4998e-05	0	0	0	0	0	0	0	0	0	0	0
Actinocorallia	0.99297	0.483787	0.62205	1	0	0	0	0	9.62807e-05	0	0	4.74929e-06	0	0	0	0	0	0	0
SM2D12	0.991854	0.484754	0.62205	1	0	0	0	0	5.77684e-05	0	0	3.82911e-05	0.00170455	0	0	0	0	0	0
Anaeroplasma	0.991849	0.484759	0.62205	1	0	9.66254e-06	0	0	0	0	0	0	0.00133061	6.5973e-05	0	0	0	0	0
Enhydrobacter	0.991822	0.484782	0.62205	1	0	1.02447e-05	0	0	0	0	0	0	0.000178379	0	0	0	0	0	0
Blfdi19	0.991697	0.484891	0.62205	1	0	0	0.000710606	0	0	0	0	0	0	0	0	4.14439e-05	0	0	0
Clostridium_sensu_stricto_7	0.991175	0.485343	0.62205	1	0	0	0	0	0	1.91175e-05	0	0	0	0	0	0.000184583	0	0	0
UCG-009	0.991161	0.485355	0.62205	1	4.72251e-06	5.31439e-05	9.87271e-06	0	4.62892e-06	1.40624e-05	4.82952e-06	0	0	1.41371e-05	0.000672695	1.39573e-05	0	9.38663e-06	4.63833e-06
S0134_terrestrial_group	0.990846	0.485628	0.62205	1	2.47791e-05	0	0	0	0.000385123	0	0	0	0	0	0	0	0	0	0
Cupriavidus	0.990771	0.485693	0.62205	1	0	0	5.10488e-06	0	7.86917e-05	0	0	0	0	0	0	0	0	0	0
Lineage_IIc	0.990154	0.486229	0.62205	1	0	5.12237e-06	0	0	0	0	0	0	0	0	0	0	0	7.39631e-05	0
Methylotenera	0.989845	0.486497	0.62205	1	0	4.83127e-06	0	0	1.85157e-05	0	0	0	0	0	0.000331124	0	0	0	0
Novosphingobium	0.989156	0.487096	0.62205	1	0	0	4.93476e-06	0	0.000265022	1.40624e-05	0	0	4.82107e-06	8.95348e-05	0	0	0	0	4.9981e-06
Reyranella	0.988562	0.487612	0.62205	1	0	0	0	0	5.77684e-05	4.65536e-06	0	0	0	0	0	0	0	0	0
Rubellimicrobium	0.98739	0.488632	0.62205	1	0	0	0	0	0	0	0	0	0	0	2.82239e-05	0	0	0.00031723	0
Harryflintia	0.987362	0.488656	0.62205	1	2.47791e-05	4.82707e-06	0.00109569	0	0.000110723	4.65536e-06	0	2.87183e-05	0	9.63962e-06	4.81647e-06	0	0	4.6227e-06	0
CL500-29_marine_group	0.986385	0.489507	0.62205	1	0	0	0	0	0.000597131	0	0	5.74366e-05	0	0	0	0	0	0	0
Proteiniclasticum	0.985459	0.490313	0.62205	1	0	0	0	0	0	4.75172e-06	0	0	0	0	0	4.61949e-05	0	0	0
mle1-27	0.985208	0.490533	0.62205	1	0	0	0	0	6.58341e-05	0	0	0	0	0	0	0	0	0.000628904	0
SWB02	0.985028	0.49069	0.62205	1	0	0	0.00123028	0	0.000125165	0	0	0	0	0	0	0	0	0	4.63833e-06
37-13	0.983134	0.492343	0.62205	1	0	0	0	0	0.000101345	0	0	0	0	0	0	0	0	0.000131413	0
OM27_clade	0.983119	0.492356	0.62205	1	0	0	0	0	0.000501352	0	0	0	0	0	0	0	0	6.0095e-05	0
Pontibacter	0.981581	0.493702	0.62205	1	0	0	0	0	0.000466961	0	0	0	0	0	0	0	0	5.54723e-05	4.9981e-06
Campylobacter	0.980809	0.494377	0.62205	1	0	1.44938e-05	0	0	0.000105909	0	0	0	0	0	0	0	0	0	0
Aeromicrobium	0.980542	0.494611	0.62205	1	0	0	0	0	0.000399565	0	0	0	0	0	0	0	0	5.54723e-05	0
Holdemanella	0.980104	0.494994	0.62205	1	0	0	4.93476e-06	1.50892e-05	8.69027e-05	0	9.65904e-06	0	4.94956e-06	8.96422e-05	1.44494e-05	0	9.68091e-06	0	4.9981e-06
Sphingobacterium	0.980023	0.495066	0.62205	1	0	0	0	0	0	0	6.59786e-05	0	0	0	0	0	0	0	9.41433e-06
Citrifermentans	0.979436	0.495581	0.62205	1	1.48675e-05	0	0	0	0.000101095	0	0	0	0	0	0	0	0	0	0
Hungatella	0.978489	0.496411	0.62205	1	4.95582e-06	0.00022707	1.53146e-05	4.97758e-06	4.81403e-06	0	1.41663e-05	4.63562e-06	4.94956e-06	0	0	0	0	0.000206406	0
Niastella	0.977012	0.497709	0.62205	1	0	0	0	0	0	0	0	0	0	0	0	0	0.000838881	0.000138681	0
Lentimicrobium	0.976738	0.497949	0.62205	1	0	0	0	0	7.22105e-05	0	0	0	0	0	0	0	0	0	0.000431364
Ahniella	0.976	0.498598	0.62205	1	0	2.01942e-05	0	0	0.000572562	9.47608e-06	4.82952e-06	1.43592e-05	0	0.000872386	0.000184484	1.41987e-05	4.8037e-06	0.000127839	0
Candidatus_Competibacter	0.975675	0.498884	0.62205	1	0	0	0	0	0	4.65536e-06	0	0	4.82107e-06	0	0.00264906	0	0	0	0.00157243
dgA-11_gut_group	0.975277	0.499234	0.62205	1	0	3.37895e-05	0	0	0	0	0	0	0	0	0.000189214	0	0	0	0
MB-A2-108	0.97513	0.499364	0.62205	1	0	0	0	0	0.000249962	0	0.0013909	0	0	0	0	0	0	0	0
MVP-88	0.974556	0.499869	0.62205	1	0	0	0	0	0	0	0	0	0.000771371	0	0	0	0	0.000142043	0
Crocinitomix	0.97309	0.501161	0.62205	1	0	0	0	0	0	0	0	0	0	0	0	0	0	0.000137267	0.000579791
Barnesiella	0.971243	0.502791	0.62205	1	1.44008e-05	0	0.000670964	5.05579e-06	9.69309e-06	4.75172e-06	4.71276e-06	4.27759e-05	4.82107e-06	0	0	2.30828e-05	0	2.81722e-05	0.001478
Micromonospora	0.971172	0.502854	0.62205	1	0	0	0	0	0.000221446	0	0	0	0	0.00105072	0	0	0	0	0
Eggerthella	0.970371	0.503562	0.62205	1	0	0.000101457	0	5.05579e-06	4.62892e-06	0	4.6684e-06	0	0	0	0	0	0	0	9.63643e-06
F082	0.969915	0.503965	0.62205	1	0	9.66254e-06	0.000398181	0	0	0	0	0	0	0	0	1.38146e-05	0	0.00147248	0
Lineage_IIb	0.967457	0.506141	0.62205	1	0	0	0	0	0.000158863	0	0	3.82911e-05	0	0	0	0	0	0	0
MSB-3C8	0.967417	0.506177	0.62205	1	0	0	0	0	0.000101095	0	0	0	0.0011582	0	0	0	0	0.000156248	0
Lachnospira	0.96716	0.506405	0.62205	1	4.28081e-05	3.86501e-05	0.000197255	9.01898e-05	0.000297564	5.28625e-05	0.000137144	0.000113444	0.00196617	0	0	0.000131329	0	0.000943277	0.00321741
Desulfovibrio	0.967018	0.50653	0.62205	1	0	1.93251e-05	9.70259e-06	0	0	9.31073e-06	0	0	0	1.41296e-05	2.39699e-05	0	1.42346e-05	0	0.000379856
Psychrilyobacter	0.966796	0.506727	0.62205	1	5.42404e-05	5.34183e-05	0.000852515	1.00269e-05	0.000516545	4.75172e-06	0.00178692	4.63562e-06	0.00270517	0	0.00180633	0.000124507	0	0.0004983	0.00144416
Alloprevotella	0.966567	0.506931	0.62205	1	6.76677e-05	0.000299036	0.00404973	6.50608e-05	0.00347616	8.04224e-05	0.0014804	0.00040903	0.0080932	0.00054838	0.00527212	8.38021e-05	0.00212366	0.000693273	0.00292022
Adlercreutzia	0.965961	0.507468	0.62205	1	0	0	0.000439194	0	5.06416e-06	0	0	0	9.64213e-06	0	0	4.61949e-06	4.8037e-06	9.4281e-06	0.00147071
Anaerovorax	0.965749	0.507656	0.62205	1	0	0	0	0	5.06416e-06	0	0	1.89971e-05	0	0	0	0	0	0.000260413	0.0011503
Bdellovibrio	0.963616	0.509551	0.62205	1	0	0	4.93476e-06	0	8.18386e-05	0	4.71276e-06	0	0.000827499	4.71236e-06	4.81647e-06	0.000106219	0	1.40508e-05	0
Lachnospiraceae_AC2044_group	0.962972	0.510124	0.62205	1	0	0	0	0	4.62892e-06	0	0	0	0	0	9.46069e-05	0	0	0.000388252	4.9981e-06
Shewanella	0.961727	0.511232	0.62205	1	0	0	4.76783e-06	0	2.88842e-05	0	1.40052e-05	0	0	0	0	4.60488e-06	0	0	0.000204922
Akkermansia	0.960826	0.512035	0.62205	1	0	4.83127e-06	5.10488e-06	0	0	0	4.6684e-06	6.69723e-05	0.000930466	0	0	0	0	0.000217408	0
Tuzzerella	0.958501	0.51411	0.62205	1	1.90428e-05	3.92324e-05	3.42127e-05	1.99885e-05	3.85222e-05	3.27803e-05	1.89958e-05	4.26275e-05	1.47312e-05	1.42295e-05	0.000597961	2.77865e-05	3.35671e-05	7.49764e-05	0.000817203
Chryseoglobus	0.958007	0.514552	0.62205	1	0	4.82707e-06	0	0	0	0	4.82952e-05	0	0	0.000236171	0.00096902	0	0	0	0
Phenylobacterium	0.956356	0.516028	0.62205	1	0	3.86501e-05	0	0	0.000134793	0	0	4.63562e-06	0	0	0	0	0	0	0
Nitrospira	0.955856	0.516475	0.62205	1	4.72251e-06	4.52155e-05	0	0	0.000211817	0	0	1.91455e-05	0	0.000901305	0	0	0	4.73478e-06	0
AKAU4049	0.955763	0.516559	0.62205	1	2.47791e-05	0	0	0	0.000101345	4.65536e-06	0	0	4.94956e-06	0	0.00235021	0	0.000869543	0	0
Streptomyces	0.953558	0.518534	0.62205	1	0	0	0.000781047	4.97112e-06	0.000395066	0	0	0	0.00350924	0	9.63294e-06	0	0	6.93404e-05	0
Butyricicoccus	0.953257	0.518804	0.62205	1	2.8335e-05	3.86501e-05	1.99092e-05	4.97112e-06	9.44296e-06	9.64144e-06	0	4.63562e-06	0	9.40968e-06	0	1.40707e-05	0.000716951	8.3491e-05	2.43398e-05
BD1-7_clade	0.952928	0.519099	0.62205	1	0	0	0	0	0.000202189	0	1.88791e-05	0	0.00157167	0.000263892	0	1.38146e-05	0	0	0
Clade_Ib	0.952514	0.519471	0.62205	1	0	0	0	1.01116e-05	0	0	0	2.87183e-05	4.95508e-06	0.000278029	0.00132652	0.000106248	0	0	0
Vibrio	0.950862	0.520954	0.62205	1	0	0	0	0	0	0	0	2.37464e-05	0	0	0	9.4658e-06	0	0	0
Rubrobacter	0.95031	0.52145	0.62205	1	0	0	0	0	4.81403e-05	0	0	0	0	0.000381701	0	0	0	0	0.00115326
Absconditabacteriales_(SR1)	0.94818	0.523367	0.62205	1	0	0	0.00032898	0	0	0	0	0	0	0.000141371	0	0	0	0	0
Hafnia-Obesumbacterium	0.946738	0.524666	0.62205	1	4.68224e-06	0.00795505	0.000419455	0.000125267	2.48856e-05	2.35659e-05	4.71276e-06	2.34425e-05	4.95398e-05	4.70484e-06	0.000637558	0.000157542	0.00083104	2.32256e-05	0.00124685
Turicibacter	0.946697	0.524704	0.62205	1	4.95582e-06	1.44938e-05	1.97454e-05	5.05579e-06	1.9136e-05	1.43242e-05	1.89678e-05	0	1.45917e-05	2.36392e-05	0.00201309	4.6762e-05	0.000828877	9.4281e-06	4.9981e-06
Rhodoferax	0.946464	0.524914	0.62205	1	0	0	0.000772389	0	0.00146817	9.50344e-06	0	4.78638e-06	0	0	0	0	0	0	0
Anaerotruncus	0.945133	0.526114	0.62205	1	2.94613e-05	3.38147e-05	0.000249629	1.01116e-05	0	4.65536e-06	9.65904e-06	4.63562e-06	0	2.35543e-05	0.000231873	4.7329e-06	1.93618e-05	1.42043e-05	4.70717e-06
UCG-008	0.944979	0.526254	0.62205	1	0	0	0	0	0	0	0	0	0.000935287	0	0.000439922	0	0	0	0
Terrabacter	0.944657	0.526545	0.62205	1	0	2.41563e-05	1.9739e-05	0	0.000115537	0	0	0	0	0	0	0	0	0	0
Macellibacteroides	0.944386	0.526789	0.62205	1	0	0	0	0	0	0	0.000765618	0	0.000366268	0	0	0	0	0	0
Mogibacterium	0.944312	0.526856	0.62205	1	0	0	0	0	0	0	0	0	0	0	0.000231787	3.6839e-05	0	5.20826e-05	0
Solobacterium	0.943414	0.527668	0.62205	1	0	1.44938e-05	0.000611911	0	0.000249962	0	0	0	0	0	0	0	0	9.31601e-06	0
Aquabacterium	0.942346	0.528634	0.62205	1	4.68224e-06	4.83127e-06	9.86952e-06	0	4.62892e-06	9.50344e-06	0	4.74929e-06	0	0	0.000241248	1.38585e-05	1.93618e-05	4.64097e-05	0
Porphyromonas	0.941369	0.529518	0.62205	1	0	0.000111119	0	0	0.000212695	0	0	0	0	0	0	0	0	0	0
Clostridium_sensu_stricto_2	0.941338	0.529546	0.62205	1	0	9.66254e-06	0	0	0	0	0	0	0	0	0	1.8478e-05	0	0	0
Veillonella	0.939661	0.531065	0.62205	1	5.15449e-05	0.000130444	0	0	0	2.85246e-05	0	4.63562e-06	0	0	0	1.89316e-05	0	4.73478e-06	0
Prevotellaceae_UCG-004	0.938324	0.532278	0.62205	1	0	0	0	0	0.00048616	4.65536e-06	0	0	0	0	0	0	0	0.000265148	0
SR-FBR-L83	0.936993	0.533486	0.62205	1	0	0	0.000530907	0	0.000911549	0	0	4.74929e-06	0	0	0	0	0	0	0
Citrobacter	0.936964	0.533512	0.62205	1	3.29367e-05	0.0334182	0.00576681	0.00022063	0.00165187	2.83176e-05	0.000527857	5.68359e-05	0.005029	7.54e-05	0.00224574	0.000511825	0.000151336	0.00029119	0.000485829
HIMB11	0.934933	0.535359	0.62205	1	0	0	0	0	0	0	0.000424998	0	0.000659026	0	0	0	0	0	0
Sediminispirochaeta	0.934463	0.535787	0.62205	1	1.98233e-05	0	0	0	0	0	0	9.49857e-06	0	0	0.000212866	6.92924e-05	0	0	0
[Eubacterium]_hallii_group	0.934441	0.535807	0.62205	1	1.90025e-05	1.44812e-05	3.01221e-05	9.94224e-06	3.28377e-05	0	0.00125567	9.3849e-06	9.77063e-06	4.70484e-06	0	3.68683e-05	0	0.000620049	4.85419e-05
oc32	0.93411	0.536108	0.62205	1	0	0	0	0	0	0	0	0	0	4.81981e-06	0.00096811	0	0.000624284	0	0
Pajaroellobacter	0.93336	0.536791	0.62205	1	1.48675e-05	1.44938e-05	0	0	0.000770938	1.40624e-05	0.000177722	1.42479e-05	0.00179149	0	0.00124185	4.61949e-06	4.8037e-06	4.73478e-06	0
BSV26	0.932983	0.537134	0.62205	1	0	0	0	0	0	0	0.00137153	0	0	0	0	4.60488e-06	0	0	0.00137758
Ideonella	0.931261	0.538704	0.62205	1	0	0	0	0	8.18386e-05	0	0	0	0	0	0	0	4.87722e-06	0.000137309	0
Altererythrobacter	0.928641	0.541097	0.62205	1	0	0	0	0	0.00059694	0	1.44886e-05	0	0	0	0	4.61949e-06	0	4.73478e-06	0.000379856
Dongia	0.926608	0.542956	0.62205	1	0	0	0.000729478	5.05579e-06	0.000539172	1.41588e-05	0	0	0	0	0	0	4.62725e-06	0	0
67-14	0.925486	0.543982	0.62205	1	0	2.89876e-05	0.00031089	0	0.000110723	0	0	0	0	0	0	0	0	0	0.000839681
Paraprevotella	0.925147	0.544293	0.62205	1	6.17787e-05	0	9.86952e-06	2.50314e-05	3.90775e-05	9.47608e-06	4.82952e-06	2.35933e-05	0.0017404	0	4.70398e-06	6.01084e-05	0.000629284	9.31601e-06	6.31764e-05
Lachnospiraceae_UCG-009	0.925134	0.544305	0.62205	1	0	0	0.000400498	0	4.62892e-06	0	0	0	4.82107e-06	0	0	4.60488e-06	0	0.000478213	0
Arenimonas	0.924991	0.544436	0.62205	1	0	0	0	0	0.000173305	0	0	0	0	0.000530179	0	0	0.00122906	0	0
Lawsonella	0.920575	0.548488	0.62205	1	0	0	0	0	6.58341e-05	0	0	0	4.94956e-06	0	0	0	0	4.69332e-05	0
Malaciobacter	0.920511	0.548546	0.62205	1	4.95582e-06	0	0.000883144	0	0	0	0	1.85425e-05	0	0	0	0	0.00144366	0.000120261	0
Treponema	0.917117	0.551669	0.62205	1	0.000103099	2.95656e-05	0.00127448	7.48072e-05	7.6239e-05	5.60571e-05	1.93181e-05	4.26275e-05	1.96808e-05	0.00169033	0.00199919	8.7851e-05	9.08879e-05	0.000221277	0.00177903
Terrimonas	0.916937	0.551835	0.62205	1	4.95582e-06	5.12237e-06	2.45069e-05	0	0.000207254	0	9.49792e-06	0	4.82107e-06	0.000424112	4.70398e-06	3.22488e-05	4.8037e-06	4.6227e-06	4.70717e-06
Devosia	0.915692	0.552982	0.62205	1	0	0	4.76783e-06	5.05579e-06	0	0	0	0	4.82107e-06	0.00101154	0	0	0.000787806	8.32085e-05	0
Zixibacteria	0.915118	0.553511	0.62205	1	0	0	0	0	0	0	0.000650361	0	0	0.000169645	0.000170292	3.6839e-05	0	0	0
Dechloromonas	0.914769	0.553833	0.62205	1	4.72251e-06	0	0	9.94224e-06	1.4257e-05	9.31073e-06	0.000870256	0	0	0.00329339	0	0.00018016	1.90383e-05	0.0002178	0.000729723
AKYH767	0.913994	0.554548	0.62205	1	0	2.89876e-05	0	0	0.000110723	0	0	0	0	0.000207344	0	0	0	4.6227e-06	0
Intestinibacter	0.911865	0.556514	0.62205	1	1.45939e-05	1.44896e-05	1.46405e-05	9.95515e-06	5.85938e-05	0	9.49792e-06	2.39319e-05	0.00103065	0.00077117	0	4.63633e-05	0	0	0
Delftia	0.909094	0.559077	0.62205	1	0	4.82707e-06	0.000399716	0	9.62807e-06	0	0.000265623	0	0	0	0	0	4.8037e-06	4.69332e-06	4.21047e-05
0319-6G20	0.9071	0.560924	0.62205	1	0	0	0.000668739	0	8.64675e-05	0	0	0	0	0	0	0.000110868	0	0.000377899	0.00109206
Simplicispira	0.906543	0.56144	0.62205	1	0	9.95364e-06	0.000262231	9.95515e-06	0.000982012	4.65536e-06	9.65904e-06	0	0	0.00287936	0	1.84634e-05	0.000547695	0	1.88287e-05
Ruminococcus	0.906088	0.561863	0.62205	1	0.000176317	6.28023e-05	0.00288365	5.48904e-05	0.00138066	3.77937e-05	0.00263463	6.59193e-05	6.87909e-05	0.00175502	0.000690638	9.2913e-05	0.00128238	0.0014356	0.00368086
Flavobacterium	0.905271	0.56262	0.62205	1	0	0	8.58209e-05	0	0.000178119	0	0	0	0	0	3.76318e-05	0	6.62813e-05	4.69332e-06	9.41433e-06
Anaerobiospirillum	0.905208	0.562679	0.62205	1	0	4.83127e-06	1.99092e-05	5.05579e-06	0.000780939	2.34695e-05	2.41476e-05	9.27123e-06	0	8.01101e-05	1.92659e-05	3.25194e-05	0.000945386	0.000492798	9.41433e-06
Allobaculum	0.901905	0.565746	0.622669	1	0	2.44474e-05	0.000962279	0	0.000125165	4.65536e-06	0.000546248	0	2.95965e-05	0	0	0	4.62725e-06	0	6.32297e-05
Aeromonas	0.901123	0.566473	0.622669	1	4.68224e-06	0	1.94052e-05	4.97758e-06	9.25784e-05	0	0	0	0	0.000155508	0	0	0	1.40093e-05	0
Lachnospiraceae_UCG-006	0.898918	0.568525	0.622669	1	2.38458e-05	2.44474e-05	0.0021022	4.97112e-06	0	1.40624e-05	5.28025e-05	0	0.000101773	0.00176447	0.000806332	1.39719e-05	4.87722e-06	0.000302985	0.00113025
[Eubacterium]_siraeum_group	0.898577	0.568842	0.622669	1	9.40475e-06	5.12237e-06	0.000132905	3.99577e-05	3.36432e-05	0	0	2.82289e-05	0.00106076	0.000867074	0	9.23898e-06	0	0	2.43398e-05
Subgroup_7	0.897343	0.569992	0.622669	1	0	4.83127e-06	0	4.97112e-06	0.000187562	0	0	9.53567e-06	4.82107e-06	0	0.000931388	4.7329e-06	0.000826236	0	0
Ramlibacter	0.892181	0.57481	0.625437	1	0	0	4.93476e-06	4.97758e-06	0.0012863	4.65536e-06	0	0	0	0	0.00115595	0	0.000333162	0	0
Lachnospiraceae_UCG-001	0.890386	0.576488	0.625437	1	1.48675e-05	5.12237e-06	0.00154934	4.97112e-06	4.31412e-05	4.75172e-06	0.00261277	9.07163e-05	0.000819715	0	4.81647e-06	1.39427e-05	0.00108274	0.000120443	0.000758992
[Eubacterium]_eligens_group	0.890271	0.576596	0.625437	1	6.6847e-05	9.65834e-06	0.000936082	9.97087e-05	0.000383589	9.47608e-06	4.71276e-06	7.10838e-05	9.77615e-06	0.000268689	0.000235199	0.000143965	0	0.000934503	0.00010222
Bifidobacterium	0.887664	0.579036	0.625767	1	0.000145126	0.00187452	0.00699812	9.4861e-05	0.00305678	6.19389e-05	0.0587829	8.48375e-05	0.00427472	2.83515e-05	0.00286123	0.000175987	0.0300107	0.000869435	0.00277704
Neisseria	0.885775	0.580806	0.625767	1	0	0.000183588	0	4.97758e-06	0.000583244	0	0.00059852	0	0	0	0	9.20976e-06	0	0	0
Family_XIII_AD3011_group	0.885598	0.580973	0.625767	1	0	1.93251e-05	0	0	0.000592507	0	0	4.78638e-05	0	0	0.000371614	0	0	0.000127798	0
p-251-o5	0.884046	0.582428	0.625873	1	0	0	0.000476783	0	0	0	0	9.27123e-06	0	0	0	0	0	0.000151513	0.000384854
Nitrosomonas	0.880975	0.585312	0.626917	1	0	0	0	0	0.000491224	0	0.000909518	4.74929e-06	0	0	0	0	0.000538014	0	0
Erysipelotrichaceae_UCG-003	0.879854	0.586366	0.626917	1	9.40475e-06	0	1.49776e-05	3.49865e-05	0.000577315	0	9.49792e-06	2.84191e-05	0.00151394	0	0	4.60488e-06	9.68091e-06	0.000273034	0.00245743
Peptoclostridium	0.87867	0.58748	0.626917	1	0	0	2.96086e-05	1.51674e-05	0.0002744	1.42552e-05	1.93181e-05	4.63562e-06	0	0	0.000193944	0	4.87722e-06	0	0
Coprobacter	0.87547	0.590492	0.628677	1	0	5.12237e-06	0.000429324	0	6.25824e-05	0	0	9.57277e-05	4.94956e-06	4.70484e-06	0	0	0	0.000215893	0
Shimia	0.868423	0.597141	0.631806	1	0	0	0.000758085	4.97758e-06	0	0	0.00110596	0	0	0	0	0	0	0	0.00140447
Fusicatenibacter	0.868055	0.597489	0.631806	1	5.35405e-05	2.41479e-05	0.000700248	3.50648e-05	4.68446e-05	4.65536e-06	0.00115414	5.72487e-05	2.44963e-05	0	0.000146674	6.52656e-05	4.87722e-06	6.11207e-05	0.000477934
Phaeodactylibacter	0.867997	0.597543	0.631806	1	1.41675e-05	4.82707e-06	0	0	0.000648213	0	0	0	0	0.000843467	0.00040681	4.7329e-06	0	0	0
Acetatifactor	0.864776	0.600589	0.63308	1	9.44501e-06	9.95364e-06	0.000255074	5.05579e-06	9.25784e-06	9.57244e-06	0	9.53567e-06	9.77615e-06	0.000424112	9.43433e-06	9.35239e-06	4.8037e-06	1.86029e-05	0.000473829
B1-7BS	0.86284	0.602422	0.63308	1	0	5.12237e-06	0	0	0.000332168	0	0.00106508	0	0	0.00171256	0.00046099	0	4.62725e-06	0	0
Prevotellaceae_Ga6A1_group	0.861337	0.603845	0.63308	1	1.88095e-05	1.47849e-05	0.000103306	2.49532e-05	0.000347426	2.37586e-05	0.000831781	6.14321e-05	9.77615e-06	0.000183867	2.85877e-05	4.61072e-05	0.000866972	0.000102389	2.398e-05
Bradyrhizobium	0.860919	0.604241	0.63308	1	4.72251e-06	0	0.000370797	5.05579e-06	0.000100855	0	0.000401483	9.57277e-06	0.000182457	7.56524e-05	1.92659e-05	2.30244e-05	0.000584751	8.34204e-05	0.000370938
[Clostridium]_innocuum_group	0.85889	0.606164	0.633655	1	0	0.000260888	0.000133666	5.05579e-06	0	4.65536e-06	0	2.87183e-05	0	4.70484e-06	0	0	0.000282262	0	0
0319-7L14	0.855005	0.60985	0.636066	1	0	0	0	0	0.000553614	0	0.000480701	2.87183e-05	0	4.70484e-06	0	4.61949e-06	0	0.000323589	0
Chitinophaga	0.85076	0.613883	0.638826	1	0	0	0	0	0	0	0	0	0	0.000925404	0	1.84195e-05	0.000610797	0.000428511	0.00132742
Prevotellaceae_UCG-003	0.848788	0.615759	0.639335	1	0	2.89876e-05	0	0	5.06416e-06	0	0	0	4.82107e-06	0	1.92659e-05	3.31303e-05	0	4.68625e-05	1.86221e-05
NK4A214_group	0.845655	0.61874	0.639993	1	5.83033e-05	6.84649e-05	0.0020457	2.49467e-05	0.00203028	9.31073e-06	0.00128948	0	1.47257e-05	0.00289405	0.00133396	2.76731e-05	0.000916725	0.000321504	0.00129386
PHOS-HE36	0.845204	0.619169	0.639993	1	9.91164e-06	9.65414e-06	0.000694487	1.99885e-05	0.00529846	1.87178e-05	0.00168056	4.74115e-05	0.0038669	0.00284214	0.00591884	2.34231e-05	0.00114293	0.0012085	0.00205899
A2	0.836636	0.627336	0.646984	1	0	4.82707e-06	0.000508281	0	4.62892e-06	9.50344e-06	0	0	0.000771371	0	9.63294e-06	0	0	0.000165676	0.000598482
[Eubacterium]_ventriosum_group	0.831211	0.632515	0.650538	1	1.90831e-05	0	3.96546e-05	1.50892e-05	7.49332e-05	4.82072e-06	3.30898e-05	3.79524e-05	4.92442e-05	0.000169637	0	5.99073e-05	0	3.27949e-05	4.33906e-05
Clade_II	0.83007	0.633605	0.650538	1	1.98233e-05	0	0	5.05579e-06	0.000733101	0	0.00184488	3.35047e-05	0	0.000607894	0	0.000111321	0.00101337	0	0
NS9_marine_group	0.827919	0.63566	0.651198	1	0	0	5.10488e-06	5.05579e-06	0.00118689	9.50344e-06	0	4.78638e-06	0.00110003	0.000852769	0.000451694	4.7329e-06	0.00130163	0.000112569	0.000380343
Dialister	0.817107	0.646	0.660324	1	3.7812e-05	4.82707e-06	6.36575e-05	1.50892e-05	5.17886e-05	4.82072e-06	9.65904e-06	4.74929e-06	0.00202028	0	0.00102547	6.0434e-05	0.000661947	0.000121245	0.0010178
UCG-002	0.800609	0.661794	0.674514	1	9.36448e-06	0	0.00126234	1.00269e-05	9.76426e-05	1.43242e-05	0	8.11436e-05	0.00105047	0.000447674	0.00125699	8.35753e-05	0.000380423	0.000437583	7.80175e-05
Muribaculum	0.799549	0.662809	0.674514	1	5.40071e-05	9.68829e-05	0.00170216	9.94869e-06	7.24606e-05	9.40709e-06	2.86992e-05	0.000128711	0.00442092	0.000804364	0.00105887	5.54012e-05	0.00136935	0.000369047	2.93379e-05
Leptotrichia	0.793257	0.668832	0.679145	1	0	9.17941e-05	0.00125871	4.97112e-06	0.000354056	0	0	0	0	0	0	0	0.000585266	0.000187733	0.000695749
Bosea	0.782138	0.679469	0.68815	1	4.72251e-06	0	4.56037e-05	5.05579e-06	2.45704e-05	4.82072e-06	0.000306329	9.53567e-06	0.000337603	0.000363545	0.000161528	4.60488e-06	5.76444e-05	7.51961e-05	0.000230651
UCG-010	0.780864	0.680687	0.68815	1	3.30173e-05	0	0.000305308	1.01116e-05	0.0011717	4.65536e-06	0.000961074	2.39319e-05	0	4.81981e-06	1.44494e-05	9.22437e-06	0.00118491	0.000799954	1.93417e-05
Ruminobacter	0.775157	0.686139	0.692144	1	0	0	0	9.95515e-06	1.85157e-05	4.65536e-06	4.82952e-06	0	0	0	0	2.30975e-05	0	0	4.70717e-06
Hydrogenophaga	0.745967	0.713899	0.718575	1	4.95582e-06	0	1.94052e-05	0	0	4.65536e-06	4.82952e-06	9.57277e-06	4.94956e-06	9.42472e-06	0	4.61949e-06	4.87722e-06	9.38663e-06	4.70717e-06
Lachnoclostridium	0.741008	0.718585	0.721716	1	0.000130959	0.000803134	0.00308386	7.52635e-05	0.00506987	3.80007e-05	0.0149127	0.000126901	0.00724737	0.00137957	0.00191507	0.000416248	0.00697967	0.00177258	0.00297265
Dielma	0.697277	0.759338	0.760988	1	0	4.83127e-06	6.41519e-05	1.01116e-05	0	2.37586e-05	2.40308e-05	9.3849e-06	0	9.52465e-06	0	3.22341e-05	2.41361e-05	9.24539e-06	0
Kapabacteriales	0.64307	0.807682	0.807682	1	0	0	0	4.97758e-06	0.000350554	9.50344e-06	0.000929012	0	0.000986056	0.000466523	0.00134379	4.60488e-06	0.000903095	0	0.000705385

## Sheet: Table S3. (a)
Taxonomy	Z_Larvae3	Z_Pre_pupae	Z_Pupae_early	Z_Pupae_later	Z_Adult	H1_Larvae3	H1_Pre_pupae	H1_Pupae_early	H1_Pupae_later	H1_Adult	H2_Larvae3	H2_Pre_pupae	H2_Pupae_early	H2_Pupae_later	H2_Adult
Proteobacteria	63838.2	65638.9	35388	25748.9	60646.6	63499.9	65741.3	27404.5	27020.9	25189.9	69135.6	61772.6	38692.6	32480.6	43248.7
Bacteroidota	365.83	3226.25	18220.8	25828.4	5111.84	691.58	2875.56	20187.2	26393.5	23935.5	277.12	4166.62	20234.2	25066.8	15063.5
Firmicutes	1125.1	1528.08	11086.5	12545.4	4414.42	6630.78	791.53	18095.2	9397.53	15155.5	584.11	1453.22	7742.5	8176.8	8379.51
Actinobacteriota	15.65	33.32	2042.33	1472.99	369.34	67.32	22.02	1776.67	5425.65	2116.32	9.65	153.66	1155.99	2996.34	1531.32
Fusobacteriota	1278.66	51.33	194.34	270	142.32	670	209.01	496.67	529	224.33	205.67	31.02	138.33	63.66	30
Desulfobacterota	13	60.33	457.66	612	44.33	33.99	15.33	169	611.99	114.66	54	69.33	513.32	271.66	778.67
Campilobacterota	3.67	9.99	245	375.01	79.67	9.34	5.66	579.66	131.67	425.33	16.01	39.34	332.66	260.33	631
Gemmatimonadota	0.99	0.66	499.34	50.33	64	11.67	5.34	95.67	381.99	222.33	0.66	0.67	528.34	228.99	108
Myxococcota	1.67	2.33	241.33	184	75.66	3.33	1.33	106.33	13	243.66	1	1	189.33	0.33	87.66
Acidobacteriota	0.33	4.99	272.32	47	7	1.33	0.33	146.67	99.33	54.33	0.33	3.33	72.33	170.33	29.67
Other	0	4.32	166.67	190.66	37.33	7.33	0.67	50.33	152.66	61.33	0.33	0.66	108.34	57.32	61
Spirochaetota	4.99	3.67	57	87.66	15.66	11.33	8.33	118.67	1.33	1.33	4	2	156.66	6.34	117.33
Deferribacterota	1	2	23.67	64.66	25.33	1	1	242.67	2	0.67	9.66	9.67	81.34	48	57
Fibrobacterota	0	0	13.33	28	15.67	0	0.33	0	96.33	0.33	0	0.33	179	96.33	39.67
Bdellovibrionota	0	0	44.67	44	32.33	15.67	0	77.33	80.33	55.67	0	0	0.33	0	0.33
Patescibacteria	0	3	0	23	0	0.33	0	147	0	0	0	0.67	0	0	10
Elusimicrobiota	0	2.67	11	0	29	0	0	0	0	53.33	0	0.33	40.67	0	0
SAR324_clade(Marine_group_B)	0	0	24.33	13	0	0	0.33	96	0	0	0	0	0	0	0
Nitrospirota	0	1.33	22.67	0	0.33	0	0.33	0	0	0	0	3	0	0	62.33
Verrucomicrobiota	0	4.66	0.67	0.33	15.67	0	0	0	0.33	64.33	0	0.33	0	0	0
Zixibacteria	0	0	0	0	0	2.67	0	0	46	0	0	0	12	0	12
NB1-j	0	0	0	0	29.33	0	0	0.33	0	0	0.67	0	0	0	0
Latescibacterota	0	0	0	0	21	0	0	0	0	0	0	0	0.33	0	0
Chloroflexi	0	0	9.33	0	0	0	0	0	0	0	0	0	0	0	0
RCP2-54	0	0	3.67	0	0	0	0	0	0	0	0	0	0	0	0
Cyanobacteria	1	0	0	0	0	0	0	0	0	0	0	0	0	0	0

## Sheet: Table S3. (b)
Taxonomy	Z_Larvae3	Z_Pre_pupae	Z_Pupae_early	Z_Pupae_later	Z_Adult	H1_Larvae3	H1_Pre_pupae	H1_Pupae_early	H1_Pupae_later	H1_Adult	H2_Larvae3	H2_Pre_pupae	H2_Pupae_early	H2_Pupae_later	H2_Adult
Gammaproteobacteria	63826.3	65603.3	34219	24974.6	60327.3	63436.3	65719.6	25939.6	25832.6	23759.6	69125.3	61739.3	37983.6	31095.6	41357.3
Bacteroidia	364.17	3222.26	17527.8	25744.4	5014.17	684.24	2874.89	19810.8	26011.8	23180.5	273.45	4165.62	19659.5	24863.8	14539.9
Clostridia	891.45	1040.09	8730.14	10276.5	3762.09	5319.79	638.59	12599.8	7701.51	11398.5	505.14	1151.57	6114.18	6653.18	5844.2
Bacilli	232.66	482.66	2352.66	2263.6	597.34	1305.33	144.61	5341.31	1695.35	3540.32	76.64	289	1555.65	1475.96	2513.98
Actinobacteria	10	18.32	1092	1064	199	33.66	14.02	917	4678.99	1284.32	5.99	138.67	900.99	2743.34	500
Alphaproteobacteria	11.96	35.66	1169.02	774.31	319.32	63.65	21.65	1464.3	1188.31	1305.99	10.31	33.32	708.98	1384.99	1891.33
Fusobacteriia	1278.66	51.33	194.34	270	142.32	670	209.01	496.67	529	224.33	205.67	31.02	138.33	63.66	30
Acidimicrobiia	2	11.67	675.66	310.66	68.67	24.33	5	339.33	262	465	1.67	5.33	204.67	195.34	698
Desulfovibrionia	12.33	59.33	407.66	567.34	43.67	33.99	14.33	169	357.33	6.66	52	67.66	513.32	271.66	608.67
Campylobacteria	3.67	9.99	245	375.01	79.67	9.34	5.66	579.66	131.67	425.33	16.01	39.34	332.66	260.33	631
Ignavibacteria	1.33	3.66	492.68	82.34	85.67	1.67	0.67	139.33	116.33	376.66	1.34	0.67	410.33	82.33	201.33
Gemmatimonadetes	0.99	0.66	438	50.33	64	11.67	2	95.67	381.99	222	0.33	0.67	365.67	168.66	108
Coriobacteriia	3.32	3.33	184.67	77.33	75.67	7.66	3	382.34	335.66	366.67	1.99	7.66	44.67	57.66	144.65
Other	0	6.99	174.67	190.66	37.33	7.33	2.67	132	275.99	186.66	0.33	0.66	108.34	57.32	61
Polyangia	0	2.33	213	155.33	75.66	3.33	1.33	106.33	12.67	120.66	1	1	189.33	0.33	87.66
SJA-28	0	0.33	163.67	1.66	1	1.34	0	0.66	102	192	1.66	0.33	13	58	289.33
Spirochaetia	4.99	3.67	57	87.66	15.66	11.33	8.33	118.67	1.33	1.33	4	2	156.66	6.34	117.33
Deferribacteres	1	2	23.67	64.66	25.33	1	1	242.67	2	0.67	9.66	9.67	81.34	48	57
Negativicutes	0.99	0.66	3.66	5.33	54.99	5.66	6.33	73	0.67	216.66	2.33	12.65	72.67	47.66	21.33
Fibrobacteria	0	0	13.33	28	15.67	0	0.33	0	96.33	0.33	0	0.33	179	96.33	39.67
Acidobacteriae	0	4.33	128.33	47	0	1	0	146.67	99.33	0	0.33	2.33	0	4.33	29.67
Kapabacteria	0.33	0	23.33	0	0	0.33	0	50.67	66.33	66.33	0.67	0	93	62.67	33
Thermoleophilia	0.33	0	68.67	21	26	1.67	0	56.33	53	0.33	0	2	5.66	0	161.67
Desulfuromonadia	0.67	0	7	44.33	0.33	0	1	0	0.33	108	2	0	0	0	170
Kryptonia	0	0	7	0	11	0.33	0	99	97	78	0	0	0	0	0
Oligoflexia	0	0	6	43.67	27	8	0	77.33	80	0	0	0	0	0	0
AKAU4049	0	0	7	0	0	0	1.67	0	0	0.33	0.33	0	162.67	60.33	0
Holophagae	0.33	0.66	42.66	0	0	0.33	0.33	0	0	0.33	0	0.33	66	87	0
OC31	0	0	6.33	0	0	3.67	0	86.67	0	41	0	0	58.33	0	0
Myxococcia	1.67	0	28.33	28.67	0	0	0	0	0.33	123	0	0	0	0	0
Subgroup_22	0	0	7.33	0	0	0	0	0	0	54	0	0.67	6.33	79	0
SAR324_clade(Marine_group_B)	0	0	24.33	13	0	0	0.33	96	0	0	0	0	0	0	0
MB-A2-108	0	0	18	0	0	0	0	0	96	0	0	0	0	0	0
Rubrobacteria	0	0	3.33	0	0	0	0	81.67	0	0	0	0	0	0	27
uncultured	0	0	43	0.33	0.33	0	0	0	64	0	0	1.67	0	0	0
Bdellovibrionia	0	0	38.67	0.33	5.33	7.67	0	0	0.33	55.67	0	0	0.33	0	0.33
Berkelbacteria	0	0	0	0	0	0	0	101	0	0	0	0	0	0	0
Thermoanaerobaculia	0	0	80	0	7	0	0	0	0	0	0	0	0	0	0
Verrucomicrobiae	0	4.66	0.67	0.33	15.67	0	0	0	0.33	64.33	0	0.33	0	0	0
Nitrospiria	0	1.33	14.67	0	0.33	0	0.33	0	0	0	0	3	0	0	62.33
Gracilibacteria	0	0	0	23	0	0.33	0	46	0	0	0	0	0	0	10
Elusimicrobia	0	0	0	0	23.67	0	0	0	0	53.33	0	0	0	0	0
Zixibacteria	0	0	0	0	0	2.67	0	0	46	0	0	0	12	0	12
Desulfobacteria	0	0	0	0	0	0	0	0	67	0	0	0	0	0	0
Lineage_IIa	0	0	0	0	0	0	0	0	0	0	0	0	40.67	0	0
NB1-j	0	0	0	0	29.33	0	0	0.33	0	0	0.67	0	0	0	0
S0134_terrestrial_group	0	0	26.67	0	0	0	1.67	0	0	0	0	0	0	0	0
Longimicrobia	0	0	27.67	0	0	0	0	0	0	0	0	0	0	0	0
Latescibacterota	0	0	0	0	21	0	0	0	0	0	0	0	0.33	0	0
Lineage_IIb	0	2.67	11	0	0	0	0	0	0	0	0	0	0	0	0
Anaerolineae	0	0	9.33	0	0	0	0	0	0	0	0	0	0	0	0
Subgroup_5	0	0	7.33	0	0	0	0	0	0	0	0	0	0	0	0
Vicinamibacteria	0	0	6.67	0	0	0	0	0	0	0	0	0	0	0	0
Lineage_IIc	0	0	0	0	5.33	0	0	0	0	0	0	0.33	0	0	0
RCP2-54	0	0	3.67	0	0	0	0	0	0	0	0	0	0	0	0
Parcubacteria	0	3	0	0	0	0	0	0	0	0	0	0	0	0	0
Desulfitobacteriia	0	3	0	0	0	0	0	0	0	0	0	0	0	0	0
Sericytochromatia	1	0	0	0	0	0	0	0	0	0	0	0	0	0	0
Saccharimonadia	0	0	0	0	0	0	0	0	0	0	0	0.67	0	0	0

## Sheet: Table S3. (c)
Taxonomy	Z_Larvae3	Z_Pre_pupae	Z_Pupae_early	Z_Pupae_later	Z_Adult	H1_Larvae3	H1_Pre_pupae	H1_Pupae_early	H1_Pupae_later	H1_Adult	H2_Larvae3	H2_Pre_pupae	H2_Pupae_early	H2_Pupae_later	H2_Adult
Cardiobacteriales	36407.9	62342	16741	4208.64	217.64	58896.7	59792	2373.64	3850.67	6104.67	60929.6	49036.3	4843.32	2180.31	270.01
Enterobacterales	27352.7	1897.34	11195.3	13391.3	58785.7	4312.98	4117.99	18469.7	13488.7	7991.98	8156.99	10711.3	28625.3	22516.7	33200.3
Bacteroidales	340.85	1638.61	13097.5	13038.8	4602.18	669.57	1399.91	16576.9	9843.13	22475.2	248.12	1302.99	9846.83	10358.5	13363.6
Flavobacteriales	21.33	1579.66	3095.01	12368.3	35	6.34	1461.66	2195.33	15587.3	94	22.34	2852.99	8932.01	13769.7	71.32
Lachnospirales	125.53	369.87	5040.2	6159.56	2297.15	321.2	212.93	7540.62	5039.91	5596.25	120.59	656.63	3019.58	4442.6	3230.9
Burkholderiales	41.65	1193.96	3162.32	3957.96	562.64	94.98	1631.33	1660.96	4154.63	3214.32	18	1869.96	2477.99	3657.99	4151.66
Oscillospirales	88.6	218.58	2448.62	2881.27	988.63	247.29	123.66	3217.6	1787.65	4044.97	65.93	157.64	2810.66	1548.64	2333.31
Oceanospirillales	6.67	40.33	1649	1057.33	332.66	67.67	12	1848.33	1823	3079.33	8.33	18.67	957	1189.33	1587.67
Lactobacillales	146.98	227.98	982.99	996.64	309.34	1141.32	66.97	2303.66	693.67	1033.32	50.99	103.68	863.33	682.64	826.66
Bifidobacteriales	8	7.33	410	815.33	84.33	20.67	10.68	526.33	4262.33	460.33	4.66	130.34	589.66	2399.34	201
Vibrionales	4.33	24.34	407.67	500.67	83.67	36.34	13.67	463.67	897	1942.67	4.33	11	372	475.33	1348.33
Erysipelotrichales	81.34	162.68	439.66	755.64	105.01	93.67	25.31	1899.31	181.34	1268.34	22.66	85.65	280.31	525.33	446.65
Chitinophagales	1.33	3.66	981.34	337.33	295.99	8.33	12.99	1005.33	432.32	611.32	2.99	7.31	667	734.99	921.32
Entomoplasmatales	2.67	7.33	811.34	406.66	178	44.34	21	1001.67	655	983	2.33	5.67	328	233.33	1162.67
Peptostreptococcales-Tissierellales	625.01	400.33	246.99	47.34	83.99	2303.33	262.33	174.67	331.32	257.99	304.34	173.66	103.99	90.66	65
Clostridiales	8	2	167.67	234	87.32	2407.32	7.01	850.33	107.65	492.66	3.65	121.67	3.33	145.99	3.33
Fusobacteriales	1278.66	51.33	194.34	270	142.32	670	209.01	496.67	529	224.33	205.67	31.02	138.33	63.66	30
Pseudomonadales	3.33	90	375.67	1629.66	96.66	2.33	142.67	268	1103.65	323.65	1.66	26.33	45.33	183.66	218.35
Caulobacterales	1.66	8.33	220.01	221.99	140.67	14.67	6.66	323.66	196.67	657.33	2.67	19.33	174.67	729.67	818.67
Clostridia_UCG-014	13.32	23.66	255.32	536.33	186.98	31.67	14.66	541.98	325	657.66	6.65	21.33	118.32	423.31	110.33
Desulfovibrionales	12.33	59.33	407.66	567.34	43.67	33.99	14.33	169	357.33	6.66	52	67.66	513.32	271.66	608.67
Campylobacterales	3.67	9.99	245	375.01	79.67	9.34	5.66	579.66	131.67	425.33	16.01	39.34	332.66	260.33	631
Microtrichales	2	11.67	613.66	310.33	68.67	24.33	4.67	339.33	262	465	1.67	5	204.67	194.67	479.33
Micrococcales	1	8.33	351.34	166	39	9.33	1.33	343	382.33	425.67	1.33	4.67	310.33	342.67	217
Other	1.33	18.66	483.34	241.33	107.33	13	4.67	264.32	382.65	292.32	1.32	36.32	112.01	124.98	357.67
Ignavibacteriales	1.33	3.66	492.68	82.34	85.67	1.67	0.67	139.33	116.33	376.66	1.34	0.67	410.33	82.33	201.33
Rhizobiales	1.32	4.67	236.66	246.33	59	14.66	2.32	287.99	140.33	296.33	1.66	5.33	53.99	171.33	410.33
Gemmatimonadales	0.99	0.66	438	50.33	64	11.67	2	95.67	381.99	222	0.33	0.67	365.67	168.66	108
Rhodobacterales	3.66	2.66	30.01	109.33	36.65	4.32	3.33	402.33	516.65	48.33	2.33	3.33	4	237.33	393.33
Coriobacteriales	3.32	3.33	184.67	77.33	75.67	7.66	3	382.34	335.66	366.67	1.99	7.66	44.67	57.66	144.65
Xanthomonadales	1.67	2.33	227.68	196.66	101.33	3.67	1	109.66	205.33	119.67	2.01	5	201	168.66	218.99
Run-SP154	1	1.33	49.66	1.34	33.33	0.66	0.33	256.33	1	502	0	1	25	95.33	11.33
Methylococcales	0	1.33	41	0	41	4.33	1.33	225	0.33	185.33	0	1.67	137.33	62.67	230.33
Sphingomonadales	1.66	5.33	284.99	39.33	34.34	7	3.67	56.33	41.67	50.99	1.66	2.33	228.33	11.67	130.33
SJA-28	0	0.33	163.67	1.66	1	1.34	0	0.66	102	192	1.66	0.33	13	58	289.33
SAR11_clade	1.33	5.33	163.33	44	0.33	22.34	2.67	0	127.33	59	0	1	95	104.67	133.67
Pasteurellales	4.33	3.67	6.66	26.67	0.33	1	3	2	185.33	66.33	0.33	22.01	0.33	324.67	84
Clostridia_vadinBB60_group	0.33	2.32	255.67	133.66	12.99	0.33	5	86.66	37.99	103.66	0.33	8.99	34.66	0.33	22.66
Spirochaetales	4.99	3.67	57	87.66	15.66	11.33	8.33	118.67	1.33	1.33	4	2	156.66	6.34	117.33
Bacillales	1	80.67	50.67	40	4.66	1.33	27.66	68.67	61.34	33.33	0.33	90.67	76.34	12	44.33
Deferribacterales	1	2	23.67	64.66	25.33	1	1	242.67	2	0.67	9.66	9.67	81.34	48	57
Rhodospirillales	0.67	3	15.33	1.33	21.33	0.66	1.67	207.99	108.67	1	0.66	0.33	62.99	73.66	5
Veillonellales-Selenomonadales	0.99	0.66	3.66	5.33	54.99	5.66	6.33	73	0.67	216.66	2.33	12.65	72.67	47.66	0
Sphingobacteriales	0.33	0	201.67	0	11.66	0	0	31.67	4.67	0	0	2.33	213.67	0.33	14.67
Fibrobacterales	0	0	13.33	28	15.67	0	0.33	0	96.33	0.33	0	0.33	179	96.33	39.67
Polyangiales	0	1.33	196.01	45.33	0.33	0.33	1	0	12.67	120.66	1	1	88	0.33	0
Monoglobales	2.33	0	32	136.99	68.68	1.66	1.33	51	71	73.67	1.33	8.66	0.66	0.66	0.67
Christensenellales	1	1	110.66	53.99	9.68	3.66	3	102.99	0.99	65.98	0.66	1.33	21.99	0.33	52
Cytophagales	0	0.33	81.32	0	53.34	0	0	0.66	93	0	0	0	0	0.33	169
Kapabacteriales	0.33	0	23.33	0	0	0.33	0	50.67	66.33	66.33	0.67	0	93	62.67	33
Geobacterales	0	0	7	44.33	0.33	0	1	0	0.33	108	2	0	0	0	170
Streptomycetales	0.33	0	26.33	51	5	0	0	0	0	236.33	0	0	0.67	0	0
Gaiellales	0.33	0	61.01	0	26	1.67	0	0.33	53	0.33	0	0	5.66	0	161.67
Competibacterales	0	0	0	0	0	0	0	111	0	0.33	0.33	0	183.33	0	0
Kryptoniales	0	0	7	0	11	0.33	0	99	97	78	0	0	0	0	0
Mycoplasmatales	0	0	28.33	57.33	0	6	3.67	0	103.67	65.33	0.33	1.67	6.67	0	0
Haliangiales	0	1	12.66	30.33	0.66	0	0.33	106.33	0	0	0	0	101.33	0	9.66
Rickettsiales	0.33	2.67	53	0	0	0	0.67	0	0	114.67	0	0	89.67	0	0
Paracaedibacterales	0	0	0	0	0	0	0	185.67	56.33	0	0	0	0	0	0
AKAU4049	0	0	7	0	0	0	1.67	0	0	0.33	0.33	0	162.67	60.33	0
Staphylococcales	0.67	0	21	7.33	0.33	9	0	67.67	0.33	65	0	0.66	1	22.33	29
Corynebacteriales	0.67	0	52.33	0	3.66	3.33	0.67	47.67	0	110.99	0	2	0.33	1.33	0
Cellvibrionales	0	0	20.33	0	0	1	0.33	0	64.33	108.67	0	0	0	0	18.67
Aeromonadales	1.33	1.67	62	3.66	43.33	4	1.33	1	2.33	0.33	3	0.66	1.33	68	17.67
OC31	0	0	6.33	0	0	3.67	0	86.67	0	41	0	0	58.33	0	0
Myxococcales	1.67	0	28.33	28.67	0	0	0	0	0.33	123	0	0	0	0	0
uncultured	0	5.67	43.67	0.66	0.33	0	0.33	0	64	0.33	0	3.34	0	56.33	0
JG36-GS-52	0	0	34	0	0	0	0	97.66	0	0	0	0	36	0	0
Propionibacteriales	0	0	161.67	0	4	0	0	0	0	0	0	0	0	0	0
0319-6G20	0	0	6	43.67	27	8	0	77.33	0	0	0	0	0	0	0
Subgroup_22	0	0	7.33	0	0	0	0	0	0	54	0	0.67	6.33	79	0
Subgroup_7	0.33	0.66	12.99	0	0	0.33	0	0	0	0.33	0	0.33	66	57.33	0
SAR324_clade(Marine_group_B)	0	0	24.33	13	0	0	0.33	96	0	0	0	0	0	0	0
Acidobacteriales	0	4	72	0	0	0	0	49.67	0	0	0	2.33	0	4.33	0
Reyranellales	0	0	53	61	16.67	0	0	0	0.33	0	0.33	0	0.33	0	0
Micromonosporales	0	0	25.33	0	28.67	0	0	0	0	0	0	0	0	0	72.67
CCD24	0	0	0	0	0	0	0	0	0	119.67	0	0	0.33	0	0
Clostridia	0	0	75.67	42.33	0	0	0	0	0	0	0	0.33	0	0	0
Steroidobacterales	0	0	77	0	0	0	0	38.33	0	0	0	0	0	0	0
MB-A2-108	0	0	18	0	0	0	0	0	96	0	0	0	0	0	0
Rubrobacterales	0	0	3.33	0	0	0	0	81.67	0	0	0	0	0	0	27
Bdellovibrionales	0	0	38.67	0.33	5.33	7.67	0	0	0.33	55.67	0	0	0.33	0	0.33
CCM19a	0.33	0	0	0	0	0	0	0.33	0	0	0.33	0	0	106.67	0
Bryobacterales	0	0.33	53.67	47	0	0	0	0	0	0	0	0	0	0	0
Berkelbacteria	0	0	0	0	0	0	0	101	0	0	0	0	0	0	0
Acidobacteriae	0	0	0.33	0	0	1	0	0	99.33	0	0	0	0	0	0
0319-7L14	0	2	38.33	0	23.34	0.33	0	0	34	0	0	0	0	0	0.33
Acholeplasmatales	0	0	0	0	0	0	0	0	0	92	0	0.67	0	0	4.67
Peptococcales	27.33	20	1.33	0	1	3.33	8.67	0.33	0	0	1.33	1.33	0.66	0.33	26
Dongiales	0.33	0	37.34	51	0	0	0	0	0	0	1	0	0	0.33	0
Thermoanaerobaculales	0	0	80	0	7	0	0	0	0	0	0	0	0	0	0
Solirubrobacterales	0	0	7.66	21	0	0	0	56	0	0	0	2	0	0	0
Verrucomicrobiales	0	4.66	0	0.33	15.67	0	0	0	0.33	64.33	0	0.33	0	0	0
Nitrospirales	0	1.33	14.67	0	0.33	0	0.33	0	0	0	0	3	0	0	62.33
Oligoflexales	0	0	0	0	0	0	0	0	80	0	0	0	0	0	0
Defluviicoccales	0	0.33	0	0	0	0	0	0.33	0.33	73.67	0	0	0	0	0
211ds20	0	0	0	0	0	0	0	0	0	0.33	0	0.33	73.33	0	0
Zixibacteria	0	0	0	0	0	2.67	0	0	46	0	0	0	12	0	12
Alteromonadales	0	0	40	0.66	10.67	0.66	1	13.67	1	0	0	0	1.33	0	0
Desulfobacterales	0	0	0	0	0	0	0	0	67	0	0	0	0	0	0
MVP-88	0	0	0	0	10	0	0	0	0	53.33	0	0	0	0	0
Holophagales	0	0	29.67	0	0	0	0.33	0	0	0	0	0	0	29.67	0
IMCC26256	0	0	58	0.33	0	0	0.33	0	0	0	0	0	0	0	0
Blfdi19	0	0	0	48	0	3	0	0	0	0	0	0	0	0	0
PeM15	0	0	0	0	0	0	0	0	0.33	48.67	0	0	0	0	0
mle1-27	0	0	4.33	0	44.67	0	0	0	0	0	0	0	0	0	0
Candidatus_Abawacabacteria	0	0	0	0	0	0.33	0	46	0	0	0	0	0	0	0
Lineage_IIa	0	0	0	0	0	0	0	0	0	0	0	0	40.67	0	0
UBA10353_marine_group	0	0	36.33	0	0	0	0	0	0	0	0	0	0	0	0
Absconditabacteriales_(SR1)	0	0	0	23	0	0	0	0	0	0	0	0	0	0	10
Kineosporiales	0	0.33	0	31.67	0	0	0	0	0	0	0	0	0	0	0
VHS-B3-70	0	0	0	31.67	0	0	0	0	0	0	0	0	0	0	0
NB1-j	0	0	0	0	29.33	0	0	0.33	0	0	0.67	0	0	0	0
Solibacterales	0	0	0	0	0	0	0	0	0	0	0	0	0	0	29.67
S0134_terrestrial_group	0	0	26.67	0	0	0	1.67	0	0	0	0	0	0	0	0
Longimicrobiales	0	0	27.67	0	0	0	0	0	0	0	0	0	0	0	0
Pseudonocardiales	0	0	10.67	0	0	0	0	0	0	2.33	0	0	0	0	9
Acidaminococcales	0	0	0	0	0	0	0	0	0	0	0	0	0	0	21.33
Latescibacterota	0	0	0	0	21	0	0	0	0	0	0	0	0.33	0	0
Nannocystales	0	0	0	0	20	0	0	0	0	0	0	0	0	0	0
Micavibrionales	0	0	9.67	0	0.33	0	0.33	0	0	4.67	0	0	0	0	0
Lineage_IV	0	0	0	0	13.67	0	0	0	0	0	0	0	0	0	0
Lineage_IIb	0	2.67	11	0	0	0	0	0	0	0	0	0	0	0	0
Azospirillales	1	0	11.67	0	0	0	0	0	0	0	0	0	0	0	0
Streptosporangiales	0	0.33	6.67	0	4.33	0	0	0	0	0	0	0	0	0	0
Gammaproteobacteria_Incertae_Sedis	0	0	10.33	0	0	0	0	0	0	0	0	0	0	0	0
Acetobacterales	0	0	0	0	10	0	0	0	0	0	0	0	0	0	0
RF39	0	0	0	0	0	9.67	0	0	0	0	0	0	0	0	0
Ardenticatenales	0	0	9.33	0	0	0	0	0	0	0	0	0	0	0	0
RsaHf231	0	0.33	9	0	0	0	0	0	0	0	0	0	0	0	0
Subgroup_5	0	0	7.33	0	0	0	0	0	0	0	0	0	0	0	0
Vicinamibacterales	0	0	6.67	0	0	0	0	0	0	0	0	0	0	0	0
Frankiales	0	0	0	0	6.67	0	0	0	0	0	0	0	0	0	0
R7C24	0	0	6.33	0	0	0	0	0	0	0	0	0	0	0	0
Holosporales	0	0	5.67	0	0	0	0	0	0	0	0	0	0	0	0
Lineage_IIc	0	0	0	0	5.33	0	0	0	0	0	0	0.33	0	0	0
JG36-TzT-191	0	0	0	0	0	4.33	0	0	0	0	0	0	0	0	0
Actinomarinales	0	0	4	0	0	0	0	0	0	0	0	0	0	0	0
PLTA13	0	0	3.67	0	0	0	0	0	0	0	0	0	0	0	0
RCP2-54	0	0	3.67	0	0	0	0	0	0	0	0	0	0	0	0
Actinomycetales	0	0	0.33	0	0	0	1.34	0	0	0	0	1.66	0	0	0
Desulfitobacteriales	0	3	0	0	0	0	0	0	0	0	0	0	0	0	0
Sericytochromatia	1	0	0	0	0	0	0	0	0	0	0	0	0	0	0
PB19	0.67	0	0	0	0	0	0	0	0	0	0	0	0	0	0
Saccharimonadales	0	0	0	0	0	0	0	0	0	0	0	0.67	0	0	0
Pedosphaerales	0	0	0.67	0	0	0	0	0	0	0	0	0	0	0	0

## Sheet: Table S3. (d)
Taxonomy	Z_Larvae3	Z_Pre_pupae	Z_Pupae_early	Z_Pupae_later	Z_Adult	H1_Larvae3	H1_Pre_pupae	H1_Pupae_early	H1_Pupae_later	H1_Adult	H2_Larvae3	H2_Pre_pupae	H2_Pupae_early	H2_Pupae_later	H2_Adult
Wohlfahrtiimonadaceae	36407.9	62342	16741	4208.64	217.64	58896.7	59792	2373.64	3850.67	6104.67	60929.6	49036.3	4843.32	2180.31	270.01
Morganellaceae	27249.7	1843.33	9080.33	10207.3	58141.7	3927.33	4082.33	15169	10924.7	308.33	8125.99	5928.66	26286.7	17774.7	31082.3
Flavobacteriaceae	21	1579.33	3012.67	12355.7	17.33	6.01	1461.66	2122.67	15587.3	20	21.67	2851.66	8900.01	13679.3	11.99
Bacteroidaceae	150.33	918.35	4787.03	4204.96	2144.3	289.66	1083.66	6975.32	5316.98	9866.68	81.98	415.68	3469.64	4042.64	6186.65
Lachnospiraceae	125.53	367.87	5040.2	6159.56	2297.15	318.2	212.6	7540.62	5039.91	5596.25	120.59	654.3	3019.58	4442.6	3230.9
Muribaculaceae	61.28	437.98	4545.54	5530.58	1179.26	146.95	143.99	6152.9	2349.22	7956.58	92.21	651.68	3341.24	3962.29	4144.96
Enterobacteriaceae	94.67	52.34	2110.68	3149.34	640.67	373.65	35.33	3194.67	2469	7610.98	29.33	4261.33	2290.34	4650.34	2110.66
Prevotellaceae	89.3	164.64	2346.98	1557.28	802.59	146.34	103.28	1644.34	1025.3	2933.95	28.3	92.65	1902.64	1177.64	1851.98
Halomonadaceae	6.67	40.33	1542.67	1056.33	327.33	67.67	12	1848.33	1823	3079.33	8.33	18.67	956.67	1189.33	1587.67
Neisseriaceae	19.66	1109	1238.32	2476.99	9.33	3.34	1607.35	73.33	1248.32	6	2.67	1752.99	604.33	837.34	6.33
Oscillospiraceae	26.3	121.28	1250.97	1549.29	363.33	80.67	49.66	1619.97	541	1354.31	47.3	111.98	1584.68	715.33	1341.01
Bifidobacteriaceae	8	7.33	410	815.33	84.33	20.67	10.68	526.33	4262.33	460.33	4.66	130.34	589.66	2399.34	201
Ruminococcaceae	55.65	68.32	885.98	1068	431.98	137.97	62.02	1203.97	725.66	2200.32	14.3	34.66	740.98	611.98	784.64
Rikenellaceae	16.64	72.33	607.63	993.66	245.34	47.97	37.98	1415.63	718.64	1370.33	31.32	76.99	616.31	903.98	778.67
Burkholderiaceae	3	8.33	274.67	418.33	215	20.67	7	483.33	505.67	1481.33	1.67	8	330.33	1196.33	2480.67
Lactobacillaceae	16.66	29.67	717.33	886.65	236.33	44.32	22.32	2107.33	303	781.65	8.66	29.33	601.32	546.99	688.67
Vibrionaceae	4.33	24.34	407.67	500.67	83.67	36.34	13.67	463.67	897	1942.67	4.33	11	372	475.33	1348.33
Entomoplasmatales_Incertae_Sedis	2.67	7.33	811.34	406.66	178	44.34	21	1001.67	655	983	2.33	5.67	328	233.33	1162.67
Erysipelotrichaceae	75.67	155.68	317.66	510.31	82.67	59.67	22.98	1537.65	178.34	1094.34	20.33	73.99	276.98	456	332.99
Clostridiaceae	8	2	167.67	234	87.32	2407.32	7.01	850.33	107.65	492.66	3.65	121.67	3.33	145.99	3.33
Other	3.32	21.32	903.34	467.32	227.65	14.33	5	633.67	470.31	463.32	1.98	51.99	360.67	254.97	658.32
Fusobacteriaceae	1278.33	51.33	171.01	114.67	107.99	670	209.01	446.67	503.33	224.33	205.67	24.68	138.33	8.66	30
Sutterellaceae	7.01	31.65	160.99	281.33	189.99	19.66	9.33	415	805.33	764.33	6	83.33	249.33	636	421
Saprospiraceae	0.66	3.33	664.34	237.33	182	3.34	9.66	483.66	240	453.66	2.33	5.65	589.34	503.66	578.33
uncultured	3.33	20.34	694.33	246.99	84.66	26.66	7.67	547.65	567.67	471.33	2.33	11	362.99	328.99	537.33
Rhodocyclaceae	4	6.34	387.33	104	49.32	22	6.99	442.33	899.67	493.66	3	5.99	222.34	402.01	612.99
Clostridia_UCG-014	13.32	23.66	255.32	536.33	186.98	31.67	14.66	541.98	325	657.66	6.65	21.33	118.32	423.31	110.33
Desulfovibrionaceae	12.33	59.33	407.66	567.34	43.67	33.99	14.33	169	357.33	6.66	52	67.66	513.32	271.66	608.67
Moraxellaceae	3	80.67	135.34	1282.33	48.66	1.67	142	247.67	795.32	126.65	1.66	24.67	17	61.99	61.68
Comamonadaceae	4.31	5	545.67	268.99	56	18.98	0.66	218.31	384.99	36.66	3.66	15.66	633.99	294.99	494.68
Peptostreptococcaceae	388.67	81.33	100.34	33.34	12.66	1328.34	97	83.67	189.67	200.33	212.67	24.33	42.67	58.99	62
Caulobacteraceae	1.33	6.33	172.67	75.66	126.67	10	6.66	284.66	91.34	552.33	2	17.33	83.67	645	740
Arcobacteraceae	3	7.66	221	125.67	62	4.67	3	576.33	129.67	424.67	1.34	0	309.33	242.33	615.33
[Eubacterium]_coprostanoligenes_group	5.66	26.65	233.34	240.66	101.33	25.67	7.32	343.01	454.33	425.34	2.34	4.66	331.01	91.33	205.67
Micrococcaceae	1	8.33	271.67	161	39	9.33	1.33	343	379	425.67	1.33	2.67	230.33	342.67	200.67
Streptococcaceae	99.33	8.32	198.66	106	50.34	911.33	9.99	94.66	361.67	116	26.01	17.68	162.01	4.65	93.66
Peptostreptococcales-Tissierellales	236.34	312.67	100.99	14	4.33	972.32	164.66	8	11.32	14	91.67	147.34	18.33	31.34	3
Gemmatimonadaceae	0.99	0.66	438	50.33	64	11.67	2	95.67	381.99	222	0.33	0.67	365.67	168.66	108
Rhodobacteraceae	3.66	2.66	30.01	109.33	36.65	4.32	3.33	402.33	516.65	48.33	2.33	3.33	4	237.33	393.33
PHOS-HE36	1.33	3.33	354.34	47.67	85.67	1.67	0.67	139.33	116	267.33	1.34	0.67	410.33	82.33	201.33
Chitinophagaceae	0	0.33	217.33	100	72.66	4.99	3.33	478	192.32	157.66	0.66	1.33	9.99	182.33	256.66
Tannerellaceae	18.65	16.99	82.99	370.32	55.35	21.99	15.33	97	247.34	193.33	10	18.33	215.33	132.65	133.66
Pseudomonadaceae	0.33	9.33	240.33	347.33	48	0.66	0.67	20.33	308.33	197	0	1.66	28.33	121.67	156.67
Xanthomonadaceae	1	1.33	166.01	196.66	81.66	2.67	1	109.66	205	119.67	1.34	3.67	188	168.33	158.66
Erysipelatoclostridiaceae	5.67	6	122	245.33	22.34	34	2.33	361.66	3	174	2.33	11.66	3.33	69.33	113.66
Rhizobiaceae	0.33	3.33	122.99	92.01	41.34	4.34	1.66	143.33	88.33	245.33	1	4	40.33	66.66	184
Run-SP154	1	1.33	49.66	1.34	33.33	0.66	0.33	256.33	1	502	0	1	25	95.33	11.33
Methylomonadaceae	0	1.33	41	0	41	4.33	1.33	225	0.33	185.33	0	1.67	137.33	62.67	230.33
Sphingomonadaceae	1.66	5.33	284.99	39.33	34.34	7	3.67	56.33	41.67	50.99	1.66	2.33	228.33	11.67	130.33
SJA-28	0	0.33	163.67	1.66	1	1.34	0	0.66	102	192	1.66	0.33	13	58	289.33
Hafniaceae	8.33	1.67	1.67	28.33	1.67	11.33	0.33	87.67	0.33	3.33	1.67	517.67	44.33	57.67	0.33
Nitrosomonadaceae	0.67	1.66	131.67	45.66	11.67	7	0	0.33	64.66	123	0.67	1.67	231.33	118.33	0.66
Pasteurellaceae	4.33	3.67	6.66	26.67	0.33	1	3	2	185.33	66.33	0.33	22.01	0.33	324.67	84
Hyphomonadaceae	0.33	2	47.34	146.33	14	4.67	0	39	105.33	105	0.67	2	91	84.67	78.67
Coriobacteriaceae	0.33	0	45.67	2	37	2.67	1	1.33	76.33	358.33	0	0	42.67	0.67	142.33
Clostridia_vadinBB60_group	0.33	2.32	255.67	133.66	12.99	0.33	5	86.66	37.99	103.66	0.33	8.99	34.66	0.33	22.66
Eggerthellaceae	0.66	0.33	42.33	30	15.34	3.32	1.33	379.01	115.66	6.34	0.66	7.33	0.33	55.99	0.66
Marinifilaceae	2.66	6.66	278.67	45.32	16.68	11.67	3.67	7.66	82.66	75.34	2.99	17.32	8.33	4.67	52.33
Alcaligenaceae	2	29.66	46.67	306	1	2.33	0	8	9.33	74	0	0.67	87.67	31.33	9
Spirochaetaceae	4.99	3.67	57	87.66	15.66	11.33	8.33	118.67	1.33	1.33	4	2	156.66	6.34	117.33
Deferribacteraceae	1	2	23.67	64.66	25.33	1	1	242.67	2	0.67	9.66	9.67	81.34	48	57
Vagococcaceae	21	183.66	64.33	3.66	0	128.34	30.33	3	4	30	11.33	51	16.33	11	0.67
Fibrobacteraceae	0	0	13.33	28	15.67	0	0.33	0	96.33	0.33	0	0.33	179	96.33	39.67
Veillonellaceae	0.99	0.66	3.66	4.66	9.32	5.66	6.33	73	0.67	216.66	2.33	12.65	72.67	47.66	0
Clade_I	1	3	110.67	44	0.33	14.34	1.33	0	0	59	0	1	95	31.67	90.67
Monoglobaceae	2.33	0	32	136.99	68.68	1.66	1.33	51	71	73.67	1.33	8.66	0.66	0.66	0.67
Xanthobacteraceae	0.33	0.67	18.33	69.99	6	2	0.33	126	29	12.33	0	0	1.33	40	126.66
Christensenellaceae	1	1	110.66	53.99	9.68	3.66	3	102.99	0.99	65.98	0.66	1.33	21.99	0.33	52
Anaerovoracaceae	0	6.33	45.66	0	67	2.67	0.67	83	130.33	43.66	0	1.99	42.99	0.33	0
SC-I-84	0.67	1.33	58	0.33	16.33	0.33	0	0	155	0	0	0.99	56	129.66	0
Enterococcaceae	9.66	6.33	2.67	0	22.67	56.66	4.33	0.67	25	105.67	4.66	5.67	78.67	41	43.33
Helicobacteraceae	0.67	2.33	16.67	249.34	11	4.67	2.66	3.33	2	0.66	14.67	38.34	23.33	18	15.67
Kapabacteriales	0.33	0	23.33	0	0	0.33	0	50.67	66.33	66.33	0.67	0	93	62.67	33
NS9_marine_group	0.33	0.33	78.67	0.33	8	0.33	0	27.33	0	74	0.67	0	32	90.33	59.33
Leptotrichiaceae	0.33	0	23.33	155.33	34.33	0	0	50	25.67	0	0	6.34	0	55	0
Polyangiaceae	0	1.33	116	0	0.33	0.33	1	0	12.67	120.66	1	1	88	0.33	0
Geobacteraceae	0	0	7	44.33	0.33	0	1	0	0.33	108	2	0	0	0	170
Bacillaceae	0	1	42.33	35	4.66	0.67	0	66.67	0.67	33.33	0.33	22.67	69.34	4	44
Streptomycetaceae	0.33	0	26.33	51	5	0	0	0	0	236.33	0	0	0.67	0	0
Hydrogenophilaceae	0	0.66	80.34	0	0.67	0	0	0.33	1.33	233.67	0.33	0	0	0	0
UCG-010	0.66	1.67	77.33	21.33	56.33	0.66	2.33	1.32	66.33	0	0.33	0	1	81	0.33
Clade_II	0.33	2.33	52.66	0	0	8	1.34	0	127.33	0	0	0	0	73	43
Atopobiaceae	2.33	3	96.67	45.33	3	1.67	0.67	2	143.67	2	1.33	0.33	1.67	1	1.66
Competibacteraceae	0	0	0	0	0	0	0	111	0	0.33	0.33	0	183.33	0	0
Dysgonomonadaceae	0.67	7.66	150.33	26.33	7.66	0	9.67	0	15.33	0	0	7	48.67	6.66	0
Mycoplasmataceae	0	0	28.33	57.33	0	6	3.67	0	103.67	65.33	0.33	1.67	6.67	0	0
Planococcaceae	1	79.67	8.34	5	0	0.66	27.66	2	60.67	0	0	68	7	8	0.33
Haliangiaceae	0	1	12.66	30.33	0.66	0	0.33	106.33	0	0	0	0	101.33	0	9.66
B1-7BS	0	0	23	0	0	0	0	0	75.33	0	0	0.33	32.67	0.33	121.33
Paracaedibacteraceae	0	0	0	0	0	0	0	185.67	56.33	0	0	0	0	0	0
AKAU4049	0	0	7	0	0	0	1.67	0	0	0.33	0.33	0	162.67	60.33	0
Butyricicoccaceae	0.33	0.66	1	1.99	6.66	2.32	2.33	2.66	0.33	64.67	1.66	6.34	78.66	49	1.66
Barnesiellaceae	0.33	9.67	5	74.33	17.33	1.67	1	98.67	0.33	0.66	0.33	0.33	0	0	0.33
BSV26	0	0	0	0	0	0.33	0	99	97	0	0	0	0	0	0
OC31	0	0	6.33	0	0	3.67	0	86.67	0	41	0	0	58.33	0	0
env.OPS_17	0.33	0	182.67	0	11.33	0	0	0	0	0	0	0	0	0	0
Succinivibrionaceae	1	1.67	55.33	2.33	42.33	4	1	1	2.33	0.33	3	0.66	1.33	68	6.67
Myxococcaceae	0.67	0	28.33	28.67	0	0	0	0	0.33	123	0	0	0	0	0
Sphingobacteriaceae	0	0	0	0	0	0	0	0.67	4.67	0	0	0	164.67	0	0
Amoebophilaceae	0	0.33	0	0	0	0	0	0	0	0	0	0	0	0.33	169
JG36-GS-52	0	0	34	0	0	0	0	97.66	0	0	0	0	36	0	0
Yersiniaceae	0	0	0.33	1.67	1.33	0.67	0	15.33	94.67	10.67	0	1.67	0	33.67	7
Nocardioidaceae	0	0	161.67	0	4	0	0	0	0	0	0	0	0	0	0
0319-6G20	0	0	6	43.67	27	8	0	77.33	0	0	0	0	0	0	0
Rhodanobacteraceae	0.67	1	61.67	0	19.67	1	0	0	0.33	0	0.67	1.33	13	0.33	60.33
Gaiellaceae	0	0	51.01	0	0	0	0	0	0	0	0	0	0	0	108.67
Staphylococcaceae	0.67	0	21	7.33	0.33	9	0	67.67	0.33	0	0	0.33	1	22.33	29
Marinilabiliaceae	0	1.67	0	0	0	0.66	0	0	0	0	0	0	80.67	74.33	0.33
Devosiaceae	0.33	0	21	0.33	6	0	0	0	0	0.33	0	0	0	54.67	71.67
Microscillaceae	0	0	38.66	0	15.67	0	0	0.33	93	0	0	0	0	0	0
Subgroup_22	0	0	7.33	0	0	0	0	0	0	54	0	0.67	6.33	79	0
Spongiibacteraceae	0	0	14	0	0	1	0	0	1.33	108.67	0	0	0	0	18.67
Subgroup_7	0.33	0.66	12.99	0	0	0.33	0	0	0	0.33	0	0.33	66	57.33	0
Gallionellaceae	0	0.33	108.33	28.67	0	0	0	0	0	0	0	0	0	0	0
Beijerinckiaceae	0.33	0.67	13.67	3.66	5.33	0.33	0.33	16.33	22	27.67	0.33	1	12	4.67	25.67
SAR324_clade(Marine_group_B)	0	0	24.33	13	0	0	0.33	96	0	0	0	0	0	0	0
Reyranellaceae	0	0	53	61	16.67	0	0	0	0.33	0	0.33	0	0.33	0	0
F082	0	0	0	26	103.67	1	0	0	0	0	0	0.67	0	0	0
Ilumatobacteraceae	0	4	59.33	65.33	0	0	0	0	0	0	0	0	0	0	0
Micromonosporaceae	0	0	25.33	0	28.67	0	0	0	0	0	0	0	0	0	72.67
SM2D12	0	2.67	4	0	0	0	0	0	0	114.67	0	0	0	0	0
CCD24	0	0	0	0	0	0	0	0	0	119.67	0	0	0.33	0	0
Hungateiclostridiaceae	0	0	75.67	42.33	0	0	0	0	0	0	0	0.33	0	0	0
Steroidobacteraceae	0	0	77	0	0	0	0	38.33	0	0	0	0	0	0	0
MB-A2-108	0	0	18	0	0	0	0	0	96	0	0	0	0	0	0
Pseudohongiellaceae	0	0	106.33	1	5.33	0	0	0	0	0	0	0	0.33	0	0
Rubrobacteriaceae	0	0	3.33	0	0	0	0	81.67	0	0	0	0	0	0	27
Corynebacteriaceae	0.67	0	4.33	0	3.66	3.33	0.67	47.67	0	46.32	0	2	0.33	1.33	0
Bdellovibrionaceae	0	0	38.67	0.33	5.33	7.67	0	0	0.33	55.67	0	0	0.33	0	0.33
CCM19a	0.33	0	0	0	0	0	0	0.33	0	0	0.33	0	0	106.67	0
Oxalobacteraceae	0	0	36.99	27.66	5	0.67	0	1.33	5	1.67	0	0	6.67	11.67	5
Berkelbacteria	0	0	0	0	0	0	0	101	0	0	0	0	0	0	0
Bryobacteraceae	0	0.33	53.67	47	0	0	0	0	0	0	0	0	0	0	0
Acidobacteriae	0	0	0.33	0	0	1	0	0	99.33	0	0	0	0	0	0
Microbacteriaceae	0	0	10.34	0	0	0	0	0	3.33	0	0	0.33	68.67	0	16.33
Acidobacteriaceae_(Subgroup_1)	0	0	49	0	0	0	0	49.67	0	0	0	0	0	0	0
0319-7L14	0	2	38.33	0	23.34	0.33	0	0	34	0	0	0	0	0	0.33
Acholeplasmataceae	0	0	0	0	0	0	0	0	0	92	0	0.67	0	0	4.67
MSB-3C8	0	0	7	0	11	0	0	0	0	78	0	0	0	0	0
SR-FBR-L83	0	0.33	60	34.67	0	0	0	0	0	0	0	0	0	0	0
Peptococcaceae	27.33	20	1.33	0	1	3.33	8.67	0.33	0	0	1.33	1.33	0.66	0.33	26
Dongiaceae	0.33	0	37.34	51	0	0	0	0	0	0	1	0	0	0.33	0
Thermoanaerobaculaceae	0	0	80	0	7	0	0	0	0	0	0	0	0	0	0
67-14	0	0	7.66	21	0	0	0	56	0	0	0	2	0	0	0
Hyphomicrobiaceae	0	0	16.33	68.67	0	0.33	0	0	0	0	0.33	0	0	0	0
Lentimicrobiaceae	0	0	5	0	0	0	0	31	0	0	0	0.33	49	0.33	0
Akkermansiaceae	0	4.66	0	0.33	15.67	0	0	0	0.33	64.33	0	0.33	0	0	0
Nitrospiraceae	0	1.33	14.67	0	0.33	0	0.33	0	0	0	0	3	0	0	62.33
Prolixibacteraceae	0	0.33	0	0	0	0	0	0	0	74.67	0	0	0	0	0
Defluviicoccaceae	0	0.33	0	0	0	0	0	0.33	0.33	73.67	0	0	0	0	0
211ds20	0	0	0	0	0	0	0	0	0	0.33	0	0.33	73.33	0	0
Zixibacteria	0	0	0	0	0	2.67	0	0	46	0	0	0	12	0	12
p-251-o5	0	0.67	0	33.33	10.67	0	0	25.67	0	0	0	0	0	0	0
Intrasporangiaceae	0	0	53	1.33	0	0	0	0	0	0	0	1.67	11.33	0	0
Desulfobacteraceae	0	0	0	0	0	0	0	0	67	0	0	0	0	0	0
Gemellaceae	0	0	0	0	0	0	0	0	0	65	0	0.33	0	0	0
Nocardiaceae	0	0	0	0	0	0	0	0	0	64.67	0	0	0	0	0
Rhizobiales_Incertae_Sedis	0	0	22.67	11.67	0.33	7.66	0	2.33	1	10.67	0	0.33	0.33	5.33	2.33
MVP-88	0	0	0	0	10	0	0	0	0	53.33	0	0	0	0	0
Halieaceae	0	0	0	0	0	0	0	0	63	0	0	0	0	0	0
Holophagaceae	0	0	29.67	0	0	0	0.33	0	0	0	0	0	0	29.67	0
BIrii41	0	0	59.67	0	0	0	0	0	0	0	0	0	0	0	0
IMCC26256	0	0	58	0.33	0	0	0.33	0	0	0	0	0	0	0	0
Bacteroidales_UCG-001	0	0	0	0	0	1	0	0	0	0	0.33	0	0	52	0
Crocinitomicaceae	0	0	0	0	9.67	0	0	41.67	0	0	0	0	0	0	0
Blfdi19	0	0	0	48	0	3	0	0	0	0	0	0	0	0	0
PeM15	0	0	0	0	0	0	0	0	0.33	48.67	0	0	0	0	0
mle1-27	0	0	4.33	0	44.67	0	0	0	0	0	0	0	0	0	0
Mycobacteriaceae	0	0	48	0	0	0	0	0	0	0	0	0	0	0	0
Hymenobacteraceae	0	0	42.66	0	4	0	0	0.33	0	0	0	0	0	0	0
Selenomonadaceae	0	0	0	0.67	45.67	0	0	0	0	0	0	0	0	0	0
Candidatus_Abawacabacteria	0	0	0	0	0	0.33	0	46	0	0	0	0	0	0	0
Bacteroidetes_vadinHA17	0.33	0	43.67	0.33	0	0	0	0	0	0	0	0.33	0	0	0.33
Lineage_IIa	0	0	0	0	0	0	0	0	0	0	0	0	40.67	0	0
Pseudoalteromonadaceae	0	0	38	0	0	0.33	0.33	0	0	0	0	0	0	0	0
Rs-E47_termite_group	0	0	0	0	0	0	0	0	0	0	0	0	38.34	0	0
UBA10353_marine_group	0	0	36.33	0	0	0	0	0	0	0	0	0	0	0	0
Spirosomaceae	0	0	0	0	33.67	0	0	0	0	0	0	0	0	0	0
Absconditabacteriales_(SR1)	0	0	0	23	0	0	0	0	0	0	0	0	0	0	10
Kineosporiaceae	0	0.33	0	31.67	0	0	0	0	0	0	0	0	0	0	0
VHS-B3-70	0	0	0	31.67	0	0	0	0	0	0	0	0	0	0	0
Methylophilaceae	0	0	8	0	0	0	0	0	0	0	0	0.33	23.33	0	0
Bacteroidales_RF16_group	0	0	0.33	0.33	0	0	0.67	0.33	0	0	0.33	0.67	28	0	0.33
NB1-j	0	0	0	0	29.33	0	0	0.33	0	0	0.67	0	0	0	0
Solibacteraceae	0	0	0	0	0	0	0	0	0	0	0	0	0	0	29.67
LD-RB-34	0	0	28.67	0	0	0	0	0	0	0	0	0	0	0	0
S0134_terrestrial_group	0	0	26.67	0	0	0	1.67	0	0	0	0	0	0	0	0
Longimicrobiaceae	0	0	27.67	0	0	0	0	0	0	0	0	0	0	0	0
AKYH767	0	0	7.67	0	0.33	0	0	0	0	0	0	2	0	0	14.67
TRA3-20	0	0	24.34	0	0	0	0	0	0	0	0	0	0	0	0
Pseudonocardiaceae	0	0	10.67	0	0	0	0	0	0	2.33	0	0	0	0	9
Porphyromonadaceae	0	0	14	0	0	0	0	0	0	0	0	7.67	0	0	0
Acidaminococcaceae	0	0	0	0	0	0	0	0	0	0	0	0	0	0	21.33
Latescibacterota	0	0	0	0	21	0	0	0	0	0	0	0	0.33	0	0
Weeksellaceae	0	0	3.67	12.34	0	0	0	3.66	0	0	0	1.33	0	0	0
Aeromonadaceae	0.33	0	6.67	1.33	1	0	0.33	0	0	0	0	0	0	0	11
Sandaracinaceae	0	0	20.34	0	0	0	0	0	0	0	0	0	0	0	0
Nannocystaceae	0	0	0	0	20	0	0	0	0	0	0	0	0	0	0
Shewanellaceae	0	0	2	0.33	0	0.33	0	13.67	1	0	0	0	0	0	0
Rhodospirillaceae	0	0	8	0	8.67	0	0	0	0	0	0	0	0	0	0
Promicromonosporaceae	0	0	16.33	0	0	0	0	0	0	0	0	0	0	0	0
37-13	0	0	7	0	9.33	0	0	0	0	0	0	0	0	0	0
Lineage_IV	0	0	0	0	13.67	0	0	0	0	0	0	0	0	0	0
Lineage_IIb	0	2.67	11	0	0	0	0	0	0	0	0	0	0	0	0
Alteromonadaceae	0	0	0	0.33	10.67	0	0.67	0	0	0	0	0	1.33	0	0
Ethanoligenenaceae	0	0	0	0	12	0	0	0	0	0	0	0	0	0	0
Methyloligellaceae	0	0	10.33	0	0	0	0	0	0	0	0	0	0	0	0
Unknown_Family	0	0	10.33	0	0	0	0	0	0	0	0	0	0	0	0
Acetobacteraceae	0	0	0	0	10	0	0	0	0	0	0	0	0	0	0
RF39	0	0	0	0	0	9.67	0	0	0	0	0	0	0	0	0
Ardenticatenaceae	0	0	9.33	0	0	0	0	0	0	0	0	0	0	0	0
RsaHf231	0	0.33	9	0	0	0	0	0	0	0	0	0	0	0	0
Paludibacteraceae	0	0	8.67	0	0	0	0	0	0	0	0	0	0	0	0
Campylobacteraceae	0	0	7.33	0	0	0	0	0	0	0	0	1	0	0	0
Defluviitaleaceae	0	2	0	0	0	3	0.33	0	0	0	0	2.33	0	0	0
Subgroup_5	0	0	7.33	0	0	0	0	0	0	0	0	0	0	0	0
Thermomonosporaceae	0	0.33	6.67	0	0	0	0	0	0	0	0	0	0	0	0
Frankiales	0	0	0	0	6.67	0	0	0	0	0	0	0	0	0	0
Sulfurospirillaceae	0	0	0	0	6.67	0	0	0	0	0	0	0	0	0	0
Pleomorphomonadaceae	0	0	6.67	0	0	0	0	0	0	0	0	0	0	0	0
Vicinamibacteraceae	0	0	6.67	0	0	0	0	0	0	0	0	0	0	0	0
Cellvibrionaceae	0	0	6.33	0	0	0	0.33	0	0	0	0	0	0	0	0
LiUU-11-161	0	0	6.33	0	0	0	0	0	0	0	0	0	0	0	0
R7C24	0	0	6.33	0	0	0	0	0	0	0	0	0	0	0	0
Holosporaceae	0	0	5.67	0	0	0	0	0	0	0	0	0	0	0	0
Lineage_IIc	0	0	0	0	5.33	0	0	0	0	0	0	0.33	0	0	0
Iamiaceae	0	0	5	0	0	0	0	0	0	0	0	0	0	0	0
C2U	0	0	4.67	0	0	0	0	0	0	0	0	0	0	0	0
Streptosporangiaceae	0	0	0	0	4.33	0	0	0	0	0	0	0	0	0	0
JG36-TzT-191	0	0	0	0	0	4.33	0	0	0	0	0	0	0	0	0
Brevibacteriaceae	0	0	0	3.67	0	0	0	0	0	0	0	0	0	0	0
PLTA13	0	0	3.67	0	0	0	0	0	0	0	0	0	0	0	0
Azospirillaceae	1	0	2.67	0	0	0	0	0	0	0	0	0	0	0	0
RCP2-54	0	0	3.67	0	0	0	0	0	0	0	0	0	0	0	0
Actinomycetaceae	0	0	0.33	0	0	0	1.34	0	0	0	0	1.66	0	0	0
Desulfitobacteriales	0	3	0	0	0	0	0	0	0	0	0	0	0	0	0
p-2534-18B5_gut_group	0	0	0	0.33	0.33	0	0.33	0	0	1	0	0.33	0	0	0
Anaeromyxobacteraceae	1	0	0	0	0	0	0	0	0	0	0	0	0	0	0
Sericytochromatia	1	0	0	0	0	0	0	0	0	0	0	0	0	0	0
PB19	0.67	0	0	0	0	0	0	0	0	0	0	0	0	0	0
Pedosphaeraceae	0	0	0.67	0	0	0	0	0	0	0	0	0	0	0	0
Saccharimonadales	0	0	0	0	0	0	0	0	0	0	0	0.67	0	0	0

## Sheet: Table S3. (e)
Taxonomy	Z_Larvae3	Z_Pre_pupae	Z_Pupae_early	Z_Pupae_later	Z_Adult	H1_Larvae3	H1_Pre_pupae	H1_Pupae_early	H1_Pupae_later	H1_Adult	H2_Larvae3	H2_Pre_pupae	H2_Pupae_early	H2_Pupae_later	H2_Adult
Ignatzschineria	23086.7	48217.7	14002	1858.98	140.99	48667.3	49538.7	2227.32	2313.01	6076.34	59744.7	47629	3905.33	1251.33	217.01
Providencia	26749.7	1378.33	1258	7734	48515.3	3464.66	2816.33	14622.3	6435	41.67	8020	2012.33	6495.33	10947.3	31062.7
Myroides	21	1579.33	3000	12349.7	17	6.01	1461.66	2121.33	15526.3	19.67	21.34	2849.66	8897.34	13674.7	11.66
Proteus	35.33	350	7779.33	2190.33	9606.67	31.33	1088.67	509.33	4180	265.33	29.33	3115	19539.7	6453.67	16.33
Bacteroides	150.33	918.35	4787.03	4204.96	2144.3	289.66	1083.66	6975.32	5316.98	9866.68	81.98	415.68	3469.64	4042.64	6186.65
Wohlfahrtiimonas	11982.3	10625.3	203.34	223.66	66.33	9577.34	8501.66	96.32	367.33	21.67	990.99	955.67	480.99	259.32	47.67
Muribaculaceae	60.28	425.98	4540.21	5314.25	1152.6	142.28	140.32	6150.9	2347.22	7587.24	91.21	643.34	3177.58	3868.62	4089.29
Other	1411.6	2831.61	3746.32	6234.29	1050.55	761.57	2741.3	3425.63	2597.58	3160.29	243.58	2080.98	3160.62	1754.96	2046.58
uncultured	35.59	170.32	3394.98	2923.95	921	141.7	69.29	3644.31	2498.96	3186.27	85.31	149.3	2447.62	2532.62	3430.31
Escherichia-Shigella	50.67	36.67	1643.67	1433.67	460	282.33	30.67	2939	2116.67	4369.33	24	1688	1505.67	4185	1736
Halomonas	6.67	40.33	1542.67	1056.33	327.33	67.67	12	1848.33	1823	3079.33	8.33	18.67	956.67	1189.33	1587.67
Prevotella	69.99	88.97	1553.32	592.64	642.63	104.68	74.66	1238.99	403	2262.64	11.32	35.66	1199.66	863.64	1668.99
Koukoulia	49.32	1872	2457	2118	4.66	4	656	37.34	1166	5.33	2.33	230.34	437.33	665	1.33
Lachnospiraceae_NK4A136_group	27.63	67.96	1177.98	1133.64	334.98	67.99	46.32	1999.36	568.31	1209.31	22.3	78.65	709.32	999.31	851.97
Bifidobacterium	6.33	6	214	484.66	61.66	12.67	10.01	196.33	4197	288.33	4.33	129.34	199.33	2161.67	2
Ralstonia	3	8.33	263.67	390.67	215	20.67	7	483.33	505.67	1481.33	1.67	8	330.33	1196.33	2480.67
Lactobacillus	16.66	29.67	717.33	886.65	236.33	44.32	22.32	2107.33	303	781.65	8.66	29.33	601.32	546.99	688.67
Photobacterium	4.33	22.67	407.67	500.67	83.67	35.67	13.67	463.67	897	1942.67	4.33	11	372	475.33	1348.33
Candidatus_Hepatoplasma	2.67	7.33	811.34	406.66	178	44.34	21	1001.67	655	983	2.33	5.67	328	233.33	1162.67
Faecalibacterium	44	52.33	555	435.67	208.33	117.67	31	472	460	1698.67	4.67	18	617	320	203
Klebsiella	6.33	6.67	282.34	290.33	146	32.33	1	158.67	315	2627.66	3	28	152	307.33	367.67
Alistipes	11.31	39	411.31	603	150.67	35.98	29.65	890.31	278.98	940	19.99	50.33	172.66	318.31	415.34
Clostridium_sensu_stricto_1	7.33	2	67	234	87.32	2388.99	7.01	311.33	106.99	491.99	1.66	121	3.33	145.99	3.33
Colidextribacter	8.01	52.99	249.66	360.32	83.99	39.33	13	670.33	310.34	282.66	16.66	30.66	676	417.66	547.67
Fusobacterium	1277.66	51	137.01	59	72.66	661	205.34	350.34	380	40.33	205.34	18.01	10.33	8.66	30
Rikenellaceae_RC9_gut_group	4.66	32.33	196.32	389.99	68	11.66	8.33	525.32	439.66	430	8.33	14.99	425.32	574	354.66
Citrobacter	14.67	4	115.67	390	20.67	37	2.33	33.67	37.33	338.33	2	2175	158.67	10.67	5.33
Lachnoclostridium	4.99	9	343	211	125.98	29.98	9	208	1064.66	501	2.66	55.34	133.66	502.68	97.66
Clostridia_UCG-014	13.32	23.66	255.32	536.33	186.98	31.67	14.66	541.98	325	657.66	6.65	21.33	118.32	423.31	110.33
Blautia	17.65	40.66	648.67	245	224.66	19	27.34	470.33	376	296.32	23.01	143.33	115.66	312.99	291.67
Morganella	401	113.33	37.33	281.33	2	425.67	171	35.67	308.67	1.33	74.33	755.33	234.33	370.33	2.33
Acinetobacter	3	80.67	135.34	1282.33	48.66	1.67	142	247.67	795.32	114.32	1.66	24	17	43.99	61.68
Parasutterella	4	29.32	86.33	263	92.66	11.66	6.67	361.67	575	758	3	5.66	105	49.33	219.33
Halarcobacter	2.67	6.33	220.33	68	53.33	4	2.67	576.33	129.67	424.67	0.67	0	309.33	97.33	615.33
[Eubacterium]_coprostanoligenes_group	5.66	26.65	233.34	240.66	101.33	25.67	7.32	343.01	454.33	425.34	2.34	4.66	331.01	91.33	205.67
Vitreoscilla	13.33	43	51.99	388.99	1	0.67	38.34	55.33	613.99	1	1	465.33	353.33	458	2
Nesterenkonia	1	6	196	161	39	9.33	1.33	343	379	425.67	1.33	2.67	230.33	342.67	200.67
Streptococcus	97.33	7.99	179.33	106	50.34	876.67	9.99	94.66	361.34	116	25.34	14.01	162.01	4.32	93.66
Peptostreptococcus	373	72.33	8.67	0.67	0.33	1256.34	89	6	4.67	21.67	208.67	19	16.33	12.33	7.67
Dubosiella	5.33	13.67	46	109.67	26.67	4.34	1.33	1301.33	1.33	419.67	1	3.66	3.66	7	133.33
Alloprevotella	4.33	28.68	236.66	272.99	49.33	5.99	4.65	199.68	104.65	546.32	5.66	20.32	373.32	149.67	38.66
Gardnerella	1.67	1.33	196	330.67	22.67	8	0.67	330	65.33	172	0.33	1	390.33	237.67	199
Roseburia	7.66	20.99	257.65	98.65	119.34	17.98	6.99	256.98	403.66	231.34	8.98	23.99	146.66	185.66	114.68
PHOS-HE36	1.33	3.33	354.34	47.67	85.67	1.67	0.67	139.33	116	267.33	1.34	0.67	410.33	82.33	201.33
[Ruminococcus]_gnavus_group	3	6	229	225.67	38.33	7.33	3.67	161	332.33	119.33	1.33	195	2	336.67	9.33
Parabacteroides	18.65	16.99	82.66	334.99	55.35	21.99	15.33	97	192.67	168.66	10	18.33	215.33	132.65	133.66
Prevotellaceae_UCG-001	3	17.66	323.34	273.67	40.98	8.33	12.99	130.01	286	1.67	1.66	29.01	224.67	2	95.33
[Eubacterium]_xylanophilum_group	1	9.33	125.33	354.67	12	3.66	3	251.33	117.33	295	3	5.67	44.67	69.67	101.66
Sutterella	3.01	2.33	72.66	18.33	97.33	8	2.66	53.33	230.33	6	3	77.67	144.33	586.67	58
Denitratisoma	0	1	109.33	46.67	15	0	1	0.33	340	30.33	1	2.33	141.33	251.34	339.34
Ruminococcus	3.65	4.66	92.65	192.32	101.65	6.66	12.35	245.66	184	4.66	2.66	4.33	48.66	87.66	124.33
Faecalibaculum	5.67	17	122.33	157.67	37.34	7.67	2.33	54.67	2.34	360.67	8.34	5.33	65.67	207	47.67
[Ruminococcus]_torques_group	1.66	5.67	197.33	8	71	7	2.99	192.67	183.33	1	1	3.33	76.33	310.66	24.34
Pseudomonas	0.33	0.33	115.33	66	46.33	0.66	0.67	20.33	308	197	0	1.66	28.33	121	156.67
Ruegeria	0	0.33	26.67	46.67	0	0.33	1.33	114	409	1.67	0.67	1	0	134	274.33
Run-SP154	1	1.33	49.66	1.34	33.33	0.66	0.33	256.33	1	502	0	1	25	95.33	11.33
Gallicola	163	35.33	1.33	1	1.33	629.66	18	4.67	1.33	6.33	50.67	8.33	4.67	2.67	2.67
Stenotrophomonas	0.33	1	103	120.33	24	2	1	109	111.67	119.67	0.67	3.67	85.33	84.33	122
NK4A214_group	1.66	0	141	138.67	22.66	1.99	4.01	86.33	89	1	0.66	4.66	92.33	66	205
UCG-005	2.33	5.99	316.32	35.66	11.01	3.33	7.67	9.67	114	3.67	0.99	3.67	30.67	27.33	278.68
GCA-900066575	3.66	14	78.66	31.34	22.99	6.33	7	160.33	180.67	2.67	4	4.33	250.67	4	61.34
Aliihoeflea	0.33	2.67	62.67	80	22.67	2.67	1.33	135	73	208.33	1	4	29.33	65.67	142
Prevotellaceae_NK3B31_group	6.66	16.66	163.33	272.67	21.66	13.33	2	2	171.33	0.33	1.33	1.33	95	50.33	11.34
SJA-28	0	0.33	163.67	1.66	1	1.34	0	0.66	102	192	1.66	0.33	13	58	289.33
Oscillibacter	1.33	11.99	139	128.99	15.33	4	3.33	118.99	1	192	6.33	8.33	107	59	2.33
Hafnia-Obesumbacterium	8.33	1.67	1.67	28.33	1.67	11.33	0.33	87.67	0.33	3.33	1.67	517.67	44.33	57.67	0.33
Ileibacterium	6.67	0	66.33	84.66	1	1.67	5.33	72.67	102.33	310.67	2.33	1.67	18	67	14.67
Erysipelatoclostridium	3.34	4	84	244.33	2.67	24	1.66	166.33	2.33	69.33	2.33	11.66	3.33	20.33	113.33
Haemophilus	3.33	3.67	2.66	26.67	0.33	1	3	2	185.33	66.33	0.33	12.67	0.33	324.67	84
Anaerostipes	1.67	3	100.33	116	31	11.67	1.33	3	1.67	113	0	5	0	232.33	95.33
Collinsella	0.33	0	45.67	2	37	2.67	1	1.33	76.33	358.33	0	0	42.67	0.67	142.33
Peptoniphilus	67.34	139	0.33	0.33	3	342.33	80.33	2.33	1.33	7.67	38	21.34	2.33	1.34	0.33
Clostridia_vadinBB60_group	0.33	2.32	255.67	133.66	12.99	0.33	5	86.66	37.99	103.66	0.33	8.99	34.66	0.33	22.66
Muribaculum	0.67	9	5	115	26	4	3.67	2	2	305.67	0.67	6.67	75	93.67	55.67
Dorea	0.33	3.33	200.67	0.33	3.33	5.33	3.67	9.33	46.33	304.33	0.33	0	0.66	124	0.66
Psychrilyobacter	0.67	0.33	34	55.67	35.33	9	3.67	96.33	123.33	184	0.33	3.67	128	0	0
Bilophila	1.67	1	271	14.67	9	1.33	2.67	2.67	1.33	1.33	0.67	4	79	0.67	233.67
Mucispirillum	1	2	23.67	64.66	25.33	1	1	242.67	2	0.67	9.66	9.67	81.34	48	57
Romboutsia	13.67	7	68.67	29.67	11.33	68	7	2	182.33	109.33	3	4.33	12.67	46.33	1
Sulfuritalea	0	1	82	33.33	0	5	1	118.66	218.67	67.34	0	0	0	0	36.33
Vagococcus	21	183.66	64.33	3.66	0	128.34	30.33	3	4	30	11.33	51	16.33	11	0.67
Candidatus_Arthromitus	0	0	0.33	0	0	0.67	0	539	0.66	0.67	0	0	0	0	0
Candidatus_Accumulibacter	0	0.67	62	3	0	0	0.33	161	59.33	177.33	0	0.33	14.67	51.67	0.33
Treponema	4.99	3	5.33	87.66	15.66	6.33	7	118.67	1.33	1.33	4	2	141.66	6.34	117.33
Lachnospira	6	8	20.66	13.34	67	9.33	3	231.01	9.67	132.34	3.67	2.66	0	0	0
Sediminibacterium	0	0.33	27.33	10.33	24.33	0.67	2	31.33	58.67	157.33	0.33	0.67	9.33	80.67	91.33
Lachnospiraceae_UCG-001	0.33	6.33	3	107	8.66	0.99	1	50.66	180.33	56.67	0.33	0.33	0.33	74	0
[Eubacterium]_fissicatena_group	1.33	24.33	109.33	35.33	5	1.33	2.33	2.67	1	2.67	0.67	2	4.67	289	3.33
Pelomonas	0	0.67	56.33	49.33	11.67	3.33	0	21	12	11.67	0	11.67	153.33	60.67	78.67
Sphingomonas	1.33	3.33	212.66	39	34.01	2.67	3.34	30.67	40.67	50.66	0	2.33	4.67	11	28
Fibrobacter	0	0	0	28	15.67	0	0.33	0	96.33	0.33	0	0.33	179	96.33	39.67
Enterorhabdus	0	0	0	0.33	0	0.66	1.33	272.67	115.33	5.67	0.33	0.33	0.33	55.66	0.66
Monoglobus	2.33	0	32	136.99	68.68	1.66	1.33	51	71	73.67	1.33	8.66	0.66	0.66	0.67
Lachnospiraceae_UCG-006	0.33	0	0	137.33	21.34	1	1.67	79.67	3.67	7	1	1.67	57	0.33	125
Paenalcaligenes	2	29.33	41.67	281	1	1	0	0	9	0	0	0.67	37.67	28	2
Ferruginibacter	0	0	85	46.66	7.67	0.66	1	218	0.33	0	0.33	0.33	0.33	0	71.33
Christensenellaceae_R-7_group	1	1	110.66	53.99	9.35	3.33	3	102.99	0.99	65.65	0.66	1.33	21.66	0.33	52
Agathobacter	4.67	3.33	100	57.67	132.33	19.33	8	77	4.67	3.33	1.33	2.67	1.33	0	11.67
Erysipelothrix	54	106.34	48.99	33	0.33	34.33	13	0.33	29.67	0	3.33	38	41.66	17.34	0.33
SC-I-84	0.67	1.33	58	0.33	16.33	0.33	0	0	155	0	0	0.99	56	129.66	0
Oblitimonas	0	9	125	281.33	1.67	0	0	0	0.33	0	0	0	0	0.67	0
Enterococcus	9.66	6.33	2.67	0	22.67	56.66	4.33	0.67	25	105.67	4.66	5.67	78.67	41	43.33
Helicobacter	0.67	2.33	16.67	249.34	11	4.67	2.66	3.33	2	0.66	14.67	38.34	23.33	18	15.67
Kapabacteriales	0.33	0	23.33	0	0	0.33	0	50.67	66.33	66.33	0.67	0	93	62.67	33
Odoribacter	2	4.66	177.67	43.99	13.67	11.01	1.67	7	82	1.67	2.33	15.99	7.33	4.67	17.66
Ellin6067	0.67	0	32.67	0.33	11.67	7	0	0.33	0.33	123	0.67	1.67	164	38.33	0.33
Dechloromonas	0.67	0	1	0	15.33	13	0.33	48.67	62	0	0.67	0	0	1.33	233.33
NS9_marine_group	0.33	0.33	78.67	0.33	8	0.33	0	27.33	0	74	0.67	0	32	90.33	59.33
Dialister	0.99	0.33	3.66	4.33	8.66	4.33	2.66	73	0.67	139.66	0.33	0.33	72.67	47.66	0
UCG-002	0.67	5.66	7	85.33	31	6	0.66	5.32	0	70.66	1	0	87	26	31.67
Erysipelotrichaceae_UCG-003	2.33	2	38	1	19.67	0.33	0.67	174	0.67	104.67	0	0	0	0.67	0
ASF356	0.33	1.33	3.33	83	12	1	1.33	69	1.67	0	1	1	167	0	1.33
UBA1819	0.67	0	36.33	1.33	13.67	0.33	0	0.33	1.67	285.33	0.33	0	0	0	0
Lachnospiraceae_FCS020_group	0	3.33	0.66	0.33	13.67	2	0	192.66	0.67	116.99	0.67	0.33	1.33	1	0
Simplicispira	0.67	0	64.67	18.33	0	1.33	0	1.33	0.67	0	0.33	0.67	0	38	204
Bacillus	0	1	42.33	35	4.66	0.67	0	66.67	0.67	33.33	0.33	22.67	69.34	4	44
Streptomyces	0.33	0	26.33	51	5	0	0	0	0	236.33	0	0	0.67	0	0
Thauera	3	3.67	120.33	3.67	9.33	3.67	4	56.67	2	2.33	1.33	1.67	5.67	97	3.33
Helcococcus	5	60.67	88.33	0	0	0.33	55.33	1	0	0	3	65.67	11	26	0
UCG-010	0.66	1.67	77.33	21.33	56.33	0.66	2.33	1.32	66.33	0	0.33	0	1	81	0.33
Clade_II	0.33	2.33	52.66	0	0	8	1.34	0	127.33	0	0	0	0	73	43
Comamonas	0.33	1	25	47.67	1	1	0	53.99	88.66	20.34	0.33	1	53	4.34	9.67
Incertae_Sedis	0.67	2.34	0.33	0.66	46	0.99	2.66	139.33	0.99	1.33	1.66	3	0.66	87.33	8.66
Clade_Ia	0.33	1	110.67	44	0.33	6.67	1.33	0	0	58.67	0	0	1	0	71
Candidatus_Competibacter	0	0	0	0	0	0	0	111	0	0.33	0.33	0	183.33	0	0
Flavonifractor	0.33	0.67	0.33	178	3.67	0.67	0	0	0.67	0.33	0	22.33	76.67	0.33	0
Dysgonomonas	0.67	7.66	150.33	26.33	7.66	0	9.67	0	15.33	0	0	7	48.67	6.66	0
Marvinbryantia	0.66	0.67	0	35.66	21.33	1.66	1	0.33	0.67	0.33	0	0	87.33	0.33	130
Pajaroellobacter	0	1	51.67	0	0.33	0.33	1	0	12.67	120.66	1	1	88	0.33	0
Haliangium	0	1	12.66	30.33	0.66	0	0.33	106.33	0	0	0	0	101.33	0	9.66
Lysobacter	0	0	36.67	76	52.66	0	0	0.33	93.33	0	0	0	0	0	0
B1-7BS	0	0	23	0	0	0	0	0	75.33	0	0	0.33	32.67	0.33	121.33
Chitinophaga	0	0	0	0	30.33	1.33	0	94	0	0	0	0	0	44	64
AKAU4049	0	0	7	0	0	0	1.67	0	0	0.33	0.33	0	162.67	60.33	0
[Eubacterium]_eligens_group	6.67	5	27.33	61.33	67.33	10.33	4.67	7	0.33	0.67	0.67	0.67	16.67	0	19
Shimia	0.33	0	0	53	0	0	0	93.67	76.33	0	0	0	0	0	0
Leptotrichia	0.33	0	23.33	88	13.33	0	0	50	0	0	0	6.34	0	40	0
Butyricimonas	0.66	2	94.33	1.33	3.01	0.66	2	0.66	0.66	73.67	0.66	1.33	1	0	34.67
Turicibacter	0.33	0	1.34	1.33	0.66	3.33	0.33	0.33	1.33	1	1	1	139.33	56.66	1.66
[Anaerorhabdus]_furcosa_group	0	0	0	0.33	0	0	0	0	0	0	0	0	0	78	128
Coriobacteriaceae_UCG-002	2	3	1	34	3	1.67	0.67	2	143.67	1.67	1.33	0.33	1.67	1	1.66
BSV26	0	0	0	0	0	0.33	0	99	97	0	0	0	0	0	0
OC31	0	0	6.33	0	0	3.67	0	86.67	0	41	0	0	58.33	0	0
Negativibacillus	0	1	6	1.33	1	0.33	0.33	1	0.33	0.67	0.67	0	0	0.67	182.33
Fusicatenibacter	2.33	4	3.33	47.33	4.33	4.67	3.67	32	79.67	1.67	0.33	1.67	10.33	0.33	0
Marivita	0	0	0	0	0	0.33	0	193	0.33	1.33	0	0	0	0	0
env.OPS_17	0.33	0	182.67	0	11.33	0	0	0	0	0	0	0	0	0	0
Intestinimonas	0.33	5.33	10.33	23	1	0.67	1.33	45	0	0	0.33	1.67	4	87.67	10.67
Prevotellaceae_Ga6A1_group	1.66	4.33	24	6.99	7.33	3.34	1.33	1.66	59.33	0.67	1.66	1	2	62.33	13
Ramlibacter	0.33	0	84.67	0.33	0	0	0	0	0	0	0.33	0	80	24	0
Paraprevotella	1.67	1.66	2.66	0.66	0.67	4.33	4.33	4.34	0.33	120.33	0.67	0	0.33	43.67	0
Brevundimonas	0	1	29.67	4.33	2	0.33	0.33	0.66	16.67	9.33	0.33	9.33	15.67	1.67	86.33
Savagea	0.33	64.67	4.67	4.67	0	0.33	19.33	2	60	0	0	19.33	0	0	0
Achromobacter	0	0.33	5	25	0	1.33	0	8	0.33	74	0	0	50	3.33	7
Anaerobiospirillum	0.33	0.67	54	1.33	35	2.33	0	0.67	1.67	0	1.67	0.33	1.33	68	5.67
Paludicola	0.33	0	1	0	0.33	0	0	170	0	0	0	0	0.67	0	0
Trichlorobacter	0	0	0	0	0	0	0	0	0	0	0	0	0	0	170
JG36-GS-52	0	0	34	0	0	0	0	97.66	0	0	0	0	36	0	0
Serratia	0	0	0.33	1.67	1.33	0.67	0	15.33	94.67	10.67	0	1.67	0	33.67	7
Malaciobacter	0	1.33	0	57.67	8.67	0	0.33	0	0	0	0	0	0	98.67	0
0319-6G20	0	0	6	43.67	27	8	0	77.33	0	0	0	0	0	0	0
Gaiella	0	0	51.01	0	0	0	0	0	0	0	0	0	0	0	108.67
Carboxylicivirga	0	1.67	0	0	0	0.66	0	0	0	0	0	0	80.67	74.33	0.33
[Eubacterium]_siraeum_group	2.66	2	2.33	8.99	0	0.66	0.67	1.67	0	73.33	0	0.33	0	0	61.33
Barnesiella	0.33	3	0.67	45.33	2	1.67	1	98.67	0.33	0.33	0.33	0	0	0	0
Bradyrhizobium	0.33	0.67	7	25	6	1.67	0.33	25	28.67	12.33	0	0	1.33	40	5.33
Ottowia	0	0.33	71.67	0	9.33	4.66	0	0	67.33	0.33	0	0	0	0	0
Rhodoferax	0	0.33	96.66	54	0	0	0	0	0	0	0.67	0	0	0	0
Subgroup_22	0	0	7.33	0	0	0	0	0	0	54	0	0.67	6.33	79	0
[Eubacterium]_hallii_group	0.67	0.66	2.33	2	43.66	2.66	1.33	3.33	86.67	0.66	0	1	0	0	0.33
A2	0	0	0.33	34.33	11.66	0	0	43	0	53.33	0.67	0.33	0.67	0	0
BD1-7_clade	0	0	14	0	0	1	0	0	1.33	108.67	0	0	0	0	18.67
Azoarcus	0.33	0	0	0	0.33	0.33	0.33	0.33	0.33	137.33	0	0.33	1	0.67	0.33
Pedobacter	0	0	0	0	0	0	0	0	0	0	0	0	139.67	0	0
Subgroup_7	0.33	0.66	12.99	0	0	0.33	0	0	0	0.33	0	0.33	66	57.33	0
Adlercreutzia	0	0	0.33	29.67	0.67	0.33	0	105.67	0	0.67	0	0	0	0.33	0
Intestinibacter	0.67	1.67	4	1	0	3.33	1	0	0.67	69.33	0	1	0	0	53.33
[Eubacterium]_nodatum_group	0	1.67	0	0	0	0	0.67	0.33	130.33	0.33	0	0.33	0.33	0.33	0
Nitrosomonas	0	0.33	32.33	0	0	0	0	0	64.33	0	0	0	0	37.33	0
Nocardioides	0	0	134	0	0	0	0	0	0	0	0	0	0	0	0
Haliscomenobacter	0	0	0	0	0	0	0	0	0	134	0	0	0	0	0
SAR324_clade(Marine_group_B)	0	0	24.33	13	0	0	0.33	96	0	0	0	0	0	0	0
Devosia	0.33	0	0	0.33	6	0	0	0	0	0.33	0	0	0	54.67	71.67
Arenimonas	0	0	12	0	0	0	0	0	0	0	0	0	0	84	36.66
F082	0	0	0	26	103.67	1	0	0	0	0	0	0.67	0	0	0
Phaeodactylibacter	0	0	42.67	0	0	0.33	1	0	0	0	0	0.33	28.67	0	58.33
Tuzzerella	1.33	3	2.67	2.33	5.33	2	1.33	58.67	1.33	1	2.33	2.67	42.33	2.33	1
Sneathia	0	0	0	67.33	21	0	0	0	25.67	0	0	0	0	15	0
Ahniella	0	1	38	0	9	1	0	0	0.33	0	0.67	1.33	13	0.33	60.33
Clade_Ib	0.67	2	0	0	0	7.67	0	0	0	0.33	0	0	94	0	19.67
Defluviimonas	0	0	0	5.33	0.33	0.33	0	0.33	0.33	0.33	0	0	0	0	117.33
KD3-10	0	0	0	0	0	0	0	0	0.33	123	0	0	0	0	0
Sellimonas	0	0	0.33	0.33	0	0	0	0.33	116.67	0.33	0	5.33	0	0	0
Subdoligranulum	0.67	1.33	2.67	81.34	13	6.67	6.67	5	1	3.67	0.33	0	0.33	0	0
[Eubacterium]_ruminantium_group	0.67	1.66	4.33	78.67	3.33	2.34	5	8	2.33	1	2.33	6	2	2	2
SM2D12	0	2.67	4	0	0	0	0	0	0	114.67	0	0	0	0	0
Allobaculum	0	0	8.67	65	0	0	0	4.33	39	2	0.33	1.67	0	0.33	0
CCD24	0	0	0	0	0	0	0	0	0	119.67	0	0	0.33	0	0
Bosea	0.33	0.67	1.67	3	5.33	0.33	0.33	16.33	21.67	23.33	0.33	0	11.33	4	25.67
MB-A2-108	0	0	18	0	0	0	0	0	96	0	0	0	0	0	0
BIyi10	0	0	106.33	1	5.33	0	0	0	0	0	0	0	0.33	0	0
Rubrobacter	0	0	3.33	0	0	0	0	81.67	0	0	0	0	0	0	27
Gemmatimonas	0.33	0.66	97.01	0	0	0	0.33	0	0	0	0	0	13	0	0
oc32	0	0	0	0	0	0	0	0	0	0	0	0	67	42.67	0.33
Eisenbergiella	0	0.33	101.33	0.67	0.33	0	0	0.33	0	0	0	0	6	0	0
CCM19a	0.33	0	0	0	0	0	0	0.33	0	0	0.33	0	0	106.67	0
Atopobium	0.33	0	95.67	11.33	0	0	0	0	0	0.33	0	0	0	0	0
Lachnospiraceae_UCG-010	0	0	0.33	96	6.33	0	0.67	0	0	0	0	0	0.33	0	0
Tissierella	0	63.34	11	0	0	0	7	0	0.33	0	0	20.33	0	1	0
Anaerovorax	0	1.33	0.33	0	18.33	0	0	82.67	0	0	0	0	0	0	0
Corynebacterium	0.67	0	0	0	0.33	3.33	0.67	47.67	0	45.99	0	2	0.33	1.33	0
Berkelbacteria	0	0	0	0	0	0	0	101	0	0	0	0	0	0	0
Bryobacter	0	0.33	53.67	47	0	0	0	0	0	0	0	0	0	0	0
Paludibaculum	0	0	0.33	0	0	1	0	0	99.33	0	0	0	0	0	0
Massilia	0	0	36.99	26.33	5	0.67	0	1.33	5	1.67	0	0	6.67	11.67	4.33
0319-7L14	0	2	38.33	0	23.34	0.33	0	0	34	0	0	0	0	0	0.33
Sphingobium	0	2	0	0	0	0	0	0	0	0	0	0	0	0	96
Neisseria	0.33	0	42	0	0	0.67	0	0	42.33	0	0	12.66	0	0	0
MND1	0	1.33	50.67	45.33	0	0	0	0	0	0	0	0	0.33	0	0
Anaeroplasma	0	0	0	0	0	0	0	0	0	92	0	0.67	0	0	4.67
MSB-3C8	0	0	7	0	11	0	0	0	0	78	0	0	0	0	0
UCG-008	0	0	0	0	0	0	0	0	0	64.67	0	0	31	0	0
SR-FBR-L83	0	0.33	60	34.67	0	0	0	0	0	0	0	0	0	0	0
Lysinibacillus	0.67	15	3.67	0.33	0	0.33	8.33	0	0.67	0	0	48.67	7	8	0.33
Peptococcus	27.33	20	1.33	0	1	3.33	8.67	0.33	0	0	1.33	1.33	0.66	0.33	26
Dongia	0.33	0	37.34	51	0	0	0	0	0	0	1	0	0	0.33	0
SWB02	0	0	8.67	80.33	0	0	0	0.33	0	0	0	0	0	0	0
Chryseoglobus	0	0	0	0	0	0	0	0	3.33	0	0	0.33	68.67	0	16.33
Shuttleworthia	0	0	0.67	79	0.67	2	2.33	3.33	0	0	0	0.33	0	0	0
Acetatifactor	0.33	0.66	0.67	16.66	1.33	0.67	0.67	34	0	0.67	0.67	0.67	0.67	0.33	30
Micromonospora	0	0	15.33	0	0	0	0	0	0	0	0	0	0	0	72.67
Harryflintia	0	2	7.67	74	0.33	0	1.67	0	0	0	0.33	0.33	0.33	0	0.66
67-14	0	0	7.66	21	0	0	0	56	0	0	0	2	0	0	0
Akkermansia	0	4.66	0	0.33	15.67	0	0	0	0.33	64.33	0	0.33	0	0	0
Thermomonas	0.67	0	0	0.33	0	0.67	0	0	0	0	0.67	0	82.67	0	0
Mesorhizobium	0	0.33	9.33	5.67	2	1	0.33	0.33	15	7	0	0	0	0.33	42
Nitrospira	0	1.33	14.67	0	0.33	0	0.33	0	0	0	0	3	0	0	62.33
Clostridium_sensu_stricto_13	0.67	0	79.67	0	0	0	0	0	0	0	0	0	0	0	0
Staphylococcus	0	0	21	7.33	0.33	0	0	2.67	0	0	0	0.33	1	22.33	25
Macellibacteroides	0	0	0	0	0	0	0	0	54.67	24.67	0	0	0	0	0
Family_XIII_AD3011_group	0	3.33	39	0	9	0	0	0	0	0	0	1.33	26.33	0	0
Allisonella	0	0	0	0.33	0.33	0	0	0	0	77	0	1	0	0	0
Terrisporobacter	0.33	0	0	0	1	0.67	0	75.67	0.67	0	0	0	0	0	0
Defluviicoccus	0	0.33	0	0	0	0	0	0.33	0.33	73.67	0	0	0	0	0
211ds20	0	0	0	0	0	0	0	0	0	0.33	0	0.33	73.33	0	0
HIMB11	0	0	0	0	0	0	0	0	29.33	44.33	0	0	0	0	0
Allorhizobium-Neorhizobium-Pararhizobium-Rhizobium	0	0	25.33	5.67	0.33	0.67	0	0.33	0	30	0	0	11	0	0
Subgroup_23	0	0	73.33	0	0	0	0	0	0	0	0	0	0	0	0
Zixibacteria	0	0	0	0	0	2.67	0	0	46	0	0	0	12	0	12
Bdellovibrio	0	0	5.67	0.33	1	7.67	0	0	0.33	55.67	0	0	0.33	0	0.33
Papillibacter	0	0	0	0.33	0	0	0	0.33	0	0	0	0	0	0	70.67
p-251-o5	0	0.67	0	33.33	10.67	0	0	25.67	0	0	0	0	0	0	0
Altererythrobacter	0	0	41.33	0	0.33	0.33	0	25.33	1	0	0	0	0	0	0
Niastella	0	0	0	0	10	0	0	0	0	0	0	0	0	57.33	0
Butyricicoccus	0.33	0.33	0.67	1.33	6	0.99	2	1.66	0	0	0.66	2.67	0	49	0.66
Jeotgalicoccus	0	0	0	0	0	0.33	0	65	0	0	0	0	0	0	0.33
Gemella	0	0	0	0	0	0	0	0	0	65	0	0.33	0	0	0
Nocardia	0	0	0	0	0	0	0	0	0	64.67	0	0	0	0	0
MVP-88	0	0	0	0	10	0	0	0	0	53.33	0	0	0	0	0
Capnocytophaga	0	0	0	0	0	0	0	0	61	0.33	0	1.67	0	0	0
Lachnospiraceae_UCG-009	0	0	0.33	28	33.67	0.33	0	0	0	0.33	0	0	0	0	0
Lactococcus	2	0.33	19.33	0	0	34.66	0	0	0.33	0	0.67	3.67	0	0.33	0
Solobacterium	0	0	18	41.33	0.67	0	0	0	0	0	0	1	0	0	0
Geothrix	0	0	29.67	0	0	0	0.33	0	0	0	0	0	0	29.67	0
BIrii41	0	0	59.67	0	0	0	0	0	0	0	0	0	0	0	0
IMCC26256	0	0	58	0.33	0	0	0.33	0	0	0	0	0	0	0	0
UCG-009	0	0	0.33	0.66	0.66	1	0.33	0.33	0.33	0	1	3.67	47.66	0	1
Coprobacter	0	6.67	4.33	29	15.33	0	0	0	0	0.33	0	0.33	0	0	0.33
Rhodobacter	0.33	0.33	0.67	0.33	0	0.33	0.33	0.33	0.33	0	0.33	0.33	0.67	51.33	0.33
Bacteroidales_UCG-001	0	0	0	0	0	1	0	0	0	0	0.33	0	0	52	0
Spirochaeta	0	0	51.67	0	0	0	0	0	0	0	0	0	0	0	0
Crocinitomix	0	0	0	0	9.67	0	0	41.67	0	0	0	0	0	0	0
Terrimonas	0	0	14.34	1.67	0.33	2.33	0.33	0.33	0.66	0.33	0	0.33	0.33	0.33	30
Prevotellaceae_UCG-004	0	0	32	0	18.67	0	0	0	0	0	0.33	0	0	0	0
Blfdi19	0	0	0	48	0	3	0	0	0	0	0	0	0	0	0
[Clostridium]_innocuum_group	0.33	2	0	9.33	0	0	0	0	0	0	0.33	18	0	20.33	0.33
Delftia	0	0	0.67	27	0.33	0	0	3	18.33	0	0	0.33	0	0.33	0
Occallatibacter	0	0	0	0	0	0	0	49.67	0	0	0	0	0	0	0
Lentimicrobiaceae	0	0	0	0	0	0	0	0	0	0	0	0.33	49	0.33	0
PeM15	0	0	0	0	0	0	0	0	0.33	48.67	0	0	0	0	0
mle1-27	0	0	4.33	0	44.67	0	0	0	0	0	0	0	0	0	0
Arcobacter	0.33	0	0.67	0	0	0.67	0	0	0	0	0.67	0	0	46.33	0
Mycobacterium	0	0	48	0	0	0	0	0	0	0	0	0	0	0	0
[Ruminococcus]_gauvreauii_group	0	0	0	47.33	0	0	0	0	0	0	0	0	0	0	0
CL500-29_marine_group	0	4	43	0	0	0	0	0	0	0	0	0	0	0	0
Candidatus_Abawacabacteria	0	0	0	0	0	0.33	0	46	0	0	0	0	0	0	0
Bacteroidetes_vadinHA17	0.33	0	43.67	0.33	0	0	0	0	0	0	0	0.33	0	0	0.33
Lachnoanaerobaculum	0	0	0	0	0	0	0	42.67	0	0	0	1	0	0	0
Anaerotruncus	0.67	0.33	0	16.34	1	0.33	2	0.33	0.67	0	0.33	2.33	16.33	1.33	1.67
Saccharofermentans	0	0	0	42.33	0	0	0	0	0	0	0	0.33	0	0	0
Rikenella	0.67	1	0	0.67	0.33	0.33	0	0	0	0.33	3	9.34	5	11.67	8.67
Lineage_IIa	0	0	0	0	0	0	0	0	0	0	0	0	40.67	0	0
Angelakisella	0	0	0	40.67	0	0	0	0	0	0	0	0	0	0	0
[Eubacterium]_ventriosum_group	1	2.67	5.33	2.67	2.33	4.33	1.33	3	2.33	3.33	0.33	0	0	0	12
Ruminococcaceae	0	0	0	0	0	0	0.33	39	0	0	0	0	0	0	0
Flavisolibacter	0	0	39.33	0	0	0	0	0	0	0	0	0	0	0	0
Pseudoalteromonas	0	0	38	0	0	0.33	0.33	0	0	0	0	0	0	0	0
Peptoclostridium	1	0.33	19	2	0	0	0	0	1.33	0	1	0	13.67	0.33	0
Rs-E47_termite_group	0	0	0	0	0	0	0	0	0	0	0	0	38.34	0	0
OM27_clade	0	0	33	0	4.33	0	0	0	0	0	0	0	0	0	0
Phreatobacter	0	0	2.33	11.67	0.33	0.33	0	2.33	1	10.67	0	0.33	0.33	5.33	2.33
Pontibacter	0	0	32.33	0	4	0	0	0.33	0	0	0	0	0	0	0
UBA10353_marine_group	0	0	36.33	0	0	0	0	0	0	0	0	0	0	0	0
Lentimicrobium	0	0	5	0	0	0	0	31	0	0	0	0	0	0	0
Tannerella	0	0	0.33	35.33	0	0	0	0	0	0	0	0	0	0	0
Lachnospiraceae_AC2044_group	0	0	0.33	0	27.33	0	0	0.33	0	0	0	0	6.67	0	0
Acidovorax	0.33	0	0.33	0.33	0	0	0	0	0.67	0	0	0	5	27.67	0
Hungatella	0.33	0.33	0.33	1	14.67	0	0.33	0	1	0.33	0	15.67	0	0	0
Dyadobacter	0	0	0	0	33.67	0	0	0	0	0	0	0	0	0	0
Lachnospiraceae_XPB1014_group	0	0	0	0	33	0	0	0	0	0	0	0	0	0	0
Absconditabacteriales_(SR1)	0	0	0	23	0	0	0	0	0	0	0	0	0	0	10
Angustibacter	0	0.33	0	31.67	0	0	0	0	0	0	0	0	0	0	0
VHS-B3-70	0	0	0	31.67	0	0	0	0	0	0	0	0	0	0	0
Aeromicrobium	0	0	27.67	0	4	0	0	0	0	0	0	0	0	0	0
Desulfovibrio	0	0	0	0.67	0	0	0	25.33	0	0	0.67	1.33	1.66	1	1
Bacteroidales_RF16_group	0	0	0.33	0.33	0	0	0.67	0.33	0	0	0.33	0.67	28	0	0.33
NB1-j	0	0	0	0	29.33	0	0	0.33	0	0	0.67	0	0	0	0
Breznakia	1.67	15.67	0	3	0	5.67	0.33	0	0	0	1.67	2	0	0	0
Candidatus_Solibacter	0	0	0	0	0	0	0	0	0	0	0	0	0	0	29.67
UCG-003	1	1.33	1.67	14	2.34	1.34	1	1.33	1	1	1.67	0.67	0.67	0.33	0
Anaerovibrio	0	0	0	0	29	0	0	0	0	0	0	0	0	0	0
LD-RB-34	0	0	28.67	0	0	0	0	0	0	0	0	0	0	0	0
S0134_terrestrial_group	0	0	26.67	0	0	0	1.67	0	0	0	0	0	0	0	0
Burkholderia-Caballeronia-Paraburkholderia	0	0	0	27.33	0	0	0	0	0	0	0	0	0	0	0
Flavobacterium	0	0	12.34	6	0.33	0	0	0.67	0	0	0	0	2.67	4.67	0
Novosphingobium	0	0	18.34	0.33	0	0	0	0.33	0	0.33	1	0	0	0	6.33
hoa5-07d05_gut_group	0	0	0	0	26.34	0	0	0	0	0	0	0	0	0	0
Phyllobacterium	0	0	25.33	0	0	0	0	0	0	0	0	0	0	0.33	0
Aquamicrobium	0	0.33	0.33	0.67	15.67	0	0	7.67	0.33	0	0	0	0	0.33	0
Aquabacterium	0	0.33	0.33	0.67	3.33	1	0.33	0	0	0	0.67	0.33	17	1.33	0
OLB8	0	0.33	24	0	0	0	0	0	0	0	0	0.67	0	0	0
P3OB-42	0.67	0	24.33	0	0	0	0	0	0	0	0	0	0	0	0
Methylotenera	0	0	1.33	0	0	0	0	0	0	0	0	0.33	23.33	0	0
AKYH767	0	0	7.67	0	0.33	0	0	0	0	0	0	2	0	0	14.67
Dokdonella	0.67	0	23.67	0	0	0	0	0	0	0	0	0	0	0	0
TRA3-20	0	0	24.34	0	0	0	0	0	0	0	0	0	0	0	0
Rubellimicrobium	0	0	0	0	22.33	0	0	0	0	0	0	0	2	0	0
Frisingicoccus	0	0	0.33	0.33	21.33	0	0.67	0.33	0	0	0	0	0.67	0	0
Mogibacterium	0	0	0	0	3.67	2.67	0	0	0	0	0	0	16.33	0	0
Sediminispirochaeta	0	0.67	0	0	0	5	1.33	0	0	0	0	0	15	0	0
Porphyromonas	0	0	14	0	0	0	0	0	0	0	0	7.67	0	0	0
Plesiomonas	6.67	0	0	0	0.33	14.33	0	0.33	0	0	0	0	0	0	0
Candidatus_Stoquefichus	0	0	0	0	0	0	0	21.33	0	0	0	0	0	0	0
Latescibacterota	0	0	0	0	21	0	0	0	0	0	0	0	0.33	0	0
Phascolarctobacterium	0	0	0	0	0	0	0	0	0	0	0	0	0	0	21.33
Clostridium_sensu_stricto_18	0	0	20.67	0	0	0	0	0	0	0	0.33	0	0	0	0
Aeromonas	0.33	0	6.67	1.33	1	0	0.33	0	0	0	0	0	0	0	11
Nannocystis	0	0	0	0	20	0	0	0	0	0	0	0	0	0	0
Oribacterium	0	0	0	0	18.67	0	0	0	0	0	0	0	0	0	0
Flavitalea	0	0	18.66	0	0	0	0	0	0	0	0	0	0	0	0
Chryseobacterium	0	0	3.67	12.34	0	0	0	2.33	0	0	0	0	0	0	0
Longimicrobiaceae	0	0	18	0	0	0	0	0	0	0	0	0	0	0	0
Mitsuokella	0	0	0	0.67	16.67	0	0	0	0	0	0	0	0	0	0
Shewanella	0	0	2	0.33	0	0.33	0	13.67	1	0	0	0	0	0	0
Holdemanella	1	0	6	0.33	0	0	0	0.33	0.67	0.33	0	0	1	0.67	6.33
Veillonella	0	0.33	0	0	0.33	1.33	3.67	0	0	0	2	8.99	0	0	0
37-13	0	0	7	0	9.33	0	0	0	0	0	0	0	0	0	0
Promicromonospora	0	0	16.33	0	0	0	0	0	0	0	0	0	0	0	0
mle1-7	0	0	16	0	0	0	0	0	0	0	0	0	0	0	0
Ideonella	0	0	5.67	0	9.67	0	0	0	0	0	0	0	0	0.33	0
dgA-11_gut_group	0	0	0	0	0	0	0	0	0	0	0	2.33	13.33	0	0
DNF00809	0	0.33	0	0	14.67	0	0	0	0	0	0	0	0	0	0
Dielma	0.67	0.67	0	4.33	0.67	2.33	0	0	1.67	0	1.67	0.33	0	1.67	0.67
Clostridium_sensu_stricto_7	0	0	0	0	0	13	0	0	0	0	1.33	0	0	0	0
Lineage_IV	0	0	0	0	13.67	0	0	0	0	0	0	0	0	0	0
Subgroup_10	0	0	6.67	0	7	0	0	0	0	0	0	0	0	0	0
Lineage_IIb	0	2.67	11	0	0	0	0	0	0	0	0	0	0	0	0
Finegoldia	1	0	0	12.67	0	0	0	0	0	0	0	0	0	0	0
Macrococcus	0.67	0	0	0	0	8.67	0	0	0.33	0	0	0	0	0	3.67
possible_genus_04	0	0	13.33	0	0	0	0	0	0	0	0	0	0	0	0
Succinivibrio	0	1	0	1	7.33	0	1	0	0.33	0.33	1	0.33	0	0	1
Enhydrobacter	0	0	0	0	0	0	0	0	0	12.33	0	0.67	0	0	0
Mycoplasma	0	0	0	0	0	0	0	0	13	0	0	0	0	0	0
Nordella	0	0	12.67	0	0	0	0	0	0	0	0	0	0	0	0
Phenylobacterium	0	0.33	9.33	0	0	0	0	0	0	0	0	2.67	0	0	0
Thioclava	0	0	0	0	11.33	0	0	0	0	0	0	0.33	0	0	0
Coprococcus	0	0.67	1	2.34	3.66	0.33	1.67	0.33	0.33	0.67	0	0.33	0	0	0
Luteimonas	0	0.33	10.67	0	0	0	0	0	0	0	0	0	0	0	0
Terrabacter	0	0	8	1.33	0	0	0	0	0	0	0	1.67	0	0	0
Prevotellaceae_UCG-003	0	0	0.33	0	3.33	2.34	0	1.33	0	0.33	0	2	1.33	0	0
Aquimonas	0	0	0	0	10.67	0	0	0	0	0	0	0	0	0	0
Saccharopolyspora	0	0	10.67	0	0	0	0	0	0	0	0	0	0	0	0
Adhaeribacter	0	0	10.33	0	0	0	0	0	0	0	0	0	0	0	0
Acidibacter	0	0	10.33	0	0	0	0	0	0	0	0	0	0	0	0
Roseomonas	0	0	0	0	10	0	0	0	0	0	0	0	0	0	0
Actinoplanes	0	0	10	0	0	0	0	0	0	0	0	0	0	0	0
Lachnospiraceae_ND3007_group	0	2.33	0	1.67	1.67	1.67	0.67	1	0.33	0	0	0	0	0	0.33
Erysipelatoclostridiaceae	0	0	0	0	0	9.67	0	0	0	0	0	0	0	0	0
RF39	0	0	0	0	0	9.67	0	0	0	0	0	0	0	0	0
YC-ZSS-LKJ147	0	0	9.67	0	0	0	0	0	0	0	0	0	0	0	0
RsaHf231	0	0.33	9	0	0	0	0	0	0	0	0	0	0	0	0
Crossiella	0	0	0	0	0	0	0	0	0	0	0	0	0	0	9
Pedomicrobium	0	0	9	0	0	0	0	0	0	0	0	0	0	0	0
Eggerthella	0.33	0	0.33	0	0	0	0	0.67	0.33	0	0	7	0	0	0
Catenisphaera	0	0	0	0.33	8	0	0	0	0	0	0	0	0	0	0
Campylobacter	0	0	7.33	0	0	0	0	0	0	0	0	1	0	0	0
Citrifermentans	0	0	7	0	0	0	1	0	0	0	0	0	0	0	0
Lawsonella	0	0	4.33	0	3.33	0	0	0	0	0.33	0	0	0	0	0
Bauldia	0	0	7.67	0	0	0	0	0	0	0	0	0	0	0	0
Defluviitaleaceae_UCG-011	0	2	0	0	0	3	0.33	0	0	0	0	2.33	0	0	0
Methylobacterium-Methylorubrum	0	0	0	0.33	0	0	0	0	0.33	4.34	0	1	0.67	0.67	0
Subgroup_5	0	0	7.33	0	0	0	0	0	0	0	0	0	0	0	0
Hyphomicrobium	0	0	7.33	0	0	0	0	0	0	0	0	0	0	0	0
Robinsoniella	0	0	0	0	0	0	0	0	0	0	0	7	0	0	0
Actinocorallia	0	0.33	6.67	0	0	0	0	0	0	0	0	0	0	0	0
Vicinamibacteraceae	0	0	6.67	0	0	0	0	0	0	0	0	0	0	0	0
Frankiales	0	0	0	0	6.67	0	0	0	0	0	0	0	0	0	0
Actinobacillus	0	0	0	0	0	0	0	0	0	0	0	6.67	0	0	0
Methylobacillus	0	0	6.67	0	0	0	0	0	0	0	0	0	0	0	0
Agromyces	0	0	6.67	0	0	0	0	0	0	0	0	0	0	0	0
Sulfurospirillum	0	0	0	0	6.67	0	0	0	0	0	0	0	0	0	0
R7C24	0	0	6.33	0	0	0	0	0	0	0	0	0	0	0	0
LiUU-11-161	0	0	6.33	0	0	0	0	0	0	0	0	0	0	0	0
Cupriavidus	0	0	5.67	0.33	0	0	0	0	0	0	0	0	0	0	0
DTU089	0	0	0	0	6	0	0	0	0	0	0	0	0	0	0
Lineage_IIc	0	0	0	0	5.33	0	0	0	0	0	0	0.33	0	0	0
Hydrogenophaga	0	0.67	0	1.33	0.67	0.33	0.33	0.33	0.33	0.33	0.33	0	0	0.33	0.67
Sphingobacterium	0	0	0	0	0	0	0	0.67	4.67	0	0	0	0	0	0
Lautropia	0	0	5.33	0	0	0	0	0	0	0	0	0	0	0	0
Iamia	0	0	5	0	0	0	0	0	0	0	0	0	0	0	0
C2U	0	0	4.67	0	0	0	0	0	0	0	0	0	0	0	0
Ruminobacter	0.67	0	1.33	0	0	1.67	0	0.33	0.33	0	0.33	0	0	0	0
Pasteurella	1	0	0.67	0	0	0	0	0	0	0	0	2.67	0	0	0
Reyranella	0	0	4	0	0	0	0	0	0	0	0.33	0	0	0	0
Nonomuraea	0	0	0	0	4.33	0	0	0	0	0	0	0	0	0	0
JG36-TzT-191	0	0	0	0	0	4.33	0	0	0	0	0	0	0	0	0
PLTA13	0	0	3.67	0	0	0	0	0	0	0	0	0	0	0	0
Brevibacterium	0	0	0	3.67	0	0	0	0	0	0	0	0	0	0	0
Rathayibacter	0	0	3.67	0	0	0	0	0	0	0	0	0	0	0	0
Xanthomonas	0	0	3.67	0	0	0	0	0	0	0	0	0	0	0	0
RCP2-54	0	0	3.67	0	0	0	0	0	0	0	0	0	0	0	0
UTBCD1	0	0	3.67	0	0	0	0	0	0	0	0	0	0	0	0
Proteiniclasticum	0	0	0	0	0	3.33	0	0	0	0	0.33	0	0	0	0
[Bacteroides]_pectinophilus_group	0	0.33	0.33	0.33	0.33	1	0	0.33	0	0	0.67	0	0	0.33	0
Fournierella	0	0	0	1	0	1	0	0.33	0	0.33	0	0.67	0	0	0
Frederiksenia	0	0	3.33	0	0	0	0	0	0	0	0	0	0	0	0
Actinomyces	0	0	0.33	0	0	0	1.34	0	0	0	0	1.66	0	0	0
Lachnospiraceae_UCG-004	0	0	0	0	3.33	0	0	0	0	0	0	0	0	0	0
TC1	0	3	0	0	0	0	0	0	0	0	0	0	0	0	0
Cetobacterium	0	0	0	0	0	0	0	0	0	0	0	3	0	0	0
Paraeggerthella	0.33	0	0	0	0	2.33	0	0	0	0	0.33	0	0	0	0
Skermanella	0	0	2.67	0	0	0	0	0	0	0	0	0	0	0	0
Vibrio	0	1.67	0	0	0	0.67	0	0	0	0	0	0	0	0	0
Megasphaera	0	0	0	0	0	0	0	0	0	0	0	2.33	0	0	0
Actinomycetospora	0	0	0	0	0	0	0	0	0	2.33	0	0	0	0	0
p-2534-18B5_gut_group	0	0	0	0.33	0.33	0	0.33	0	0	1	0	0.33	0	0	0
Clostridium_sensu_stricto_2	0	0	0	0	0	1.33	0	0	0	0	0	0.67	0	0	0
Undibacterium	0	0	0	1.33	0	0	0	0	0	0	0	0	0	0	0
Bergeyella	0	0	0	0	0	0	0	0	0	0	0	1.33	0	0	0
Empedobacter	0	0	0	0	0	0	0	1.33	0	0	0	0	0	0	0
Oscillospira	0.33	0.33	0	0	0	0	0	0.67	0	0	0	0	0	0	0
Caulobacter	0	0	0	0	0	0	0	1.33	0	0	0	0	0	0	0
Anaeromyxobacter	1	0	0	0	0	0	0	0	0	0	0	0	0	0	0
Sericytochromatia	1	0	0	0	0	0	0	0	0	0	0	0	0	0	0
Pedosphaeraceae	0	0	0.67	0	0	0	0	0	0	0	0	0	0	0	0
GCA-900066755	0	0	0	0	0	0.67	0	0	0	0	0	0	0	0	0
Herminiimonas	0	0	0	0	0	0	0	0	0	0	0	0	0	0	0.67
PB19	0.67	0	0	0	0	0	0	0	0	0	0	0	0	0	0
Ochrobactrum	0	0	0	0	0.67	0	0	0	0	0	0	0	0	0	0
Saccharimonadales	0	0	0	0	0	0	0	0	0	0	0	0.67	0	0	0
Limnohabitans	0	0	0	0	0	0	0	0	0.67	0	0	0	0	0	0

## Sheet: Table S3. (f)
Taxonomy	Z_Larvae3	Z_Pre_pupae	Z_Pupae_early	Z_Pupae_later	Z_Adult	H1_Larvae3	H1_Pre_pupae	H1_Pupae_early	H1_Pupae_later	H1_Adult	H2_Larvae3	H2_Pre_pupae	H2_Pupae_early	H2_Pupae_later	H2_Adult
Ignatzschineria_indica_g__Ignatzschineria	21466	46753.3	13645	1789.99	133.66	44734.7	46829.7	2113.66	2177	5941.34	56476	45589	3795.33	1107	196.01
Providencia_sp._g__Providencia	26743.7	1378	1258	7734	48514.7	3464.33	2816.33	14622.3	6435	41.67	8020	2012.33	6495.33	10947.3	31062.7
Other	1820.14	4396.83	13093.2	15589.5	4269.41	1628.11	3685.2	13529.2	12074.8	14661.5	477.12	5494.91	10627.6	9292.53	9807.54
Proteus_mirabilis_g__Proteus	35.33	350	7779.33	2190.33	9606.67	31.33	1088.67	509.33	4180	265.33	29.33	3115	19539.7	6453.67	16.33
Wohlfahrtiimonas_chitiniclastica_g__Wohlfahrtiimonas	11982.3	10625.3	203.34	223.66	66.33	9577.34	8501.66	96.32	367.33	21.67	990.99	955.67	480.99	259.32	47.67
Myroides_odoratimimus_g__Myroides	3.67	158	1111.67	7355.33	8.67	1.67	74	439.33	9537.67	8	11.67	1803	3777.67	10292.7	8
uncultured_bacterium_g__Muribaculaceae	41.28	332.99	3096.89	3913.27	841.27	95.97	96.31	3922.92	1638.56	6101.22	65.56	317.3	2021.59	2835.62	2542.97
Escherichia_coli_g__Escherichia-Shigella	50.67	36.67	1643.67	1433.67	460	282.33	30.67	2939	2116.67	4369.33	24	1688	1505.67	4185	1736
Myroides_phaeus_g__Myroides	16.67	1384.33	1811.34	3411.33	5.67	3.67	1365.33	1524.66	2996.34	8.67	6	563.66	4136	760	1.33
Ignatzschineria_sp._g__Ignatzschineria	1509.67	1063.33	272.34	19.67	2.67	3807	2500.34	88.33	124.34	124.67	3165	1929.33	93.33	25.66	13
Bacteroides_vulgatus_g__Bacteroides	37.33	107.67	665.33	955.33	618.33	57.67	44.67	1720.33	1620.67	4501	17.67	29.67	741.67	1092	1585
Halomonas_stevensii_g__Halomonas	6.67	40.33	1461	1056	326.33	67.67	12	1848.33	1823	3079.33	8.33	18.67	956.67	1189	1562.67
uncultured_bacterium_g__uncultured	22.97	116.35	1074.65	1746.67	434.99	58.68	40.32	2143.99	901.33	1135.64	68.99	101.67	836.31	1172.98	1350.66
Koukoulia_aurantiaca_g__Koukoulia	49.32	1872	2457	2118	4.66	4	656	37.34	1166	5.33	2.33	230.34	437.33	665	1.33
Bacteroides_plebeius_g__Bacteroides	20.67	34.66	854	584.66	333.67	36.66	19.33	1195.33	1239.34	1539.67	5.67	9.66	318.66	664	828.66
uncultured_Bacteroidales_g__Muribaculaceae	16	65.01	757.67	980.65	153.67	29.66	29	1596.99	361	856	17.99	278.69	585.33	800	1118.99
Ralstonia_insidiosa_g__Ralstonia	3	8.33	263.67	390.67	215	20.67	7	482.33	505.67	1481.33	1.67	8	330.33	1196.33	2480.67
Photobacterium_damselae_g__Photobacterium	4.33	22.67	407.67	500.67	83.67	35.67	13.67	463.67	897	1942.67	4.33	11	372	475.33	1348.33
uncultured_Mycoplasmataceae_g__Candidatus_Hepatoplasma	2.67	7.33	811.34	406.66	178	44.34	21	1001	536.67	982.67	2.33	5.67	328	233.33	1162.67
Myroides_sp._g__Myroides	0.33	29.33	68.33	739	1.33	0.67	13.33	88.67	1821.33	1.67	2.67	438	800.33	1533	1.33
Bifidobacterium_longum_g__Bifidobacterium	1.33	3.33	46	297.33	41.33	6	4.67	97	2997.67	115.33	1	14.67	33.67	1615.33	1.67
Bacteroides_acidifaciens_g__Bacteroides	7.33	8	445.66	527.34	165	13.34	31.66	488.67	201.66	933.66	12.66	174	979.67	228.34	802
Klebsiella_variicola_g__Klebsiella	6.33	6.67	281.67	290	146	31	1	158.67	314.67	2626.33	2.67	27	152	307.33	367.67
uncultured_bacterium_g__Lachnospiraceae_NK4A136_group	12.64	36.63	301.32	579	132.33	43.66	21.66	1322.02	147.32	472.65	14.65	48.99	306.66	745.66	361.97
Morganella_morganii_g__Morganella	401	113.33	37.33	281.33	2	425.67	171	35.67	308.67	1.33	74.33	755.33	234.33	370.33	2.33
Bacteroides_ovatus_g__Bacteroides	6.33	14.67	227.67	94.33	108.67	16.67	7.33	613.33	73	573.67	6	91	184.67	237.33	718
wastewater_metagenome_g__uncultured	1.33	7.67	549.33	244.67	25.67	15.66	5	287	334.33	465	1.67	5	204.67	194.67	479.33
Clostridium_perfringens_g__Clostridium_sensu_stricto_1	4	0	30.67	0	11.67	2311.33	1.67	5	18.33	238.67	1.33	0	1.33	2.67	0.67
Arcobacter_sp._g__Halarcobacter	2.67	6.33	220.33	68	53.33	4	2.67	576.33	129.67	424.67	0.67	0	309.33	97.33	615.33
Neisseria_sp._g__Vitreoscilla	13.33	42.33	51.66	388.32	1	0.67	37.34	55.33	613.99	1	1	462.33	352.33	458	2
Fusobacterium_sp._g__Fusobacterium	1269.67	46	7.67	2.67	5.33	643	201.67	5.67	2.33	37	201.67	3	6.33	1.33	3.67
Nesterenkonia_sp._g__Nesterenkonia	1	6	196	161	39	9.33	1.33	343	379	425.67	1.33	2.67	230.33	342.67	200.67
uncultured_bacterium_g__Peptostreptococcus	372.67	72.33	8.67	0.67	0.33	1248.67	89	6	4.67	21.67	208.67	16.67	16.33	12.33	7.67
uncultured_bacterium_g__Dubosiella	5.33	13.67	46	109.67	26.67	4.34	1.33	1301.33	1.33	419.67	1	2.33	3.66	7	133.33
Gardnerella_vaginalis_g__Gardnerella	1.67	1.33	196	330.67	22.67	8	0.67	330	65.33	172	0.33	1	390.33	237.67	199
uncultured_bacterium_g__Prevotella	10	12.65	251.66	84.65	27.66	15.33	7.66	274.66	4.66	251.67	7	6.67	337.01	130.66	480.66
metagenome_g__Prevotella	7.33	11.33	387	110.67	71	27.33	8	162.67	128	392.33	0.33	2	189.33	157	219.33
Bacteroides_caccae_g__Bacteroides	3.33	4.67	96.33	85.33	47.33	9	5.33	370.33	247	387.67	2	2.33	80	92.67	428.67
Lachnospiraceae_bacterium_g__Blautia	5.66	25	410	205	104.66	7	11	346.67	97	7	19	25.33	86.33	247.33	231.67
uncultured_bacterium_g__Alistipes	2.32	12.34	98.66	307.33	94.99	11.66	13.99	353.66	99	400.34	13.33	36.33	43	29.32	215.34
uncultured_bacterium_g__Parasutterella	4	26.66	85.66	179.67	87.33	11.33	6	208	207	757.67	2	4.66	105	2.33	33.66
uncultured_bacterium_g__[Ruminococcus]_gnavus_group	2.67	6	226.67	225.67	38.33	7.33	3.67	161	332.33	119.33	1.33	195	2	336.67	9.33
uncultured_organism_g__Lachnoclostridium	2.33	3.67	4	51.66	24.33	7.33	2.67	2	1056.33	81	0.33	5.67	0	379.34	15.33
metagenome_g__uncultured	1.33	0.66	269.33	49.67	70.01	14.67	0.66	30.33	227	52.67	0.33	0.33	454.33	18.66	367.34
uncultured_bacterium_g__[Eubacterium]_xylanophilum_group	1	9.33	125.33	354.67	12	3.66	3	251.33	117.33	295	3	5.67	44.67	69.67	101.66
uncultured_bacterium_g__Prevotellaceae_UCG-001	3	17.66	323.34	213.34	31.65	6.33	12.66	130.01	286	1.67	1.66	25.67	224.67	2	84.33
uncultured_Bacteroidales_g__Alloprevotella	2	25.34	141.33	106.33	36.66	1.67	2.33	155.67	3.33	397.33	4	11.67	286	148	37.33
Bacteroides_stercoris_g__Bacteroides	7	4	332.67	20	56.33	18.67	10	152.67	193.33	170	3.67	0.67	39.67	263.67	85.67
Lactobacillus_reuteri_g__Lactobacillus	2.33	1.33	97	139.33	29.67	23.33	3.33	784	2.67	90.33	0.33	1.33	107.33	0.33	37.33
Prevotellaceae_bacterium_g__Prevotella	6	8.33	41.67	75	76.66	11.33	18.67	40	4.67	453.33	0	5	58	305	186
Lactobacillus_iners_g__Lactobacillus	3	2	146	380.67	50.33	3.33	1	153.67	51.33	110.33	1.33	2.67	137	1	242
uncultured_bacterium_g__PHOS-HE36	0.33	1	210.67	0	67	1.67	0	28	116	267	0.67	0	257	82	201.33
unidentified_g__Clostridia_UCG-014	5.99	10.99	55.33	136	66.66	20.67	4.33	117.01	7.67	349	2.32	10.67	4	274.32	57.33
gut_metagenome_g__[Eubacterium]_coprostanoligenes_group	1	7	129.33	47	5	14.34	2.33	214.34	139.67	330.67	0	3.67	42	87.67	60.33
Ruegeria_lacuscaerulensis_g__Ruegeria	0	0.33	26.67	46.67	0	0.33	1.33	114	409	1.67	0.67	1	0	134	274.33
Bifidobacterium_breve_g__Bifidobacterium	0.33	0	127.67	43	9.33	0.67	1	78	428.33	0.67	1.33	22.67	124.33	150.67	0
Bacteroides_coprosuis_g__Bacteroides	1	202	100	0.33	0	2	593.33	56.67	0.67	0.33	0.33	11.67	2.33	0	0
uncultured_bacterium_g__Gallicola	163	35.33	1.33	1	1.33	629.33	18	4	1.33	6.33	50.67	8.33	4.67	2.67	2.67
Bifidobacterium_catenulatum_g__Bifidobacterium	3	1.67	10	81	7	3.67	3.67	8.33	600.33	1.67	1	5.33	0	165	0
Bacteroides_uniformis_g__Bacteroides	8.67	18	201.67	19.33	245.33	33	17.33	78.33	23.33	68.67	4.33	3.33	18	107	44.33
[Pseudomonas]_geniculata_g__Stenotrophomonas	0.33	1	103	120.33	24	2	1	109	111.67	119.67	0.67	3.67	85.33	84.33	122
uncultured_bacterium_g__GCA-900066575	3.66	14	78.66	31.34	22.99	6.33	7	160.33	180.67	2.67	4	4.33	250.67	4	61.34
uncultured_Aliihoeflea_g__Aliihoeflea	0.33	2.67	62.67	80	22.67	2.67	1.33	135	73	208.33	1	4	29.33	65.67	142
metagenome_g__SJA-28	0	0.33	163.67	1.66	1	1.34	0	0.66	102	192	1.66	0.33	13	58	289.33
Bacteroides_coprocola_g__Bacteroides	9.33	9.33	49.33	106.33	68	7.67	1.33	34	63.67	226.33	0.33	0	74	160.33	9.33
uncultured_bacterium_g__Roseburia	1.33	1.66	143.33	27.65	29.67	5.66	2.99	190.66	277.67	111.66	0.99	0.33	1.66	1.67	16.01
uncultured_bacterium_g__Prevotellaceae_NK3B31_group	2	12	159.33	266.67	18.33	4	2	2	171.33	0.33	1.33	1.33	95	50.33	1.67
uncultured_bacterium_g__Rikenellaceae_RC9_gut_group	0.33	0	31.66	0.33	20.34	0.33	1	207.66	242	0	0	1	1	261.67	0.99
uncultured_bacterium_g__Bacteroides	1.34	4.01	126.01	42.66	14.33	3.33	2.34	126.67	78.33	1	3.33	5.67	2.33	2.33	348.67
Ileibacterium_valens_g__Ileibacterium	6.67	0	66.33	84.66	1	1.67	5.33	72.67	102.33	310.67	2.33	1.67	18	67	14.67
uncultured_bacterium_g__Colidextribacter	0.67	4.67	3.33	23.66	9.66	2	2	115	3	179.66	3.66	8.66	293	79.66	5.67
uncultured_bacterium_g__[Eubacterium]_coprostanoligenes_group	2.33	16.66	84.34	113.67	46.66	9	3	34.67	313	2.67	1.67	0.66	77.34	2.67	17.67
Anaerostipes_hadrus_g__Anaerostipes	1.67	3	100.33	116	31	11.67	1.33	2.67	1.67	112.67	0	3.67	0	232.33	95.33
Parabacteroides_distasonis_g__Parabacteroides	8.67	9.33	6.33	142.67	11.67	13.67	6.67	45.67	111	45.33	2.33	2.33	136	119.33	42.33
swine_effluent_g__Peptoniphilus	66.67	137.67	0.33	0.33	3	340.33	76	2.33	1.33	7.67	37.33	20.67	1.33	0.67	0.33
Burkholderiales_bacterium_g__Parasutterella	0	2.66	0.67	83.33	5.33	0.33	0.67	153.67	368	0.33	1	1	0	47	26
uncultured_bacterium_g__Denitratisoma	0	1	99	0	1	0	1	0	187.67	30.33	0.67	1.67	14.33	219.67	123.67
uncultured_bacterium_g__Faecalibaculum	2	1	68	103	22.67	1	0.33	3.67	1.67	341.67	0.67	1.33	1.67	129	1
uncultured_bacterium_g__Muribaculum	0.67	8.67	1	115	26	4	3.67	2	1.67	305.67	0.67	6.67	74	93.67	1.67
Haemophilus_parainfluenzae_g__Haemophilus	3.33	3.67	2.33	26.67	0.33	1	3	2	185.33	66.33	0.33	12.67	0.33	324.67	0.33
Maricaulis_sp._g__uncultured	0.33	2	38.67	66	14	4.67	0	38.67	105.33	105	0.67	2	91	84.67	78.67
uncultured_bacterium_g__Bilophila	1.67	1	271	14.67	9	1.33	2.67	2.67	1.33	1.33	0.67	4	79	0.67	233.67
uncultured_bacterium_g__Clostridia_UCG-014	2.66	2.33	118.01	30	53.01	3.33	1.34	146.99	127.33	125.67	1.34	1.33	1.32	1.33	1
Streptococcus_parauberis_g__Streptococcus	55	1.33	0.67	0	0	514	3.33	0.67	2	0.67	18.67	0.67	0.67	1.33	0.33
Trichinella_pseudospiralis_g__Lachnospiraceae_NK4A136_group	0	0	0	0.33	19	0	0	294.67	144.33	0.67	0	0	121.67	0	0
gut_metagenome_g__Sutterella	0.67	0.33	6.33	14.33	9	0	0	3.33	12.33	5.33	2	2	0	458	57.33
uncultured_Saprospiraceae_g__uncultured	0.33	0.33	40	13	35.67	0.67	0	91.67	0	62.33	1	1.33	78	230	0
gut_metagenome_g__Fusobacterium	2.66	2	68.34	2	64.33	3	2	257	127.67	2	2	0.67	2.33	2	0.67
Bacteroides_dorei_g__Bacteroides	11.33	16.33	31.33	80.67	20.33	3	7	145.33	6.33	47.33	2.33	2	3.33	125	30
uncultured_bacterium_g__UCG-005	2	5.33	251.66	35	8.67	3	6.67	8	100.67	3.67	0.66	3.67	29.67	2.66	63.34
uncultured_bacterium_g__Mucispirillum	1	1.67	13.34	64.66	4.66	1	1	242.67	2	0.67	5.33	5	67.34	40	52.33
Sediminibacterium_sp._g__Sediminibacterium	0	0.33	27.33	10.33	24.33	0.67	2	31.33	58.67	157.33	0.33	0.67	9.33	80.67	91.33
uncultured_rumen_g__NK4A214_group	1.33	0	43.33	78	1.67	0.33	1.67	85.67	0	0.67	0.33	1.33	91.67	1	184.33
unidentified_g__Lachnospiraceae_NK4A136_group	1.67	0.33	142.33	285.33	15.33	0	3	15.67	0	0	0.33	6	0.33	4	16
uncultured_bacterium_g__[Eubacterium]_fissicatena_group	1.33	24.33	109.33	35.33	5	1.33	2.33	2.67	1	2.67	0.67	2	4.67	289	3.33
metagenome_g__PHOS-HE36	1	2.33	143.67	47.67	18.67	0	0.67	111.33	0	0.33	0.67	0.67	153.33	0.33	0
uncultured_bacterium_g__Candidatus_Arthromitus	0	0	0.33	0	0	0.67	0	472.33	0.33	0.67	0	0	0	0	0
uncultured_bacterium_g__Pelomonas	0	0.67	56.33	49.33	11.67	3.33	0	21	12	11.67	0	11.67	153.33	60.67	78.67
uncultured_bacterium_g__Dorea	0.33	3.33	49	0	2	5	3	9.33	46.33	304	0.33	0	0.33	42.33	0.33
Bacteroides_caecimuris_g__Bacteroides	1	2	129.67	116.33	4.67	0	1.33	108.33	0	0	1	5	94	0.33	0.67
Clostridiales_bacterium_g__Lachnospiraceae_NK4A136_group	0.33	1.67	229.33	98.33	10.33	1.67	2.67	93	0.67	1	0	4	2	0	18
Bacteroides_fragilis_g__Bacteroides	4.67	1	159.67	6.67	5	4	0.33	3	74.33	99.67	2	0.67	42.67	57.33	0.33
Lactobacillus_intestinalis_g__Lactobacillus	0.33	1	50.33	0.33	1	0.33	1.33	325.33	65.67	0.33	0.33	0.67	0.33	0	10
Lachnospiraceae_bacterium_g__Lachnospiraceae_NK4A136_group	5	6.67	4.34	33.66	5	5.33	1	4	118.66	266.34	0	1	0.33	0.66	0
uncultured_bacterium_g__Oscillibacter	1	11.66	48.66	65.32	4	3.33	3.33	66.33	1	125.33	4.33	6	105.34	4.33	1.33
uncultured_organism_g__Roseburia	3	6	35	4	25.67	6.33	2.33	32	3	117.67	0.33	7.67	90.67	110.33	1.33
gut_metagenome_g__uncultured	0.67	3	0.66	1.33	12.66	0.33	1.67	166.66	108.67	1	0.99	0.66	62.99	73.66	5.33
[Eubacterium]_rectale_g__Agathobacter	4.67	3.33	100	57.67	132.33	19.33	8	77	4.67	3.33	1.33	2.67	1.33	0	11.67
uncultured_bacterium_g__Ferruginibacter	0	0	75.33	46.33	7.67	0.33	1	218	0.33	0	0.33	0.33	0	0	71
Oblitimonas_alkaliphila_g__Oblitimonas	0	9	125	281.33	1.67	0	0	0	0.33	0	0	0	0	0.67	0
uncultured_bacterium_g__Lachnospiraceae_UCG-006	0.33	0	0	137.33	0.67	1	1.67	79.67	3.67	7	1	1.67	57	0.33	125
uncultured_bacterium_g__Erysipelatoclostridium	0.67	1.67	84	187.33	1.33	0.67	1.33	0.66	0.33	0	1.33	5	3	0	113.33
Clostridium_butyricum_g__Clostridium_sensu_stricto_1	2.33	0	0	0	30.33	18.67	2	49	1	232.33	0.33	44	0.67	1	0.33
uncultured_bacterium_g__Dechloromonas	0.67	0	1	0	15.33	13	0.33	48.67	62	0	0.67	0	0	1.33	233.33
Parabacteroides_merdae_g__Parabacteroides	6.33	2.33	73.67	31.33	15.67	4.33	5.67	5.33	2	123	1	0.67	19.33	1	80.33
metagenome_g__NS9_marine_group	0.33	0.33	78.67	0.33	8	0.33	0	27.33	0	74	0.67	0	32	90.33	43.33
uncultured_bacterium_g__Enterorhabdus	0	0	0	0.33	0	0.33	1.33	158.67	115.33	5.67	0.33	0	0.33	55.66	0.66
Prevotella_stercorea_g__Prevotella	2	0.67	9.66	1.66	100.34	10.34	5	6.33	0	0.33	0	1.67	0	0	195
Vagococcus_teuberi_g__Vagococcus	10	71.33	52	0.33	0	98.67	26.33	1.33	0.33	30	8	23.67	9	1.67	0
Alistipes_onderdonkii_g__Alistipes	1	2	194.33	4.33	3.67	2.33	2	88	0.33	0.33	0	1	1.67	0	25
Bacteroides_salyersiae_g__Bacteroides	0.67	0.33	92.67	2.33	1.33	2	0	86.67	0.33	135.67	0	0.67	0	0	0.33
uncultured_organism_g__Ruminococcus	1	2	47.33	39.33	30	1.33	2.67	2.33	182	3	0.67	0	0.33	0.33	0
uncultured_Clostridiales_g__[Ruminococcus]_torques_group	0.33	4	82.33	3	2.33	0.67	1.33	150	3	0	0	0.33	0	32.33	23.67
uncultured_bacterium_g__ASF356	0.33	1.33	3.33	83	12	1	1.33	69	1.67	0	1	1	126.67	0	1.33
unidentified_g__Oscillibacter	0	0.33	46.67	62	9	0.67	0	52.33	0	66.67	1.33	1	1.66	54.67	1
unidentified_g__Erysipelatoclostridium	0	2	0	56.67	0.67	0.33	0.33	165.67	1	69.33	0.33	0.33	0.33	0	0
Fusobacterium_varium_g__Fusobacterium	5	3	61	54.33	3	14.67	1.67	87.67	55	0.33	1.67	1.67	1.67	5	0.33
unidentified_g__Clostridia_vadinBB60_group	0	0.66	55	37	3.33	0.33	4.67	38.33	0.33	103.33	0.33	1.66	23	0	22.33
uncultured_bacterium_g__Candidatus_Competibacter	0	0	0	0	0	0	0	105.33	0	0.33	0.33	0	183.33	0	0
uncultured_bacterium_g__Alloprevotella	0.33	0.67	76	1	8.34	2.33	0.33	2.67	27.66	147.66	0.67	1.33	16.66	1.67	0
uncultured_bacterium_g__Flavonifractor	0.33	0.67	0.33	178	3.67	0.67	0	0	0.67	0.33	0	22.33	76.67	0.33	0
uncultured_organism_g__Muribaculaceae	0	13.66	70.33	65.33	7.33	0.67	1	1	69.67	0	0	2.67	0.67	49	1
uncultured_Rhodocyclaceae_g__Denitratisoma	0	0	10	0	13.67	0	0	0	0	0	0.33	0.33	127	0	130.67
uncultured_bacterium_g__UCG-010	0	0	77.33	20.67	34.99	0.33	0	0.66	66	0	0	0	0	81	0.33
Myroides_marinus_g__Myroides	0	1	0	0	0	0	1	0.67	276.67	0.33	0	0.33	0	0	0
Bacillus_halmapalus_g__Bacillus	0	1	31.33	19.67	3.33	0.67	0	66.67	0.67	33	0.33	14.67	61.67	4	41
uncultured_bacterium_g__Lachnospiraceae_UCG-001	0.33	5.33	0.33	37	1	0.33	1	50	180.33	0	0	0.33	0	0	0
Fibrobacter_sp._g__Fibrobacter	0	0	0	28	0	0	0.33	0	96	0.33	0	0	150	0	0
Bacteroides_barnesiae_g__Bacteroides	0	0	0	0	0	0	0	173.33	0	62.67	0	0	0	38.33	0
uncultured_bacterium_g__Dysgonomonas	0.67	7.66	150.33	26.33	0.33	0	9.67	0	15.33	0	0	7	48.67	6.66	0
swine_effluent_g__Ignatzschineria	6.33	59.33	6.33	40.33	3	1.67	5.33	1.67	6.67	1.67	2	19.33	2	112.67	3.67
uncultured_beta_g__Denitratisoma	0	0	0	0	0	0	0	0.33	152.33	0	0	0.33	0	31.67	85
uncultured_bacterium_g__UBA1819	0	0	36.33	0	0	0	0	0	0	231	0	0	0	0	0
Bifidobacterium_pseudolongum_g__Bifidobacterium	1.67	0.67	30.33	3.33	4	2.33	0.67	13	6.67	170.33	1	0.67	28.33	2.67	0.33
uncultured_Firmicutes_g__uncultured	0	0	28.33	57.33	0	6	3.67	0	90.67	65.33	0.33	1.67	6.67	0	0
uncultured_organism_g__Monoglobus	2.33	0	28	91.33	47.67	1.33	1.33	1	0	73.67	1	8.66	0.33	0.33	0.67
metagenome_g__Candidatus_Accumulibacter	0	0.67	5.33	0	0	0	0.33	69	0	174	0	0.33	0	0	0
metagenome_g__Sulfuritalea	0	1	82	33.33	0	5	1	59.33	0	66.67	0	0	0	0	1
Dorea_formicigenerans_g__Dorea	0	0	151.67	0.33	1.33	0.33	0.67	0	0	0.33	0	0	0.33	81.67	0.33
Fusobacterium_periodonticum_g__Fusobacterium	0.33	0	0	0	0	0.33	0	0	195	1	0	12.67	0	0.33	25.33
uncultured_bacterium_g__Lachnospira	1	3.67	14.66	9.34	42	7	2.67	7.34	8.67	131.67	3.67	0.33	0	0	0
uncultured_Clostridiales_g__uncultured	0.66	0.33	43	129	2	0.67	0.67	0.67	0.33	1.33	0.67	4.67	1.67	1	41.67
uncultured_bacterium_g__[Eubacterium]_eligens_group	6.67	5	27.33	61.33	67.33	10.33	4.67	7	0.33	0.67	0.67	0.67	16.67	0	19
uncultured_bacterium_g__Clostridia_vadinBB60_group	0.33	1.66	194.67	0.33	9.33	0	0	0.33	0.66	0.33	0	5.33	11.66	0.33	0.33
uncultured_bacterium_g__Shimia	0.33	0	0	53	0	0	0	93.67	76.33	0	0	0	0	0	0
uncultured_Alistipes_g__Alistipes	1.33	5.33	97.33	28.67	7.67	3.33	4.33	7.33	0.33	51	0	0	0	0	14.67
Streptococcus_iniae_g__Streptococcus	19.67	1.67	0	0	0	188.33	1.67	0	1.33	0	3.67	0	0.67	1	0
Lactobacillus_jensenii_g__Lactobacillus	0	0	22	1	0	0.33	0.33	120	0.33	0	0	2.33	0	65.33	0
uncultured_bacterium_g__Turicibacter	0.33	0	1.34	1.33	0.66	3.33	0.33	0.33	1.33	1	1	1	139.33	56.66	1.66
uncultured_Anaerorhabdus_g__[Anaerorhabdus]_furcosa_group	0	0	0	0.33	0	0	0	0	0	0	0	0	0	78	128
unidentified_g__Muribaculaceae	0	1	98.33	0	0	0	0	0	0	96.67	0	8.67	0	0	0
Streptococcus_dysgalactiae_g__Streptococcus	21	1.33	0	0	0	165.67	3	0.33	2.67	0.33	2.67	0	2.67	1	0.67
uncultured_bacterium_g__Coriobacteriaceae_UCG-002	2	3	1	34	3	1.67	0.67	2	143.67	1.67	1.33	0.33	1.67	1	1.66
uncultured_bacterium_g__OC31	0	0	6.33	0	0	3.67	0	86.67	0	41	0	0	58.33	0	0
uncultured_bacterium_g__Sutterella	1	0.67	0.33	1.67	56	7.67	1.33	48.33	0.33	0	0.67	75	0.33	1.67	0.67
unidentified_g__Negativibacillus	0	1	6	1.33	1	0.33	0.33	1	0.33	0.67	0.67	0	0	0.67	182.33
uncultured_organism_g__Fusicatenibacter	2.33	4	3.33	47.33	4.33	4.67	3.67	32	79.67	1.67	0.33	1.67	10.33	0.33	0
uncultured_bacterium_g__Marivita	0	0	0	0	0	0.33	0	193	0.33	1.33	0	0	0	0	0
uncultured_soil_g__Ellin6067	0.67	0	29	0.33	0.67	0.33	0	0.33	0.33	123	0.67	0	0.33	38.33	0
uncultured_bacterium_g__SC-I-84	0	1.33	27	0	0	0.33	0	0	71.67	0	0	0.33	56	37.33	0
uncultured_bacterium_g__Intestinimonas	0.33	5.33	10.33	23	1	0.67	1.33	45	0	0	0.33	1.67	4	87.67	10.67
Helicobacter_typhlonius_g__Helicobacter	0	1.33	0.67	160.67	1	3.67	0.33	1.33	1	0.33	1	16.67	1.33	1	0.67
uncultured_bacterium_g__Prevotellaceae_Ga6A1_group	1.66	4.33	24	6.99	7.33	3.34	1.33	1.66	59.33	0.67	1.66	1	2	62.33	13
uncultured_bacterium_g__Paraprevotella	1.67	1.66	2.66	0.66	0.67	4	4.33	3.67	0.33	120	0.67	0	0.33	43.67	0
uncultured_Clostridiales_g__Lachnospiraceae_NK4A136_group	0	0	1.33	2	8	1	0.33	31.33	0.33	0.33	2	2.33	1	92.66	41
unidentified_g__NK4A214_group	0	0	42.67	42.67	0.33	0.33	1.67	0.33	89	0	0	0	0.33	0.33	0.67
uncultured_bacterium_g__Odoribacter	1.33	2.66	53	1.33	4.67	1.34	1	1.67	81.67	0.67	0.67	7.33	0.67	3	16.99
Bacteroides_thetaiotaomicron_g__Bacteroides	2	0.67	54.67	49	4.67	1.67	1	4.33	1	3	0.33	1	24	0	29.33
Erysipelothrix_rhusiopathiae_g__Erysipelothrix	52.67	40.67	1	14.67	0	34.33	7.67	0	14.67	0	3	4.67	0	2.67	0.33
Prevotella_bivia_g__Prevotella	1	0	0	24.33	28.67	2	1	0	0	0	0	0.67	0	0	118.67
uncultured_Alphaproteobacteria_g__uncultured	0	0	133.67	0	16.67	0	0	0	0	0	0	0	20	5.33	0
uncultured_bacterium_g__Savagea	0.33	64.67	4.67	4.67	0	0.33	19.33	2	60	0	0	19.33	0	0	0
uncultured_prokaryote_g__uncultured	1.33	4	18.67	1.33	0	0.67	0	0	0.33	0.33	0.67	0.33	0.33	82	64
uncultured_bacterium_g__Trichlorobacter	0	0	0	0	0	0	0	0	0	0	0	0	0	0	170
Bifidobacterium_dentium_g__Bifidobacterium	0	0	0	0	0	0	0	0	0	0	0	84.33	0.33	84.67	0
Helicobacter_rodentium_g__Helicobacter	0.67	1	15.33	55	10	0.33	2.33	2	0.67	0.33	13.67	13.67	22	17	15
uncultured_bacterium_g__Lachnospiraceae_FCS020_group	0	2.33	0.33	0.33	0	2	0	104.33	0	55.33	0.67	0.33	1	1	0
Dialister_invisus_g__Dialister	0.33	0.33	3.33	4	6.33	4	2.33	3.67	0.67	139.33	0.33	0.33	0.67	0	0
uncultured_bacterium_g__AKAU4049	0	0	0.33	0	0	0	0	0	0	0.33	0.33	0	162.67	0	0
uncultured_bacterium_g__Carboxylicivirga	0	1.67	0	0	0	0.66	0	0	0	0	0	0	80.67	74.33	0.33
uncultured_Bacteroidetes_g__uncultured	0	0	12.34	0	0	0	0	0	0	0	0	0	143.67	0	0
uncultured_delta_g__uncultured	0	0	0	44.33	0.33	0	0	0	0.33	108	2	0	0	0	0
Alistipes_finegoldii_g__Alistipes	0.33	5	2.33	2	12.33	1.67	1.33	4.33	1.33	123	0.33	0.33	0.33	0	0
Bradyrhizobium_elkanii_g__Bradyrhizobium	0.33	0.67	7	25	6	1.67	0.33	25	28.67	12.33	0	0	1.33	40	5.33
uncultured_bacterium_g__Barnesiella	0.33	1	0.67	45.33	2	1.67	1	98	0.33	0.33	0.33	0	0	0	0
Prevotella_loescheii_g__Prevotella	0	0	0	0	0	0.67	0	146.67	0	0	0	0	0	0	0
Erysipelothrix_inopinata_g__Erysipelothrix	1.33	38	0.33	17.33	0	0	1.67	0	15	0	0.33	18	41.33	14	0
unidentified_g__uncultured	1.33	6	2.34	59.33	21.99	2	3.33	33.34	2	0.99	0.67	8.32	1.67	0.67	1.33
uncultured_bacterium_g__Marvinbryantia	0.33	0	0	33.66	21	0.33	0	0	0	0	0	0	87.33	0.33	0
uncultured_bacterium_g__Butyricimonas	0.66	2	94.33	1.33	3.01	0.66	2	0.66	0.33	0	0.66	1.33	1	0	34.67
Streptococcus_salivarius_g__Streptococcus	0	2	1	25.67	1.67	0.67	0	0.33	9.67	91.33	0	3.67	0	0.33	5
uncultured_organism_g__Subgroup_22	0	0	0	0	0	0	0	0	0	54	0	0.67	6.33	79	0
Serratia_marcescens_g__Serratia	0	0	0.33	1.67	1.33	0.67	0	15.33	94.67	10.67	0	1.67	0	4.67	7
Adlercreutzia_equolifaciens_g__Adlercreutzia	0	0	0.33	29.67	0.67	0.33	0	105.67	0	0.67	0	0	0	0.33	0
gut_metagenome_g__Muribaculaceae	0	0	0	0	0	0	0	0.33	0	137	0	0	0.33	0	0
gut_metagenome_g__Clostridia_UCG-014	0	0.33	0	0	0	0	0	0	0	137.33	0	0	0	0	0
Azoarcus_sp._g__Azoarcus	0	0	0	0	0	0	0	0	0	137.33	0	0	0	0	0
uncultured_Gemmatimonas_g__uncultured	0	0	18.66	0	8.33	0	1.67	0	0	0	0	0	0	108.67	0
uncultured_bacterium_g__Intestinibacter	0.67	1.67	4	1	0	3.33	1	0	0.67	69.33	0	1	0	0	53.33
uncultured_Blautia_g__Blautia	1	0.67	33.67	1	6.67	2.67	3.67	5.67	60	1.33	0.67	8.67	0.33	0	9.67
Anaerobiospirillum_sp._g__Anaerobiospirillum	0	0	25	0	33	1.33	0	0	0.67	0	0.67	0.33	0	67.67	5.67
uncultured_bacterium_g__Haliscomenobacter	0	0	0	0	0	0	0	0	0	134	0	0	0	0	0
unidentified_g__Odoribacter	0	1.33	77	40.33	0	0	0	0	0	0	1	8.33	3.66	1.67	0.67
metagenome_g__Devosia	0.33	0	0	0.33	6	0	0	0	0	0.33	0	0	0	54.67	71.67
uncultured_bacterium_g__A2	0	0	0.33	34.33	0.33	0	0	43	0	53.33	0	0.33	0.67	0	0
uncultured_bacterium_g__B1-7BS	0	0	9.67	0	0	0	0	0	0	0	0	0.33	0	0.33	121.33
uncultured_bacterium_g__Phaeodactylibacter	0	0	42.67	0	0	0.33	1	0	0	0	0	0.33	28.67	0	58.33
uncultured_bacterium_g__Tuzzerella	1.33	3	2.67	2.33	5.33	2	1.33	58.67	1.33	1	2.33	2.67	42.33	2.33	1
Sneathia_sanguinegens_g__Sneathia	0	0	0	67.33	21	0	0	0	25.67	0	0	0	0	15	0
Bacteroides_sartorii_g__Bacteroides	0	2	4	36.33	2	1.67	1.67	4.33	2	0.67	10.67	12	18.66	18.33	13.33
Bacteroides_propionicifaciens_g__Bacteroides	5	38.33	25.67	1	0.67	1.67	45.67	0.33	0	0	0.33	5.33	3.33	0	0
uncultured_bacterium_g__Ahniella	0	1	38	0	9	1	0	0	0.33	0	0.67	1.33	13	0.33	60.33
Acidobacteria_bacterium_g__Subgroup_7	0	0.33	0.33	0	0	0.33	0	0	0	0.33	0	0.33	66	57.33	0
uncultured_bacterium_g__Defluviimonas	0	0	0	5.33	0.33	0.33	0	0.33	0.33	0.33	0	0	0	0	117.33
uncultured_bacterium_g__Sellimonas	0	0	0.33	0.33	0	0	0	0.33	116.67	0.33	0	5.33	0	0	0
uncultured_bacterium_g__Subdoligranulum	0.67	1.33	2.67	81.34	13	6.67	6.67	5	1	3.67	0.33	0	0.33	0	0
unidentified_g__Lachnospiraceae_UCG-001	0	0	0	47.33	0.33	0.33	0	0.33	0	0	0	0	0.33	74	0
Comamonas_denitrificans_g__Comamonas	0.33	1	2.67	5	0.67	0.33	0	32.33	26.33	9.67	0	0.67	34	0	8.67
uncultured_bacterium_g__[Eubacterium]_ruminantium_group	0.67	1.66	4.33	78.67	3.33	2.34	5	8	2.33	1	2.33	6	2	2	2
metagenome_g__Pajaroellobacter	0	0	0	0	0	0	0	0	0.67	120.33	0	0	0	0	0
uncultured_bacterium_g__[Eubacterium]_hallii_group	0	0.33	0	0	31.33	0.33	0	0	86.67	0.33	0	0	0	0	0
uncultured_bacterium_g__Haliangium	0	0	0	30.33	0.33	0	0	86	0	0	0	0	0	0	0
uncultured_bacterium_g__Allobaculum	0	0	8.67	65	0	0	0	0	38.67	0.33	0.33	1.67	0	0.33	0
mouse_gut_g__Enterorhabdus	0	0	0	0	0	0.33	0	114	0	0	0	0.33	0	0	0
Bosea_sp._g__Bosea	0.33	0.67	1.67	3	5.33	0.33	0.33	16.33	21.67	23.33	0.33	0	11.33	4	25.67
Gemmatimonadetes_bacterium_g__uncultured	0	0	4.33	0.33	0	0	0	0	0	108.67	0	0	0	0	0.33
uncultured_organism_g__Colidextribacter	0	0.33	0	0	0.67	0	0	0.33	0	0	0.33	0	1	0	110
Bacteroides_massiliensis_g__Bacteroides	1.67	1.67	6.33	2.67	42.67	4	0.67	46.67	0.67	1.67	0	0.67	0	0.67	0.67
uncultured_bacterium_g__oc32	0	0	0	0	0	0	0	0	0	0	0	0	67	42.67	0.33
Acidovorax_sp._g__uncultured	0.33	0	0.33	0	0	0.33	0	0	108.67	0	0	0	0	0	0
Lactobacillus_mucosae_g__Lactobacillus	0	0	14	0.33	0	0	0	95	0	0	0	0	0	0	0
mouse_gut_g__uncultured	0	3	0.67	0.33	1	0.67	0.67	0	1.33	0	0.33	0.33	15	0.33	84.67
uncultured_bacterium_g__CCM19a	0.33	0	0	0	0	0	0	0.33	0	0	0.33	0	0	106.67	0
Atopobium_vaginae_g__Atopobium	0.33	0	95.67	11.33	0	0	0	0	0	0.33	0	0	0	0	0
Comamonas_aquatica_g__Comamonas	0	0	22.33	20	0.33	0	0	21.33	12.33	8	0	0.33	19	3.67	0.33
uncultured_Desulfovibrionaceae_g__uncultured	0.33	0.33	69	1.33	0.67	0	0	1.33	0	0	0	0.33	33.67	0	0
Clostridium_sp._g__uncultured	0.33	0.33	70.33	1.33	7	0	0.66	0	0	0	0.67	2.67	0.33	14	9
Marmoricola_sp._g__Nocardioides	0	0	105	0	0	0	0	0	0	0	0	0	0	0	0
Streptococcus_anginosus_g__Streptococcus	0	0	0	0.33	0	0	0	93	0	0	0	0	0	0.33	11.33
uncultured_bacterium_g__F082	0	0	0	0	103.67	1	0	0	0	0	0	0	0	0	0
uncultured_bacterium_g__Ramlibacter	0.33	0	0	0.33	0	0	0	0	0	0	0	0	80	24	0
unidentified_g__Ruminococcus	0.33	0	26.33	57.67	12	0	4	0.67	0.67	0.33	0.33	1.33	0.33	0.33	0.33
uncultured_Clostridiales_g__Christensenellaceae_R-7_group	0	0.33	103.67	0	0.33	0	0	0	0	0	0	0	0	0	0
uncultured_rumen_g__Clostridia_UCG-014	1.67	1	0.67	1.67	1.33	1.67	0.33	1	0	0.33	0	2.33	30.33	33.33	25.67
uncultured_bacterium_g__Berkelbacteria	0	0	0	0	0	0	0	101	0	0	0	0	0	0	0
metagenome_g__Paludibaculum	0	0	0	0	0	0	0	0	99.33	0	0	0	0	0	0
Bacteroides_cellulosilyticus_g__Bacteroides	0.33	3.67	71.33	5.67	3.67	7.33	0.33	1.67	1.67	2	0	0	0.33	0	0
uncultured_bacterium_g__Anaeroplasma	0	0	0	0	0	0	0	0	0	92	0	0.67	0	0	4.67
uncultured_Bacteroidetes_g__BSV26	0	0	0	0	0	0	0	0	97	0	0	0	0	0	0
Acinetobacter_sp._g__Acinetobacter	1	3.67	1.67	26.67	0	0	4	26.67	29.33	0	1	0.67	0	0	1.67
uncultured_bacterium_g__MB-A2-108	0	0	0	0	0	0	0	0	96	0	0	0	0	0	0
uncultured_organism_g__Prevotella	2	0.67	0.67	0.33	0.33	0.33	0	0	0	0	0	0	0	0.33	90
uncultured_bacterium_g__Erysipelothrix	0	26.34	47.66	1	0.33	0	3.33	0.33	0	0	0	14	0.33	0.67	0
Lysinibacillus_sp._g__Lysinibacillus	0.67	15	3.67	0.33	0	0.33	8.33	0	0.67	0	0	48.67	7	8	0.33
uncultured_bacterium_g__Pajaroellobacter	0	0.33	0	0	0.33	0	1	0	0	0.33	0.67	1	88	0	0
uncultured_bacterium_g__Arenimonas	0	0	6.33	0	0	0	0	0	0	0	0	0	0	84	0.33
uncultured_bacterium_g__Treponema	0.66	1.67	0	44.66	11.33	1.33	0	26.67	0	0.33	0	0	0.33	2.67	0.33
uncultured_organism_g__Incertae_Sedis	0	0	0	0.33	0	0	1	0.33	0.33	0	0.33	0	0	87	0
uncultured_bacterium_g__Chryseoglobus	0	0	0	0	0	0	0	0	3.33	0	0	0.33	68.67	0	16.33
uncultured_bacterium_g__Shuttleworthia	0	0	0.67	79	0.67	2	2.33	3.33	0	0	0	0.33	0	0	0
uncultured_bacterium_g__Harryflintia	0	2	7.67	74	0.33	0	1.67	0	0	0	0.33	0.33	0.33	0	0.66
Parabacteroides_goldsteinii_g__Parabacteroides	2.33	2	0	41.33	13.67	1.33	2	0.67	0.67	0	4.67	6.33	6.33	3.33	1
uncultured_organism_g__Lachnospiraceae_UCG-010	0	0	0.33	78	6.33	0	0.67	0	0	0	0	0	0.33	0	0
uncultured_organism_g__UCG-002	0.67	0.33	6.67	54	16	4.67	0.33	2.33	0	0.33	0.33	0	0	0	0
Parabacteroides_sp._g__Parabacteroides	0.33	1.33	1	79	0.33	0.33	0.33	0	0	0.33	0	1	0.33	0.33	1
uncultured_Bacteroidetes_g__env.OPS_17	0	0	80.33	0	5	0	0	0	0	0	0	0	0	0	0
Xanthomonas_sp._g__Thermomonas	0.67	0	0	0.33	0	0.67	0	0	0	0	0.67	0	82.67	0	0
Ramlibacter_sp._g__Ramlibacter	0	0	84.67	0	0	0	0	0	0	0	0.33	0	0	0	0
uncultured_bacterium_g__MSB-3C8	0	0	7	0	0	0	0	0	0	78	0	0	0	0	0
uncultured_bacterium_g__Anaerovorax	0	1.33	0.33	0	0	0	0	82.67	0	0	0	0	0	0	0
uncultured_prokaryote_g__Ellin6067	0	0	0	0	0	0	0	0	0	0	0	0	84	0	0
Haemophilus_influenzae_g__Haemophilus	0	0	0.33	0	0	0	0	0	0	0	0	0	0	0	83.67
Candidatus_Halomonas_g__Halomonas	0	0	81.67	0.33	1	0	0	0	0	0	0	0	0	0.33	0
uncultured_bacterium_g__Leptotrichia	0	0	0	31	0	0	0	50	0	0	0	2	0	0	0
Lysobacter_soli_g__Lysobacter	0	0	6	75.67	0.33	0	0	0	0	0	0	0	0	0	0
uncultured_bacterium_g__Rubrobacter	0	0	0	0	0	0	0	81.67	0	0	0	0	0	0	0
Akkermansia_muciniphila_g__Akkermansia	0	0.33	0	0.33	15.67	0	0	0	0.33	64.33	0	0.33	0	0	0
uncultured_Alphaproteobacteria_g__SWB02	0	0	0	80.33	0	0	0	0	0	0	0	0	0	0	0
uncultured_bacterium_g__Macellibacteroides	0	0	0	0	0	0	0	0	54.67	24.67	0	0	0	0	0
uncultured_bacterium_g__Eisenbergiella	0	0	79.33	0	0	0	0	0	0	0	0	0	0	0	0
uncultured_bacterium_g__Allisonella	0	0	0	0.33	0.33	0	0	0	0	77	0	1	0	0	0
Alistipes_obesi_g__Alistipes	0	0	0	1	0.67	0	0	0	0	63.33	0	0	0	0	12.33
Comamonas_testosteroni_g__Comamonas	0	0	0	22.67	0	0.67	0	0.33	50	2.67	0	0	0	0	0.67
Dialister_sp._g__Dialister	0.33	0	0	0	2.33	0.33	0.33	1	0	0.33	0	0	72	0.33	0
uncultured_bacterium_g__[Eubacterium]_siraeum_group	0.66	0	1.33	8.66	0	0.33	0.67	1.67	0	1	0	0.33	0	0	61.33
uncultured_bacterium_g__Defluviicoccus	0	0.33	0	0	0	0	0	0.33	0.33	73.67	0	0	0	0	0
uncultured_bacterium_g__Dongia	0.33	0	21.67	51	0	0	0	0	0	0	1	0	0	0.33	0
uncultured_bacterium_g__211ds20	0	0	0	0	0	0	0	0	0	0.33	0	0.33	73.33	0	0
Clostridiales_bacterium_g__Colidextribacter	0	0	0	72	0.33	0	0	0.33	0	0	0	0	0	0.33	0.67
uncultured_bacterium_g__HIMB11	0	0	0	0	0	0	0	0	29.33	44.33	0	0	0	0	0
uncultured_Gemmatimonadetes_g__uncultured	0.33	0	8.67	0	0	0	0	0	0	64.33	0	0	0	0	0
Agrobacterium_radiobacter_g__Allorhizobium-Neorhizobium-Pararhizobium-Rhizobium	0	0	25.33	5.67	0.33	0.67	0	0.33	0	30	0	0	11	0	0
uncultured_organism_g__UBA1819	0.67	0	0	1.33	13.67	0.33	0	0.33	1.67	54.33	0.33	0	0	0	0
uncultured_Bacteroidales_g__Prevotellaceae_UCG-001	0	0	0	60.33	0.33	0	0.33	0	0	0	0	0	0	0	11
uncultured_bacterium_g__Papillibacter	0	0	0	0.33	0	0	0	0.33	0	0	0	0	0	0	70.67
uncultured_gamma_g__uncultured	0	0	32.67	0	0	0	0	38.33	0	0	0	0	0	0	0
uncultured_bacterium_g__p-251-o5	0	0.67	0	33.33	10.67	0	0	25.67	0	0	0	0	0	0	0
uncultured_bacterium_g__Zixibacteria	0	0	0	0	0	0	0	0	46	0	0	0	12	0	12
uncultured_bacterium_g__Candidatus_Accumulibacter	0	0	0	3	0	0	0	48.67	0	3	0	0	14.67	0	0
Dialister_pneumosintes_g__Dialister	0.33	0	0.33	0.33	0	0	0	68.33	0	0	0	0	0	0	0
human_gut_g__Clostridium_sensu_stricto_1	0	0	0	0.67	1.33	0.33	0	0	0	0	0	66	0	0.33	0
Ruminococcus_callidus_g__Ruminococcus	0	0.33	0	64	0.33	0.33	0.67	1	0	0	0	1.67	0	0	0
uncultured_soil_g__uncultured	0	0	45	0	23	0	0	0	0	0	0	0	0	0	0
uncultured_bacterium_g__Niastella	0	0	0	0	10	0	0	0	0	0	0	0	0	57.33	0
Candidatus_Arthromitus_g__Candidatus_Arthromitus	0	0	0	0	0	0	0	66.67	0.33	0	0	0	0	0	0
Mucispirillum_sp._g__Mucispirillum	0	0.33	10.33	0	20.67	0	0	0	0	0	4.33	4.67	14	8	4.67
Lysobacter_sp._g__Lysobacter	0	0	0	0	0	0	0	0.33	66	0	0	0	0	0	0
uncultured_bacterium_g__Butyricicoccus	0.33	0.33	0.67	1.33	6	0.99	2	1.66	0	0	0.66	2.67	0	49	0.66
uncultured_bacterium_g__Kapabacteriales	0	0	0	0	0	0	0	0	0	66	0	0	0	0	0
uncultured_bacterium_g__Jeotgalicoccus	0	0	0	0	0	0.33	0	65	0	0	0	0	0	0	0.33
Odoribacter_sp._g__Odoribacter	0	0	46	0.33	1.67	9	0	5	0	0	0.33	0.33	3	0	0
uncultured_organism_g__Nitrospira	0	0	0	0	0	0	0	0	0	0	0	3	0	0	62.33
metagenome_g__env.OPS_17	0	0	58.67	0	6.33	0	0	0	0	0	0	0	0	0	0
uncultured_bacterium_g__UCG-008	0	0	0	0	0	0	0	0	0	64.67	0	0	0	0	0
unidentified_rumen_g__Clostridia_UCG-014	0	0.67	0.33	34	0.33	0.33	0	1	0.33	0.33	0.33	1.67	0.33	0	24
uncultured_organism_g__Lachnospiraceae_FCS020_group	0	0	0.33	0	0.67	0	0	0.33	0.67	61.33	0	0	0	0	0
Capnocytophaga_granulosa_g__Capnocytophaga	0	0	0	0	0	0	0	0	61	0.33	0	1.67	0	0	0
uncultured_bacterium_g__Lachnospiraceae_UCG-009	0	0	0.33	28	33.67	0.33	0	0	0	0.33	0	0	0	0	0
uncultured_Clostridiales_g__Clostridia_vadinBB60_group	0	0	0	62	0.33	0	0	0	0	0	0	0	0	0	0
Solobacterium_moorei_g__Solobacterium	0	0	18	41.33	0.67	0	0	0	0	0	0	1	0	0	0
Eubacterium_sp._g__Roseburia	0.33	0.33	0.33	1.33	0.67	0.33	0.67	0.33	0.33	0.67	2.67	4.67	47	0.33	0.67
uncultured_organism_g__Alloprevotella	1	0.67	10.33	0	1.33	1.33	1.33	40.67	0.33	0.67	0	0.33	1	0	0.67
Muribaculum_intestinale_g__Muribaculum	0	0.33	4	0	0	0	0	0	0.33	0	0	0	1	0	54
uncultured_bacterium_g__Sulfuritalea	0	0	0	0	0	0	0	59	0	0	0	0	0	0	0
uncultured_bacterium_g__Bdellovibrio	0	0	0	0.33	1	0.67	0	0	0.33	55.67	0	0	0.33	0	0.33
uncultured_organism_g__uncultured	0	3.66	0.67	0.33	0	0	0.33	0	0	0.33	0	0	52.33	0	0.33
Rhodospirillaceae_bacterium_g__uncultured	0	0	0	0	0	0	0.33	0	0	0	0	0	0	56.33	0
metagenome_g__67-14	0	0	0.33	0	0	0	0	56	0	0	0	0	0	0	0
uncultured_bacterium_g__Rhodobacter	0.33	0.33	0.67	0.33	0	0.33	0.33	0.33	0.33	0	0.33	0.33	0.67	51.33	0.33
uncultured_bacterium_g__Lachnoclostridium	0	0	0	53.67	0	0	0	0	0	1.67	0	0	0	0	0
Erysipelatoclostridium_ramosum_g__Erysipelatoclostridium	2.67	0.33	0	0.33	0.67	23	0	0	1	0	0.67	6.33	0	20.33	0
Corynebacterium_matruchotii_g__Corynebacterium	0	0	0	0	0.33	0.33	0	47.67	0	4.33	0	2	0	0	0
uncultured_bacterium_g__Acetatifactor	0.33	0.33	0.67	16.66	1.33	0.67	0.67	0.67	0	0.67	0.67	0.67	0.67	0.33	30
uncultured_bacterium_g__MVP-88	0	0	0	0	0	0	0	0	0	53.33	0	0	0	0	0
uncultured_prokaryote_g__Christensenellaceae_R-7_group	0.33	0	1.33	0.33	5.67	0.33	0.33	42.33	0.33	0	0	0.67	1.33	0	0
uncultured_bacterium_g__Bacteroidales_UCG-001	0	0	0	0	0	0	0	0	0	0	0.33	0	0	52	0
Lactococcus_garvieae_g__Lactococcus	1.67	0.33	19.33	0	0	29.33	0	0	0.33	0	0.67	0	0	0.33	0
uncultured_Bacteriovorax_g__0319-6G20	0	0	0	43.67	0	8	0	0	0	0	0	0	0	0	0
uncultured_bacterium_g__Crocinitomix	0	0	0	0	9.67	0	0	41.67	0	0	0	0	0	0	0
Neisseria_perflava_g__Neisseria	0	0	42	0	0	0	0	0	0	0	0	9.33	0	0	0
uncultured_bacterium_g__Prevotellaceae_UCG-004	0	0	32	0	18.67	0	0	0	0	0	0.33	0	0	0	0
Thauera_terpenica_g__Thauera	0	0	0	0	0	0	0	50.67	0	0	0	0	0	0	0
uncultured_bacterium_g__[Clostridium]_innocuum_group	0.33	2	0	9.33	0	0	0	0	0	0	0.33	18	0	20.33	0.33
uncultured_organism_g__Lachnospiraceae_NK4A136_group	0	0	0.33	0.67	0.33	3	2.67	4.33	0.33	38.33	0	0	0	0	0
Delftia_tsuruhatensis_g__Delftia	0	0	0.67	27	0.33	0	0	3	18.33	0	0	0.33	0	0.33	0
uncultured_bacterium_g__Occallatibacter	0	0	0	0	0	0	0	49.67	0	0	0	0	0	0	0
wastewater_metagenome_g__Lentimicrobiaceae	0	0	0	0	0	0	0	0	0	0	0	0.33	49	0.33	0
uncultured_Actinomycetales_g__PeM15	0	0	0	0	0	0	0	0	0.33	48.67	0	0	0	0	0
Arcobacter_cryaerophilus_g__Arcobacter	0.33	0	0.67	0	0	0.67	0	0	0	0	0.67	0	0	46.33	0
metagenome_g__Run-SP154	0	0	0	0.67	0	0.33	0	47.33	0	0	0	0	0	0.33	0
Dialister_propionicifaciens_g__Dialister	0	0	0	0	0	0	0	0	0	0	0	0	0	47.33	0
Clostridium_sp._g__[Ruminococcus]_gauvreauii_group	0	0	0	47.33	0	0	0	0	0	0	0	0	0	0	0
Prevotella_buccalis_g__Prevotella	0	0	0	0	0	0	0	0	0	47.33	0	0	0	0	0
uncultured_Acidobacteria_g__Bryobacter	0	0	0	47	0	0	0	0	0	0	0	0	0	0	0
Candidatus_Abawacabacteria_g__Candidatus_Abawacabacteria	0	0	0	0	0	0.33	0	46	0	0	0	0	0	0	0
metagenome_g__Bryobacter	0	0.33	45	0	0	0	0	0	0	0	0	0	0	0	0
uncultured_Barnesiella_g__Muribaculaceae	0	1	0	32.67	11	0.33	0	0	0	0	0	0	0	0	0
mouse_gut_g__Muribaculaceae	0	0	44.67	0	0	0	0	0.33	0	0	0	0	0	0	0
uncultured_bacterium_g__Clade_II	0	0	0	0	0	0	0	0	45	0	0	0	0	0	0
uncultured_bacterium_g__Bacteroidetes_vadinHA17	0.33	0	43.67	0.33	0	0	0	0	0	0	0	0.33	0	0	0.33
metagenome_g__mle1-27	0	0	0	0	44.67	0	0	0	0	0	0	0	0	0	0
Alistipes_indistinctus_g__Alistipes	0	0	0	1	0	0.33	0	0	0	0	0	0	0.33	43	0
Clostridium_botulinum_g__Clostridium_sensu_stricto_1	0	0	0	0	0	42.33	1.67	0	0	0	0	0	0.33	0	0
uncultured_Hyphomicrobiaceae_g__uncultured	0	0	0	44.33	0	0	0	0	0	0	0	0	0	0	0
Lachnoanaerobaculum_umeaense_g__Lachnoanaerobaculum	0	0	0	0	0	0	0	42.67	0	0	0	1	0	0	0
uncultured_bacterium_g__Anaerotruncus	0.67	0.33	0	16.34	1	0.33	2	0.33	0.67	0	0.33	2.33	16.33	1.33	1.67
uncultured_bacterium_g__Parabacteroides	0.33	0.67	1	40	0.67	0	0	0	0	0	0	0	0	0	0
uncultured_rumen_g__Saccharofermentans	0	0	0	42.33	0	0	0	0	0	0	0	0.33	0	0	0
Sphingomonas_astaxanthinifaciens_g__Sphingomonas	0	0.33	29	0	0	0	0	0	11	2.33	0	0	0	0	0
Bacillus_oceanisediminis_g__Bacillus	0	0	10.67	15.33	0.33	0	0	0	0	0.33	0	8	6.67	0	1
[Clostridium]_leptum_g__Oscillibacter	0	0	42	0	0	0	0	0	0	0	0	0	0	0	0
uncultured_bacterium_g__Incertae_Sedis	0	0	0	0	12	0.33	0	29.33	0	0	0	0	0	0	0
uncultured_Clostridium_g__[Ruminococcus]_torques_group	0	0	38.33	0.33	0	0.33	0.33	0	1	0	0	1.33	0	0	0
Ruminococcus_sp._g__Angelakisella	0	0	0	40.67	0	0	0	0	0	0	0	0	0	0	0
uncultured_organism_g__Gaiella	0	0	40.67	0	0	0	0	0	0	0	0	0	0	0	0
uncultured_bacterium_g__Rikenella	0.67	1	0	0.67	0.33	0.33	0	0	0	0.33	3	8.67	5	11.67	8.67
uncultured_Clostridiales_g__ASF356	0	0	0	0	0	0	0	0	0	0	0	0	40.33	0	0
uncultured_gamma_g__JG36-GS-52	0	0	34	0	0	0	0	6.33	0	0	0	0	0	0	0
Streptococcus_hyointestinalis_g__Streptococcus	0.33	0	38.33	0	0	0	1	0	0	0	0	0	0.33	0	0.33
Leptotrichia_hofstadii_g__Leptotrichia	0	0	0	0	0	0	0	0	0	0	0	0	0	40	0
Clostridium_paraputrificum_g__Clostridium_sensu_stricto_1	0	0	0.33	25	0.33	12	0	1.33	0.33	0.33	0	0	0	0.33	0
uncultured_bacterium_g__Ruminococcaceae	0	0	0	0	0	0	0.33	39	0	0	0	0	0	0	0
uncultured_Gemmatimonadetes_g__Gemmatimonas	0	0	38.67	0	0	0	0	0	0	0	0	0	0	0	0
uncultured_bacterium_g__Peptoclostridium	1	0.33	19	2	0	0	0	0	1.33	0	1	0	13.67	0.33	0
Anaerobiospirillum_succiniciproducens_g__Anaerobiospirillum	0.33	0.67	29	1.33	2	1	0	0.67	1	0	1	0	1.33	0.33	0
uncultured_bacterium_g__Rs-E47_termite_group	0	0	0	0	0	0	0	0	0	0	0	0	38.34	0	0
uncultured_organism_g__[Eubacterium]_coprostanoligenes_group	0.67	2	0.67	2	2	0.67	1.33	1.67	1	0.67	0	0	25	0.33	0
uncultured_bacterium_g__Erysipelotrichaceae_UCG-003	0	0	38	0	0	0	0	0	0	0	0	0	0	0	0
Leptotrichia_sp._g__Leptotrichia	0	0	23.33	0	13.33	0	0	0	0	0	0	1.34	0	0	0
uncultured_Porphyromonadaceae_g__Muribaculaceae	0	0	0	0	37	0	0	0	0	0	0	0	0	0	0
uncultured_rumen_g__Clostridia_vadinBB60_group	0	0	0	0	0	0	0	0	37	0	0	0	0	0	0
Clostridiales_bacterium_g__uncultured	0	0	0.33	36.33	0.33	0	0	0	0	0	0	0	0	0	0
uncultured_bacterium_g__Phreatobacter	0	0	2.33	11.67	0.33	0.33	0	2.33	1	10.67	0	0.33	0.33	5.33	2.33
uncultured_organism_g__Rikenellaceae_RC9_gut_group	0.33	0	0.33	18.33	0.67	0.33	2.33	0.33	0.33	0.33	0	0.66	0.99	0.67	11.33
uncultured_bacterium_g__JG36-GS-52	0	0	0	0	0	0	0	0	0	0	0	0	36	0	0
metagenome_g__Lentimicrobium	0	0	5	0	0	0	0	31	0	0	0	0	0	0	0
Prevotella_amnii_g__Prevotella	0	0	36	0	0	0	0	0	0	0	0	0	0	0	0
uncultured_Bacteroidetes_g__Terrimonas	0	0	5.67	0	0	0	0	0	0.33	0	0	0	0	0	29.67
Alloprevotella_tannerae_g__Alloprevotella	0	0	0	0	0	0	0	0	0	0	0	2.33	33	0	0
Corynebacterium_ureicelerivorans_g__Corynebacterium	0	0	0	0	0	0	0	0	0	35.33	0	0	0	0	0
bacterium_YRD2003_g__Ruminococcus	0.33	1	16.67	0.33	14.33	0.67	0.33	0	0	0.33	0.67	0.67	0	0	0
Bifidobacterium_bifidum_g__Bifidobacterium	0	0.33	0	34.67	0	0	0	0	0	0	0	0	0	0	0
uncultured_bacterium_g__Lachnospiraceae_AC2044_group	0	0	0.33	0	27.33	0	0	0.33	0	0	0	0	6.67	0	0
Acinetobacter_junii_g__Acinetobacter	0	0	0	2.33	1.33	0	0	0.67	3.33	3.33	0	2.33	14.67	4.33	1.67
uncultured_bacterium_g__Hungatella	0.33	0.33	0.33	1	14.67	0	0.33	0	1	0.33	0	15.67	0	0	0
Bacteroides_coprophilus_g__Bacteroides	1.67	1.33	1.33	2.33	2	4.33	4.67	10	2.33	2.67	0.67	0	0	0.33	0
uncultured_bacterium_g__Lachnospiraceae_XPB1014_group	0	0	0	0	33	0	0	0	0	0	0	0	0	0	0
SR1_bacterium_g__Absconditabacteriales_(SR1)	0	0	0	23	0	0	0	0	0	0	0	0	0	0	10
uncultured_bacterium_g__Pontibacter	0	0	32.33	0	0	0	0	0.33	0	0	0	0	0	0	0
uncultured_bacterium_g__Tissierella	0	10.34	7.33	0	0	0	1.33	0	0.33	0	0	11.66	0	1	0
uncultured_organism_g__Prevotellaceae_NK3B31_group	4.66	4.66	4	6	3.33	9.33	0	0	0	0	0	0	0	0	0
uncultured_bacterium_g__VHS-B3-70	0	0	0	31.67	0	0	0	0	0	0	0	0	0	0	0
Aeromicrobium_sp._g__Aeromicrobium	0	0	27.67	0	4	0	0	0	0	0	0	0	0	0	0
Eubacterium_plexicaudatum_g__Roseburia	0	0	0	0	0.33	0.33	0	29.33	0	0	0	0.33	0	0	0
uncultured_bacterium_g__Breznakia	1.67	15.67	0	3	0	5.67	0.33	0	0	0	1.67	2	0	0	0
uncultured_soil_g__Candidatus_Solibacter	0	0	0	0	0	0	0	0	0	0	0	0	0	0	29.67
uncultured_bacterium_g__BIrii41	0	0	29.66	0	0	0	0	0	0	0	0	0	0	0	0
uncultured_organism_g__Eisenbergiella	0	0.33	22	0.67	0.33	0	0	0.33	0	0	0	0	6	0	0
uncultured_Bacteroidales_g__Parabacteroides	0	0	0	0	12.67	0	0	0	0	0	0.33	0.67	1.67	7.33	6.67
uncultured_rumen_g__Anaerovibrio	0	0	0	0	29	0	0	0	0	0	0	0	0	0	0
Coprobacter_secundus_g__Coprobacter	0	0	0	29	0	0	0	0	0	0	0	0	0	0	0
uncultured_bacterium_g__LD-RB-34	0	0	28.67	0	0	0	0	0	0	0	0	0	0	0	0
uncultured_bacterium_g__Peptococcus	0	0	0	0	0	0	0	0.33	0	0	0.33	1.33	0.33	0.33	26
uncultured_bacterium_g__67-14	0	0	7.33	21	0	0	0	0	0	0	0	0	0	0	0
Roseburia_hominis_g__Roseburia	0.67	0.33	1	1.33	14.67	0.33	0	1	1.67	0.67	0	1.33	0.33	2	3
uncultured_Burkholderiales_g__MND1	0	0	4.67	23.33	0	0	0	0	0	0	0	0	0	0	0
Prevotella_copri_g__Prevotella	0	0	8.33	0	0	0	0	19.33	0	0	0	0	0.33	0	0
uncultured_bacterium_g__Bacteroidales_RF16_group	0	0	0	0	0	0	0	0	0	0	0	0	27.67	0	0
uncultured_bacterium_g__Flavisolibacter	0	0	27.66	0	0	0	0	0	0	0	0	0	0	0	0
uncultured_bacterium_g__Desulfovibrio	0	0	0	0.67	0	0	0	25.33	0	0	0	1	0.33	0.33	0
Lysobacter_yangpyeongensis_g__Lysobacter	0	0	0	0	0	0	0	0	27.33	0	0	0	0	0	0
Caballeronia_zhejiangensis_g__Burkholderia-Caballeronia-Paraburkholderia	0	0	0	27.33	0	0	0	0	0	0	0	0	0	0	0
uncultured_bacterium_g__Coprobacter	0	6.67	4.33	0	15.33	0	0	0	0	0.33	0	0.33	0	0	0.33
uncultured_Rubrobacter_g__Rubrobacter	0	0	0	0	0	0	0	0	0	0	0	0	0	0	27
uncultured_Gemmatimonadetes_g__S0134_terrestrial_group	0	0	26.67	0	0	0	0	0	0	0	0	0	0	0	0
Brevundimonas_diminuta_g__Brevundimonas	0	0	0	0	0	0	0	0	0	0	0	9.33	0	0	17.33
uncultured_proteobacterium_g__Clade_II	0.33	0	23	0	0	1.33	0.67	0	1.33	0	0	0	0	0	0
uncultured_bacterium_g__hoa5-07d05_gut_group	0	0	0	0	26.34	0	0	0	0	0	0	0	0	0	0
Alistipes_sp._g__Alistipes	0	0	0.33	25	0	0	0	0.33	0	0	0.33	0	0.33	0	0
uncultured_rumen_g__F082	0	0	0	26	0	0	0	0	0	0	0	0	0	0	0
Phyllobacterium_sp._g__Phyllobacterium	0	0	25.33	0	0	0	0	0	0	0	0	0	0	0.33	0
Aquamicrobium_sp._g__Aquamicrobium	0	0.33	0.33	0.67	15.67	0	0	7.67	0.33	0	0	0	0	0.33	0
uncultured_bacterium_g__Aquabacterium	0	0.33	0.33	0.67	3.33	1	0.33	0	0	0	0.67	0.33	17	1.33	0
uncultured_Bacteroidetes_g__OLB8	0	0.33	24	0	0	0	0	0	0	0	0	0.67	0	0	0
Halomonas_cupida_g__Halomonas	0	0	0	0	0	0	0	0	0	0	0	0	0	0	25
uncultured_bacterium_g__Methylotenera	0	0	1.33	0	0	0	0	0	0	0	0	0.33	23.33	0	0
Myroides_injenensis_g__Myroides	0	0	0.33	0	0	0	5.67	16	0	0	0	0	2.67	0	0
uncultured_organism_g__UCG-005	0	0	0.33	0	0	0	0	0	0	0	0	0	0	24	0
uncultured_bacterium_g__UCG-003	0.67	1	1	13	0.67	0.67	0.67	1.33	0.33	0.67	1.67	0.67	0.67	0.33	0
uncultured_rumen_g__uncultured	0	0	0	0	22.67	0	0	0	0	0	0	0	0	0	0
uncultured_bacterium_g__Mogibacterium	0	0	0	0	3.67	2.67	0	0	0	0	0	0	16.33	0	0
uncultured_bacterium_g__Sediminispirochaeta	0	0.67	0	0	0	5	1.33	0	0	0	0	0	15	0	0
uncultured_bacterium_g__Porphyromonas	0	0	14	0	0	0	0	0	0	0	0	7.67	0	0	0
Plesiomonas_shigelloides_g__Plesiomonas	6.67	0	0	0	0.33	14.33	0	0.33	0	0	0	0	0	0	0
[Clostridium]_aldenense_g__Lachnoclostridium	0.33	0.67	0	0	0.33	0.33	0	0	0	0	0	19.67	0	0	0
unidentified_g__Candidatus_Stoquefichus	0	0	0	0	0	0	0	21.33	0	0	0	0	0	0	0
Phascolarctobacterium_faecium_g__Phascolarctobacterium	0	0	0	0	0	0	0	0	0	0	0	0	0	0	21.33
Clostridium_botulinum_g__Clostridium_sensu_stricto_18	0	0	20.67	0	0	0	0	0	0	0	0.33	0	0	0	0
uncultured_bacterium_g__Monoglobus	0	0	0	0.33	20.34	0	0	0	0	0	0	0	0	0.33	0
Pseudomonas_caeni_g__Pseudomonas	0	0	20.67	0	0	0	0	0	0	0	0	0	0	0	0
uncultured_rumen_g__Lachnospiraceae_UCG-006	0	0	0	0	20.67	0	0	0	0	0	0	0	0	0	0
uncultured_Xanthomonas_g__uncultured	0	0	0	0	0	0	0	0.33	0	0	0	0	20	0	0
metagenome_g__Nannocystis	0	0	0	0	20	0	0	0	0	0	0	0	0	0	0
unidentified_g__Blautia	1	0.33	0	17.33	0	0	0	0.33	0.33	0	0	0	0	0.33	0.33
Acinetobacter_indicus_g__Acinetobacter	0	0	0	0	0	0	0	0	0	0	0	19	0	0	0
uncultured_bacterium_g__Oribacterium	0	0	0	0	18.67	0	0	0	0	0	0	0	0	0	0
uncultured_bacterium_g__Flavitalea	0	0	18.66	0	0	0	0	0	0	0	0	0	0	0	0
uncultured_rumen_g__Christensenellaceae_R-7_group	0	0	0	18.33	0	0.33	0	0	0	0	0	0	0	0	0
uncultured_beta_g__TRA3-20	0	0	18.34	0	0	0	0	0	0	0	0	0	0	0	0
uncultured_bacterium_g__Lachnospiraceae_UCG-010	0	0	0	18	0	0	0	0	0	0	0	0	0	0	0
Roseburia_intestinalis_g__Roseburia	0	0	0.33	0.67	11.33	0	0	0	0.33	0	0	4	0	0.67	0.33
Shewanella_algae_g__Shewanella	0	0	2	0.33	0	0.33	0	13.67	1	0	0	0	0	0	0
Brevundimonas_alba_g__Brevundimonas	0	0	6	0	0	0	0	0	0	0	0	0	11	0	0
uncultured_bacterium_g__Holdemanella	1	0	6	0.33	0	0	0	0.33	0.67	0.33	0	0	1	0.67	6.33
uncultured_bacterium_g__0319-6G20	0	0	0	0	16.33	0	0	0	0	0	0	0	0	0	0
Promicromonospora_sp._g__Promicromonospora	0	0	16.33	0	0	0	0	0	0	0	0	0	0	0	0
uncultured_bacterium_g__mle1-7	0	0	16	0	0	0	0	0	0	0	0	0	0	0	0
uncultured_prokaryote_g__NS9_marine_group	0	0	0	0	0	0	0	0	0	0	0	0	0	0	16
Odoribacter_splanchnicus_g__Odoribacter	0.67	0.67	1.67	2	7.33	0.67	0.67	0.33	0.33	1	0.33	0	0	0	0
uncultured_Polyangiaceae_g__uncultured	0	0	15.67	0	0	0	0	0	0	0	0	0	0	0	0
uncultured_bacterium_g__Ideonella	0	0	5.67	0	9.67	0	0	0	0	0	0	0	0	0.33	0
Bacteroidetes_bacterium_g__AKYH767	0	0	0	0	0.33	0	0	0	0	0	0	0	0	0	14.67
uncultured_bacterium_g__DNF00809	0	0.33	0	0	14.67	0	0	0	0	0	0	0	0	0	0
Dielma_fastidiosa_g__Dielma	0.67	0.67	0	4.33	0.67	2.33	0	0	1.67	0	1.67	0.33	0	1.67	0.67
uncultured_bacterium_g__Longimicrobiaceae	0	0	14.67	0	0	0	0	0	0	0	0	0	0	0	0
uncultured_delta_g__Pajaroellobacter	0	0	14.67	0	0	0	0	0	0	0	0	0	0	0	0
uncultured_bacterium_g__Gemmatimonas	0	0.33	14.34	0	0	0	0	0	0	0	0	0	0	0	0
uncultured_Acidobacteria_g__uncultured	0	0	12.33	0	0	0	0	0	0	0	0	2.33	0	0	0
Alistipes_inops_g__Alistipes	0	0	0.33	0	0.67	0	0	0	0	0	2.33	1.33	1.33	4	4.67
uncultured_Clostridium_g__Clostridium_sensu_stricto_7	0	0	0	0	0	13	0	0	0	0	1.33	0	0	0	0
uncultured_bacterium_g__Lineage_IIb	0	2.67	11	0	0	0	0	0	0	0	0	0	0	0	0
Chryseobacterium_greenlandense_g__Chryseobacterium	0	0	3.67	7.67	0	0	0	2.33	0	0	0	0	0	0	0
Macrococcus_caseolyticus_g__Macrococcus	0.67	0	0	0	0	8.67	0	0	0.33	0	0	0	0	0	3.67
uncultured_bacterium_g__dgA-11_gut_group	0	0	0	0	0	0	0	0	0	0	0	0	13.33	0	0
metagenome_g__BIyi10	0	0	13	0	0	0	0	0	0	0	0	0	0.33	0	0
metagenome_g__B1-7BS	0	0	13.33	0	0	0	0	0	0	0	0	0	0	0	0
uncultured_bacterium_g__possible_genus_04	0	0	13.33	0	0	0	0	0	0	0	0	0	0	0	0
metagenome_g__SAR324_clade(Marine_group_B)	0	0	0	13	0	0	0	0	0	0	0	0	0	0	0
Moraxella_osloensis_g__Enhydrobacter	0	0	0	0	0	0	0	0	0	12.33	0	0.67	0	0	0
metagenome_g__P3OB-42	0.67	0	12.33	0	0	0	0	0	0	0	0	0	0	0	0
metagenome_g__Ruminococcus	0	0	0.33	0.67	0.33	0.67	0.67	0.33	0	0	0	0	10	0	0
uncultured_Gemmatimonadaceae_g__Gemmatimonas	0	0	0	0	0	0	0	0	0	0	0	0	13	0	0
Alteromonas_sp._g__uncultured	0	0	0	0.33	10.67	0	0.67	0	0	0	0	0	1.33	0	0
unidentified_g__Lachnoclostridium	0	0	0.33	0.67	0.33	11.33	0	0	0.33	0	0	0	0	0	0
uncultured_bacterium_g__UCG-002	0	0	0	0.33	12.33	0	0	0.33	0	0	0	0	0	0	0
uncultured_Alphaproteobacteria_g__Nordella	0	0	12.67	0	0	0	0	0	0	0	0	0	0	0	0
uncultured_bacterium_g__Terrimonas	0	0	5.67	1.67	0.33	2.33	0.33	0.33	0.33	0.33	0	0.33	0.33	0.33	0.33
metagenome_g__Phenylobacterium	0	0.33	9.33	0	0	0	0	0	0	0	0	2.67	0	0	0
Ruminococcus_bicirculans_g__Ruminococcus	1.33	1	1.33	1.33	1	2	1.67	2	0	0.67	0	0	0	0	0
uncultured_bacterium_g__P3OB-42	0	0	12	0	0	0	0	0	0	0	0	0	0	0	0
uncultured_bacterium_g__Nocardioides	0	0	12	0	0	0	0	0	0	0	0	0	0	0	0
uncultured_bacterium_g__Thioclava	0	0	0	0	11.33	0	0	0	0	0	0	0.33	0	0	0
Bacteroides_clarus_g__Bacteroides	1	2.33	1.67	0	5	0.33	0.33	0.67	0.33	0	0	0	0	0	0
uncultured_bacterium_g__Ottowia	0	0	11	0	0	0.33	0	0	0.33	0	0	0	0	0	0
Peptoniphilus_methioninivorax_g__Peptoniphilus	0.67	1.33	0	0	0	2	4.33	0	0	0	0.67	0.67	1	0.67	0
uncultured_bacterium_g__0319-7L14	0	0	11	0	0	0.33	0	0	0	0	0	0	0	0	0
uncultured_gamma_g__Aeromonas	0	0	0	0	0.33	0	0	0	0	0	0	0	0	0	11
uncultured_actinobacterium_g__0319-7L14	0	0	7.33	0	3.67	0	0	0	0	0	0	0	0	0	0
marine_metagenome_g__0319-6G20	0	0	0.33	0	10.67	0	0	0	0	0	0	0	0	0	0
uncultured_Lysobacter_g__Luteimonas	0	0.33	10.67	0	0	0	0	0	0	0	0	0	0	0	0
uncultured_Chloroflexi_g__MSB-3C8	0	0	0	0	11	0	0	0	0	0	0	0	0	0	0
Terrabacter_sp._g__Terrabacter	0	0	8	1.33	0	0	0	0	0	0	0	1.67	0	0	0
uncultured_bacterium_g__Prevotellaceae_UCG-003	0	0	0.33	0	3.33	2.34	0	1.33	0	0.33	0	2	1.33	0	0
uncultured_bacterium_g__Saccharopolyspora	0	0	10.67	0	0	0	0	0	0	0	0	0	0	0	0
uncultured_Haliscomenobacter_g__uncultured	0	0	10.67	0	0	0	0	0	0	0	0	0	0	0	0
uncultured_bacterium_g__Aquimonas	0	0	0	0	10.67	0	0	0	0	0	0	0	0	0	0
unidentified_g__Rikenellaceae_RC9_gut_group	0	0	0	0	0	0	0	0	0	0	0.33	0	0.33	0.33	9.67
uncultured_bacterium_g__Adhaeribacter	0	0	10.33	0	0	0	0	0	0	0	0	0	0	0	0
uncultured_proteobacterium_g__Acidibacter	0	0	10.33	0	0	0	0	0	0	0	0	0	0	0	0
Sutturella_timonensis_g__Sutterella	0	0.33	0	0.33	7.33	0.33	1	1	0	0	0	0	0	0	0
Actinoplanes_sp._g__Actinoplanes	0	0	10	0	0	0	0	0	0	0	0	0	0	0	0
metagenome_g__MVP-88	0	0	0	0	10	0	0	0	0	0	0	0	0	0	0
uncultured_bacterium_g__YC-ZSS-LKJ147	0	0	9.67	0	0	0	0	0	0	0	0	0	0	0	0
uncultured_bacterium_g__AKYH767	0	0	7.67	0	0	0	0	0	0	0	0	2	0	0	0
metagenome_g__Lachnospiraceae_ND3007_group	0	2.33	0	1.67	1.67	1.67	0.67	1	0.33	0	0	0	0	0	0.33
uncultured_bacterium_g__Erysipelatoclostridiaceae	0	0	0	0	0	9.67	0	0	0	0	0	0	0	0	0
uncultured_bacterium_g__37-13	0	0	0.33	0	9.33	0	0	0	0	0	0	0	0	0	0
uncultured_bacterium_g__UCG-009	0	0	0.33	0.66	0.66	1	0.33	0.33	0.33	0	1	3.67	0.33	0	1
uncultured_bacterium_g__RsaHf231	0	0.33	9	0	0	0	0	0	0	0	0	0	0	0	0
gut_metagenome_g__Alistipes	4	3.33	2	0	0	0	0	0	0	0	0	0	0	0	0
Aeromonas_veronii_g__Aeromonas	0.33	0	6.67	1.33	0.67	0	0.33	0	0	0	0	0	0	0	0
uncultured_Chloroflexi_g__uncultured	0	0	9.33	0	0	0	0	0	0	0	0	0	0	0	0
uncultured_bacterium_g__Succinivibrio	0	1	0	1	3.33	0	1	0	0.33	0.33	1	0.33	0	0	1
uncultured_Bacteroidales_g__Rikenellaceae_RC9_gut_group	0	0	0	0	9	0	0	0	0	0	0	0	0	0	0
uncultured_bacterium_g__SWB02	0	0	8.67	0	0	0	0	0.33	0	0	0	0	0	0	0
uncultured_Cytophagia_g__uncultured	0	0	9	0	0	0	0	0	0	0	0	0	0	0	0
uncultured_bacterium_g__Pedomicrobium	0	0	9	0	0	0	0	0	0	0	0	0	0	0	0
uncultured_bacterium_g__Crossiella	0	0	0	0	0	0	0	0	0	0	0	0	0	0	9
[Clostridium]_leptum_g__Incertae_Sedis	0	0	0	0	0	0.33	0	1	0	0.33	0	0	0	0	7.33
uncultured_bacterium_g__Bryobacter	0	0	8.67	0	0	0	0	0	0	0	0	0	0	0	0
uncultured_bacterium_g__Eggerthella	0.33	0	0.33	0	0	0	0	0.67	0.33	0	0	7	0	0	0
Bacteroides_nordii_g__Bacteroides	0.67	1.67	1	1.33	1.33	0.67	0	0	0.33	0.33	0.67	0	0.33	0	0.33
uncultured_Acidobacteria_g__Subgroup_7	0	0.33	8.33	0	0	0	0	0	0	0	0	0	0	0	0
uncultured_bacterium_g__Catenisphaera	0	0	0	0.33	8	0	0	0	0	0	0	0	0	0	0
Bacteroidales_bacterium_g__Rikenellaceae_RC9_gut_group	0	0	0	8.33	0	0	0	0	0	0	0	0	0	0	0
uncultured_bacterium_g__Citrifermentans	0	0	7	0	0	0	1	0	0	0	0	0	0	0	0
uncultured_bacterium_g__Lawsonella	0	0	4.33	0	3.33	0	0	0	0	0.33	0	0	0	0	0
uncultured_bacterium_g__Bauldia	0	0	7.67	0	0	0	0	0	0	0	0	0	0	0	0
bacterium_enrichment_g__uncultured	0	0	4.67	0	0.33	0	0.33	0	0	0	0	2.33	0	0	0
uncultured_bacterium_g__Subgroup_22	0	0	7.33	0	0	0	0	0	0	0	0	0	0	0	0
uncultured_bacterium_g__Subgroup_5	0	0	7.33	0	0	0	0	0	0	0	0	0	0	0	0
gut_metagenome_g__Alloprevotella	0	0	7.33	0	0	0	0	0	0	0	0	0	0	0	0
uncultured_Haliangium_g__Haliangium	0	0	7.33	0	0	0	0	0	0	0	0	0	0	0	0
uncultured_soil_g__Spirochaeta	0	0	7	0	0	0	0	0	0	0	0	0	0	0	0
metagenome_g__Actinocorallia	0	0.33	6.67	0	0	0	0	0	0	0	0	0	0	0	0
Robinsoniella_peoriensis_g__Robinsoniella	0	0	0	0	0	0	0	0	0	0	0	7	0	0	0
metagenome_g__Bdellovibrio	0	0	0	0	0	7	0	0	0	0	0	0	0	0	0
uncultured_bacterium_g__Vitreoscilla	0	0.67	0.33	0.67	0	0	1	0	0	0	0	3	1	0	0
Acidobacteria_bacterium_g__Subgroup_10	0	0	6.67	0	0	0	0	0	0	0	0	0	0	0	0
uncultured_actinobacterium_g__Gaiella	0	0	6.67	0	0	0	0	0	0	0	0	0	0	0	0
uncultured_bacterium_g__Frankiales	0	0	0	0	6.67	0	0	0	0	0	0	0	0	0	0
Nocardioides_sp._g__Nocardioides	0	0	6.67	0	0	0	0	0	0	0	0	0	0	0	0
uncultured_Sorangiineae_g__BIrii41	0	0	6.67	0	0	0	0	0	0	0	0	0	0	0	0
uncultured_bacterium_g__Methylobacillus	0	0	6.67	0	0	0	0	0	0	0	0	0	0	0	0
metagenome_g__37-13	0	0	6.67	0	0	0	0	0	0	0	0	0	0	0	0
Haemophilus_parahaemolyticus_g__Actinobacillus	0	0	0	0	0	0	0	0	0	0	0	6.67	0	0	0
Corynebacterium_mastitidis_g__Corynebacterium	0	0	0	0	0	0	0	0	0	6.33	0	0	0.33	0	0
Massilia_albidiflava_g__Massilia	0	0	6.33	0	0	0	0	0	0	0	0	0	0	0	0
uncultured_organism_g__Oscillibacter	0.33	0	1.67	1.67	2.33	0	0	0.33	0	0	0	0	0	0	0
uncultured_bacterium_g__LiUU-11-161	0	0	6.33	0	0	0	0	0	0	0	0	0	0	0	0
uncultured_Clostridium_g__Clostridium_sensu_stricto_1	0	0	0	0	6.33	0	0	0	0	0	0	0	0	0	0
uncultured_bacterium_g__Christensenellaceae_R-7_group	0	0	0.33	0	0.67	2	0.67	0.33	0	0.66	0.33	0	1.33	0	0
uncultured_organism_g__UCG-003	0.33	0.33	0.67	1	1.67	0.67	0.33	0	0.67	0.33	0	0	0	0	0
uncultured_organism_g__DTU089	0	0	0	0	6	0	0	0	0	0	0	0	0	0	0
Sutterella_sp._g__Sutterella	0	0	0	0	0	0	0	0	0	0	0	0	6	0	0
Lactococcus_lactis_g__Lactococcus	0	0	0	0	0	2.33	0	0	0	0	0	3.67	0	0	0
uncultured_soil_g__Candidatus_Competibacter	0	0	0	0	0	0	0	5.67	0	0	0	0	0	0	0
Sphingobacterium_multivorum_g__Sphingobacterium	0	0	0	0	0	0	0	0.67	4.67	0	0	0	0	0	0
Prevotella_melaninogenica_g__Prevotella	0	0	0	0	5	0	0	0	0	0	0	0.33	0	0	0
uncultured_beta_g__Lautropia	0	0	5.33	0	0	0	0	0	0	0	0	0	0	0	0
[Eubacterium]_siraeum_g__[Eubacterium]_siraeum_group	2	2	1	0	0	0	0	0	0	0	0	0	0	0	0
Streptococcus_sp._g__Streptococcus	0	0	0	0	0	4	0.33	0	0	0	0.33	0	0.33	0	0
gut_metagenome_g__Bacteroides	0	0	1.67	0.33	0.33	0.33	0	0.67	0.33	0	0	0	0.67	0.33	0.33
uncultured_Muribaculaceae_g__Muribaculaceae	0	0	0	0	0	0	0	0	0	0	0.67	0.67	0.33	1	2
Flavobacterium_sasangense_g__Flavobacterium	0	0	4.67	0	0	0	0	0	0	0	0	0	0	0	0
Chryseobacterium_haifense_g__Chryseobacterium	0	0	0	4.67	0	0	0	0	0	0	0	0	0	0	0
uncultured_bacterium_g__C2U	0	0	4.67	0	0	0	0	0	0	0	0	0	0	0	0
Lactobacillus_fermentum_g__Lactobacillus	0	0	0	0	0	0	0.67	0	0	0	0	3.33	0	0	0.67
uncultured_Ruminobacter_g__Ruminobacter	0.67	0	1.33	0	0	1.67	0	0.33	0.33	0	0.33	0	0	0	0
Pasteurella_multocida_g__Pasteurella	1	0	0.67	0	0	0	0	0	0	0	0	2.67	0	0	0
Corynebacterium_variabile_g__Corynebacterium	0.67	0	0	0	0	3	0.67	0	0	0	0	0	0	0	0
Nonomuraea_sp._g__Nonomuraea	0	0	0	0	4.33	0	0	0	0	0	0	0	0	0	0
uncultured_bacterium_g__Akkermansia	0	4.33	0	0	0	0	0	0	0	0	0	0	0	0	0
uncultured_Sorangiineae_g__mle1-27	0	0	4.33	0	0	0	0	0	0	0	0	0	0	0	0
metagenome_g__Coprococcus	0	0	0	0.67	0.33	0.33	1.67	0.33	0.33	0.67	0	0	0	0	0
uncultured_bacterium_g__JG36-TzT-191	0	0	0	0	0	4.33	0	0	0	0	0	0	0	0	0
uncultured_bacterium_g__Azoarcus	0.33	0	0	0	0.33	0.33	0.33	0.33	0.33	0	0	0.33	1	0.67	0.33
metagenome_g__CL500-29_marine_group	0	4	0	0	0	0	0	0	0	0	0	0	0	0	0
uncultured_Acidobacteriaceae_g__uncultured	0	4	0	0	0	0	0	0	0	0	0	0	0	0	0
uncultured_Actinomycetales_g__uncultured	0	0	4	0	0	0	0	0	0	0	0	0	0	0	0
Desulfovibrio_fairfieldensis_g__Desulfovibrio	0	0	0	0	0	0	0	0	0	0	0.67	0.33	1.33	0.67	1
uncultured_Bacteroidetes_g__Flavisolibacter	0	0	4	0	0	0	0	0	0	0	0	0	0	0	0
Prevotella_pallens_g__Prevotella	0	0	0	0	0	0	0	0	0	0	0	4	0	0	0
Methylorubrum_extorquens_g__Methylobacterium-Methylorubrum	0	0	0	0.33	0	0	0	0	0.33	1.67	0	0	0.67	0.67	0
uncultured_prokaryote_g__RCP2-54	0	0	3.67	0	0	0	0	0	0	0	0	0	0	0	0
Rathayibacter_caricis_g__Rathayibacter	0	0	3.67	0	0	0	0	0	0	0	0	0	0	0	0
uncultured_bacterium_g__UTBCD1	0	0	3.67	0	0	0	0	0	0	0	0	0	0	0	0
uncultured_bacterium_g__Brevibacterium	0	0	0	3.67	0	0	0	0	0	0	0	0	0	0	0
uncultured_sludge_g__PLTA13	0	0	3.67	0	0	0	0	0	0	0	0	0	0	0	0
uncultured_bacterium_g__Proteiniclasticum	0	0	0	0	0	3.33	0	0	0	0	0.33	0	0	0	0
uncultured_prokaryote_g__SC-I-84	0.67	0	2.33	0	0.33	0	0	0	0	0	0	0.33	0	0	0
uncultured_bacterium_g__[Bacteroides]_pectinophilus_group	0	0.33	0.33	0.33	0.33	1	0	0.33	0	0	0.67	0	0	0.33	0
unidentified_g__UCG-010	0	0	0	0	0	0	2.33	0	0.33	0	0	0	0.67	0	0
uncultured_Bacteroidetes_g__Alloprevotella	0	0	0	0	0	0	0	0	0	0	0	3	0.33	0	0
uncultured_bacterium_g__Frederiksenia	0	0	3.33	0	0	0	0	0	0	0	0	0	0	0	0
uncultured_bacterium_g__Fournierella	0	0	0	1	0	1	0	0.33	0	0.33	0	0.67	0	0	0
Schaalia_odontolytica_g__Actinomyces	0	0	0.33	0	0	0	1.34	0	0	0	0	1.66	0	0	0
Lactococcus_piscium_g__Lactococcus	0.33	0	0	0	0	3	0	0	0	0	0	0	0	0	0
Bacteroides_fluxus_g__Bacteroides	0.67	0.67	1	0	0	0	0	0	0	0.67	0	0	0	0	0
Prevotella_salivae_g__Prevotella	0.33	0	0	0	0	0	0	0	0	0	0	2.67	0	0	0
uncultured_bacterium_g__TC1	0	3	0	0	0	0	0	0	0	0	0	0	0	0	0
uncultured_bacterium_g__Cetobacterium	0	0	0	0	0	0	0	0	0	0	0	3	0	0	0
uncultured_bacterium_g__env.OPS_17	0	0	3	0	0	0	0	0	0	0	0	0	0	0	0
uncultured_bacterium_g__Skermanella	0	0	2.67	0	0	0	0	0	0	0	0	0	0	0	0
uncultured_actinobacterium_g__uncultured	0	0	2.67	0	0	0	0	0	0	0	0	0	0	0	0
uncultured_prokaryote_g__Zixibacteria	0	0	0	0	0	2.67	0	0	0	0	0	0	0	0	0
metagenome_g__SM2D12	0	2.67	0	0	0	0	0	0	0	0	0	0	0	0	0
metagenome_g__Blautia	0	0	0	0	0.33	0.33	1.67	0.33	0	0	0	0	0	0	0
uncultured_spirochete_g__Christensenellaceae_R-7_group	0.67	0.67	0	0.33	0.67	0	0	0	0	0	0	0	0	0	0
Actinomycetospora_sp._g__Actinomycetospora	0	0	0	0	0	0	0	0	0	2.33	0	0	0	0	0
uncultured_Bacteroidales_g__dgA-11_gut_group	0	0	0	0	0	0	0	0	0	0	0	2.33	0	0	0
Megasphaera_micronuciformis_g__Megasphaera	0	0	0	0	0	0	0	0	0	0	0	2.33	0	0	0
human_gut_g__Parabacteroides	0	0	0	0	0	0	0	0	0	0	0	2.33	0	0	0
Acinetobacter_bereziniae_g__Acinetobacter	0	0.33	0	0	0	0.33	0	0	0.33	1.33	0	0	0	0	0
uncultured_bacterium_g__p-2534-18B5_gut_group	0	0	0	0.33	0.33	0	0.33	0	0	1	0	0.33	0	0	0
Bacteroides_graminisolvens_g__Bacteroides	0	0	0	0	0	0	0	0	0	0	0	2	0	0	0
uncultured_rumen_g__UCG-002	0	0.33	0	0.67	0.67	0	0	0.33	0	0	0	0	0	0	0
uncultured_bacterium_g__Rubellimicrobium	0	0	0	0	0	0	0	0	0	0	0	0	2	0	0
uncultured_actinobacterium_g__67-14	0	0	0	0	0	0	0	0	0	0	0	2	0	0	0
Clostridiales_bacterium_g__Clostridia_vadinBB60_group	0	0	0	0	0	0	0	0	0	0	0	2	0	0	0
uncultured_Conexibacter_g__uncultured	0	0	0	0	0	1.67	0	0.33	0	0	0	0	0	0	0
uncultured_organism_g__Clostridium_sensu_stricto_2	0	0	0	0	0	1.33	0	0	0	0	0	0.67	0	0	0
Anaerostipes_caccae_g__Anaerostipes	0	0	0	0	0	0	0	0.33	0	0.33	0	1.33	0	0	0
Myxococcales_bacterium_g__uncultured	0	0	0	0	0	0	0	0	0	0	0	1.67	0	0	0
Prevotella_sp._g__uncultured	0	1.67	0	0	0	0	0	0	0	0	0	0	0	0	0
uncultured_soil_g__S0134_terrestrial_group	0	0	0	0	0	0	1.67	0	0	0	0	0	0	0	0
uncultured_Ruminococcus_g__Ruminococcus	0.33	0	0	0.33	0	0.67	0	0	0	0	0	0.33	0	0	0
uncultured_Allobaculum_g__uncultured	0	0.33	0	0	0.33	0	0.33	0.33	0	0	0	0	0.33	0	0
Corynebacterium_tuberculostearicum_g__Corynebacterium	0	0	0	0	0	0	0	0	0	0	0	0	0	1.33	0
Empedobacter_falsenii_g__Empedobacter	0	0	0	0	0	0	0	1.33	0	0	0	0	0	0	0
human_gut_g__Christensenellaceae_R-7_group	0	0	0	0.67	0	0	0	0	0	0	0	0.33	0.33	0	0
uncultured_Erysipelotrichales_g__Dubosiella	0	0	0	0	0	0	0	0	0	0	0	1.33	0	0	0
uncultured_bacterium_g__Bergeyella	0	0	0	0	0	0	0	0	0	0	0	1.33	0	0	0
uncultured_bacterium_g__Paludibaculum	0	0	0.33	0	0	1	0	0	0	0	0	0	0	0	0
uncultured_bacterium_g__Oscillospira	0.33	0.33	0	0	0	0	0	0.67	0	0	0	0	0	0	0
uncultured_bacterium_g__MND1	0	1.33	0	0	0	0	0	0	0	0	0	0	0	0	0
Undibacterium_sp._g__Undibacterium	0	0	0	1.33	0	0	0	0	0	0	0	0	0	0	0
uncultured_Sphingobacteriia_g__Ferruginibacter	0	0	0	0.33	0	0.33	0	0	0	0	0	0	0.33	0	0.33
Neisseria_elongata_g__Neisseria	0	0	0	0	0	0	0	0	0	0	0	1	0	0	0
uncultured_rumen_g__Bacteroidales_UCG-001	0	0	0	0	0	1	0	0	0	0	0	0	0	0	0
myxobacterium_KC_g__Anaeromyxobacter	1	0	0	0	0	0	0	0	0	0	0	0	0	0	0
Campylobacter_concisus_g__Campylobacter	0	0	0	0	0	0	0	0	0	0	0	1	0	0	0
Brevundimonas_staleyi_g__Brevundimonas	0	0	0	0	0	0	0	0.33	0	0	0	0	0.67	0	0
uncultured_bacterium_g__Herminiimonas	0	0	0	0	0	0	0	0	0	0	0	0	0	0	0.67
Astacus_leptodactylus_g__Candidatus_Hepatoplasma	0	0	0	0	0	0	0	0.67	0	0	0	0	0	0	0
uncultured_bacterium_g__GCA-900066755	0	0	0	0	0	0.67	0	0	0	0	0	0	0	0	0
uncultured_soil_g__Pedosphaeraceae	0	0	0.67	0	0	0	0	0	0	0	0	0	0	0	0
Limnohabitans_sp._g__Limnohabitans	0	0	0	0	0	0	0	0	0.67	0	0	0	0	0	0
uncultured_Bacteroidaceae_g__Bacteroides	0	0	0	0	0	0	0	0	0	0	0	0.67	0	0	0
metagenome_g__PB19	0.67	0	0	0	0	0	0	0	0	0	0	0	0	0	0
Rikenella_microfusus_g__Rikenella	0	0	0	0	0	0	0	0	0	0	0	0.67	0	0	0
Ochrobactrum_pseudogrignonense_g__Ochrobactrum	0	0	0	0	0.67	0	0	0	0	0	0	0	0	0	0
uncultured_rumen_g__UCG-010	0	0	0	0	0	0	0	0.33	0	0	0.33	0	0	0	0
uncultured_marine_g__Christensenellaceae_R-7_group	0	0	0	0	0	0	0	0.33	0	0	0.33	0	0	0	0

[truncated: 4 more sheets: Table S4. (a), Table S4. (b), Table S5. (a), Table S5. (b)]
